# Supplementary material for: Insights into the functional role of tomato TM6 as a transcriptional regulator of flower development
Source: Hortic Res. 2024 Jan 16;11(3):uhae019. doi: 10.1093/hr/uhae019 (PMC10923641; doi:10.1093/hr/uhae019)
Supplement: Web_Material_uhae019 [file web_material_uhae019.zip]

Archive with 2 entries (2 files):
- Supplementary Figures S1-S8.pdf
- Supplementary Tables S1-S8.xlsx
