# Supplementary material for: Insights into the functional role of tomato TM6 as a transcriptional regulator of flower development
Source: Hortic Res. 2024 Jan 16;11(3):uhae019. doi: 10.1093/hr/uhae019 (PMC10923641; doi:10.1093/hr/uhae019)
Supplement: Web_Material_uhae019 [file web_material_uhae019.zip › Supplementary Tables S1-S8.xlsx]

## Sheet: Table S1
Supplementary Table S1. Differentially up-regulated genes identified in six flower stages of sus2 mutant flowers. The table includes the fold-change binary logaritm normalization, and the transcript per million (TPM) mean and standard deviation (STD) in wild-type (WT) and mutant plants.
Stage	Gene	log2FC	log2FC_SE	Pvalue	WT_TPM_mean	WT_TPM_STD	Mu_TPM_mean	Mu_TPM_STD
FB0	Solyc01g006300.3	1.03072	0.240583	0.000571	7.59755	1.04167	16.0724	3.87453
FB0	Solyc01g066570.3	1.08474	0.22538	6.8e-05	9.96174	2.25207	21.7732	3.15024
FB0	Solyc01g095960.4	2.59159	0.641988	0.001383	0.577343	0.361317	3.56603	2.51468
FB0	Solyc01g105880.4	2.48297	0.318672	0	0.758794	0.188456	4.35856	0.718609
FB0	Solyc01g109150.4	1.28787	0.288431	0.00028	2.58073	0.382243	6.51466	0.743365
FB0	Solyc02g068250.4	1.95624	0.546009	0.006209	3.38748	2.08275	13.4839	3.2268
FB0	Solyc02g077390.2	2.02023	0.275781	0	3.65725	0.774789	15.2673	2.31708
FB0	Solyc02g078050.4	4.0259	0.419084	0	0.738528	0.429486	12.3397	3.82423
FB0	Solyc02g078100.3	3.49925	0.298942	0	2.62047	1.55167	30.445	6.52707
FB0	Solyc02g085500.4	1.1578	0.320326	0.005605	3.2814	0.642062	7.54432	1.37712
FB0	Solyc02g086970.4	1.78175	0.24858	0	29.609	2.39368	105.004	28.683
FB0	Solyc03g080100.4	1.29527	0.302628	0.00058	3.03683	0.746644	7.6724	1.25112
FB0	Solyc03g094000.3	2.80622	0.67676	0.000923	0.45141	0.078648	3.26651	0.886888
FB0	Solyc03g096250.3	6.1544	1.44646	0.000628	0	0	1.97836	1.05959
FB0	Solyc03g098720.3	4.33084	1.02978	0.000744	0.238621	0.167641	4.90132	6.31789
FB0	Solyc03g119100.2	2.91352	0.501337	1e-06	1.51099	0.70375	11.7024	1.6401
FB0	Solyc03g120380.3	1.39789	0.375011	0.003933	3.00982	0.81262	8.1188	2.699
FB0	Solyc04g007300.4	2.9157	0.341859	0	1.92281	0.870087	14.938	1.48418
FB0	Solyc04g007780.3	1.21888	0.330109	0.004397	5.10664	0.740364	12.2104	3.59012
FB0	Solyc04g070970.4	2.68006	0.430344	0	5.94321	0.534915	39.374	17.6044
FB0	Solyc05g007940.3	1.5252	0.40323	0.003328	2.99762	1.80315	8.93127	2.1336
FB0	Solyc05g015800.3	3.79382	0.736028	1.4e-05	0.217822	0.318142	3.07819	1.69877
FB0	Solyc06g007890.3	1.57595	0.431036	0.00492	5.40433	4.08679	16.6334	2.37294
FB0	Solyc06g008590.3	1.94811	0.333141	0	2.77185	0.386292	10.9989	2.5128
FB0	Solyc06g011405.1	6.02706	1.45607	0.000943	0	0	1.83939	0.785001
FB0	Solyc06g072530.3	1.83824	0.331602	2e-06	5.91575	3.52942	21.7983	2.31854
FB0	Solyc06g072670.3	2.12241	0.551253	0.002675	0.799545	0.582857	3.58963	0.079306
FB0	Solyc06g073587.1	3.61923	0.816901	0.000323	0.764672	0.359384	9.59773	7.86533
FB0	Solyc06g084330.3	1.16128	0.238003	5.1e-05	2.77464	0.345858	6.39124	0.501304
FB0	Solyc06g150133.1	3.35576	0.825454	0.001255	0.879331	0.674626	9.16144	6.77712
FB0	Solyc08g013760.1	2.96011	0.596049	3.5e-05	0.601404	0.324353	4.82845	1.89589
FB0	Solyc08g014240.4	3.71771	0.992845	0.003726	0.103247	0.119511	1.3993	0.511551
FB0	Solyc08g036640.3	5.70111	1.50368	0.003221	0.06467	0.112012	3.78067	5.05969
FB0	Solyc08g036660.4	2.30333	0.560597	0.001061	1.43076	0.317105	7.25699	3.2578
FB0	Solyc08g066860.2	2.20601	0.643829	0.009906	0.351957	0.125876	1.67327	0.311447
FB0	Solyc09g015770.3	1.14157	0.262473	0.000449	6.89877	2.1845	15.6075	3.33026
FB0	Solyc09g082460.3	2.85244	0.630874	0.000223	0.379766	0.255255	2.82246	0.249694
FB0	Solyc09g089500.3	6.27149	1.37496	0.000191	0.079064	0.136942	6.6597	5.84756
FB0	Solyc09g089520.4	4.1452	1.15407	0.00605	1.34662	0.601886	24.3539	22.836
FB0	Solyc10g005320.3	2.12707	0.60499	0.007569	0.856872	0.82932	3.86266	2.57927
FB0	Solyc10g075110.2	1.3963	0.201771	0	19.6699	2.00698	53.3041	9.70838
FB0	Solyc10g075118.1	2.3768	0.6331	0.003614	8.78073	6.33412	47.6597	7.39409
FB0	Solyc10g076530.2	1.17523	0.276915	0.000651	3.55781	0.893566	8.29014	1.07472
FB0	Solyc10g078360.3	5.48942	1.15455	8.5e-05	0.090932	0.078749	4.15752	1.62222
FB0	Solyc11g010940.2	1.94082	0.554713	0.008	0.836125	0.357771	3.31093	0.791113
FB0	Solyc12g009220.2	1.53642	0.28548	5e-06	9.20829	2.36323	27.3924	10.9352
FB0	Solyc12g040640.2	1.09004	0.194952	2e-06	8.39805	0.890645	18.4094	3.38104
FB1	Solyc01g006540.4	1.06763	0.171545	0	20.8231	6.18798	45.9392	1.80681
FB1	Solyc01g066570.3	1.2725	0.197725	0	10.9358	1.87798	27.7035	1.83175
FB1	Solyc01g097470.4	1.27775	0.299626	0.000338	5.79567	1.93431	14.7643	2.45981
FB1	Solyc01g097930.3	1.10597	0.246643	0.000139	7.354	1.98326	16.7273	2.60228
FB1	Solyc01g105880.4	2.34531	0.243429	0	1.74908	0.649824	9.29398	0.787337
FB1	Solyc02g077390.2	2.09283	0.2287	0	5.81233	1.40208	25.9177	3.48511
FB1	Solyc02g078100.3	2.23611	0.533397	0.000453	25.4571	17.6003	125.868	7.13234
FB1	Solyc02g085490.2	2.57462	0.455748	0	0.895585	0.300887	5.63848	0.904434
FB1	Solyc02g086530.4	1.12665	0.330938	0.007118	1.44017	0.450644	3.29518	0.414206
FB1	Solyc02g086970.4	1.94812	0.299376	0	39.7016	5.17032	161.071	53.2344
FB1	Solyc03g045140.4	1.41958	0.273244	5e-06	4.04725	0.982345	11.4414	4.57016
FB1	Solyc03g095820.4	1.1576	0.331042	0.005319	2.87822	0.314296	6.78493	2.00866
FB1	Solyc03g096250.3	6.27094	1.43748	0.000229	0	0	1.94862	0.585507
FB1	Solyc03g116850.3	2.10923	0.625338	0.007812	0.406551	0.29483	1.82622	0.793054
FB1	Solyc03g117590.3	1.12012	0.256865	0.000231	28.6856	5.86247	65.5953	24.7104
FB1	Solyc03g120380.3	1.12402	0.286002	0.001202	8.41488	3.65692	19.2145	2.05227
FB1	Solyc03g121680.3	1.79714	0.233618	0	3.29301	0.739681	11.9831	0.819549
FB1	Solyc04g006960.3	1.01313	0.252991	0.000909	3.10663	0.222018	6.60404	1.57259
FB1	Solyc04g007300.4	2.47943	0.300988	0	5.9276	3.31252	34.5973	4.41607
FB1	Solyc04g008900.4	1.03164	0.291699	0.004701	4.3103	1.06358	9.28786	2.58579
FB1	Solyc04g014840.3	2.83108	0.626751	0.00012	1.39387	1.42963	10.2006	1.11112
FB1	Solyc04g026020.3	1.0569	0.312994	0.007727	2.04982	0.835795	4.4702	0.584194
FB1	Solyc04g050440.3	1.62069	0.293309	1e-06	2.93643	1.28248	9.43666	1.01068
FB1	Solyc04g070970.4	2.22845	0.34529	0	20.0077	3.78663	98.635	33.7284
FB1	Solyc05g012050.4	1.04317	0.116627	0	75.3057	7.9366	163.247	16.3717
FB1	Solyc05g052530.3	1.72083	0.402662	0.000327	1.60983	0.638996	5.53352	1.61258
FB1	Solyc06g007890.3	1.38283	0.231226	0	15.2081	3.30688	41.6408	6.54048
FB1	Solyc06g008580.3	2.12606	0.465948	9.8e-05	1.99812	1.29173	9.24009	1.99585
FB1	Solyc06g008590.3	1.24229	0.268619	7.5e-05	8.87527	3.03329	22.0247	3.04237
FB1	Solyc06g072530.3	1.19409	0.34295	0.005588	7.04368	3.73197	16.8573	2.00689
FB1	Solyc06g072670.3	1.97589	0.324548	0	2.20574	0.687352	9.10397	1.01844
FB1	Solyc06g084330.3	1.01126	0.231166	0.000218	4.27672	0.643689	9.09905	2.19197
FB1	Solyc07g008690.3	1.74936	0.505986	0.006039	1.04379	0.479927	3.71457	1.14272
FB1	Solyc07g055840.3	1.51507	0.273992	1e-06	3.4278	0.875258	10.3181	2.49065
FB1	Solyc07g056160.4	1.08745	0.170183	0	14.3547	1.12622	32.1484	7.21771
FB1	Solyc08g013760.1	2.36671	0.543698	0.000238	0.980668	0.511889	5.37894	2.33446
FB1	Solyc08g014240.4	2.66794	0.326378	0	1.52499	0.356084	10.1443	2.6027
FB1	Solyc08g078400.3	1.38408	0.406507	0.007112	1.11179	0.489787	3.0686	0.195132
FB1	Solyc09g075210.3	1.63237	0.366516	0.000158	38.9212	18.0297	126.703	13.4355
FB1	Solyc10g087030.1	4.59752	1.34134	0.006612	0.038677	0.06699	1.03658	0.659751
FB1	Solyc11g072310.2	1.49725	0.376404	0.001005	3.33673	1.01178	9.97283	4.42823
FB2	Solyc01g006540.4	1.23261	0.125913	0	24.6684	2.38392	60.0347	6.75209
FB2	Solyc01g066570.3	1.10189	0.230556	8.7e-05	12.395	2.01344	27.5269	4.64597
FB2	Solyc01g087710.2	1.2007	0.220194	3e-06	11.1806	0.1636	26.6568	3.43629
FB2	Solyc01g090460.3	1.06773	0.291985	0.006715	5.97513	0.03805	12.9854	2.63297
FB2	Solyc01g091840.4	1.04543	0.134214	0	25.469	0.370249	54.4685	2.69119
FB2	Solyc01g105880.4	2.075	0.216234	0	2.37393	0.108539	10.3885	1.23524
FB2	Solyc02g077390.2	1.81533	0.354875	1.9e-05	4.06529	1.95726	14.9686	1.14701
FB2	Solyc02g078050.4	1.78673	0.255638	0	37.5451	14.0214	134.618	20.3635
FB2	Solyc02g078100.3	1.93921	0.406081	8.8e-05	54.4159	26.6351	217.741	13.5528
FB2	Solyc02g086970.4	2.30947	0.51234	0.000279	35.0185	14.7988	179.704	73.1131
FB2	Solyc03g045140.4	1.17545	0.240409	5.4e-05	5.15596	1.16243	12.147	2.03342
FB2	Solyc03g116850.3	2.95839	0.466635	0	0.689533	0.397588	5.59836	1.29811
FB2	Solyc03g118870.4	3.54519	0.79803	0.000365	0.154495	0.065704	1.88456	0.489421
FB2	Solyc03g121680.3	2.04619	0.220918	0	5.38277	0.913397	23.085	1.6617
FB2	Solyc04g007300.4	2.25536	0.252844	0	7.38731	1.47441	36.7852	6.49833
FB2	Solyc04g014840.3	2.00965	0.470313	0.000716	3.00007	0.173075	12.5472	1.69205
FB2	Solyc04g050440.3	2.38292	0.254133	0	3.31557	0.962206	18.0543	2.06613
FB2	Solyc04g070970.4	2.22172	0.373558	0	31.2253	5.28166	151.542	51.0389
FB2	Solyc04g076630.3	1.07192	0.238411	0.000292	40.3463	15.5526	87.595	19.515
FB2	Solyc04g079700.3	1.21556	0.262893	0.000171	7.87957	1.7711	18.8637	3.72134
FB2	Solyc05g052530.3	1.80209	0.450753	0.002075	1.68897	0.212965	6.13022	2.31415
FB2	Solyc06g008580.3	1.62189	0.427733	0.004291	2.61006	0.042061	8.33691	2.09315
FB2	Solyc06g064510.2	1.01131	0.244106	0.00119	5.1743	0.796181	10.7781	0.63078
FB2	Solyc06g072670.3	1.54264	0.40839	0.004486	3.22895	0.303977	9.79607	3.9485
FB2	Solyc07g052070.3	2.57993	0.444277	1e-06	1.0907	0.326024	6.73488	2.20286
FB2	Solyc07g052510.4	1.63719	0.262426	0	8.34542	2.66483	26.8193	5.54644
FB2	Solyc07g055840.3	2.43969	0.444896	3e-06	1.95822	1.2284	11.1119	2.97971
FB2	Solyc08g013760.1	2.54744	0.528707	7.4e-05	1.04785	0.053709	6.36229	1.93057
FB2	Solyc08g074990.3	2.27823	0.530238	0.000654	2.79507	1.6692	14.0859	6.18574
FB2	Solyc09g075210.3	1.90037	0.254012	0	64.0826	26.3129	249.36	31.3791
FB2	Solyc10g055370.2	2.00801	0.536794	0.005039	1.43464	1.11107	5.92051	1.92738
FB2	Solyc10g075118.1	1.2851	0.348387	0.00604	465.507	173.637	1179.44	137.647
FB2	Solyc10g078630.2	1.32815	0.159898	0	49.5784	5.39953	128.548	11.3551
FB2	Solyc11g006505.1	1.11579	0.201479	2e-06	27.3427	6.5838	61.7147	3.50361
FB2	Solyc11g010940.2	3.95217	1.05619	0.005031	0.132277	0.187068	2.18942	0.215413
FB2	Solyc11g044840.2	2.75428	0.682259	0.001782	0.405295	0.293588	2.86308	0.898681
FB2	Solyc12g019180.2	1.16173	0.265842	0.000489	8.90865	2.71768	20.7573	1.17126
FB2	Solyc12g098200.2	2.21178	0.621188	0.009027	3.07524	3.0272	14.9401	4.37346
PA	Solyc01g008670.4	1.98092	0.507098	0.001264	0.926777	0.738251	3.92932	1.03093
PA	Solyc01g067295.1	1.04217	0.151928	0	199.257	46.6738	450.238	52.3864
PA	Solyc01g079580.3	1.09458	0.238799	8.3e-05	5.12628	1.77373	11.9801	0.356826
PA	Solyc01g091000.4	1.0681	0.231685	7.4e-05	7.55194	0.802468	17.3945	1.03365
PA	Solyc01g091050.4	2.51549	0.290145	0	2.09714	0.968137	13.0762	2.7063
PA	Solyc01g091840.4	1.0137	0.188665	2e-06	19.5236	3.67212	43.6286	4.21554
PA	Solyc01g095140.4	1.5277	0.453534	0.007725	3.91993	0.173896	12.5626	9.33219
PA	Solyc01g095320.4	1.60883	0.42395	0.001895	0.671367	0.223778	2.22888	1.15894
PA	Solyc01g095630.3	1.37208	0.322232	0.000322	4.60505	1.86605	13.1472	5.03301
PA	Solyc01g095900.4	1.1189	0.250038	0.000132	6.32158	2.89289	14.9306	0.402312
PA	Solyc01g097240.3	1.55997	0.34586	0.000114	5.37967	1.81364	17.2525	9.50223
PA	Solyc01g097930.3	1.28759	0.294423	0.000203	6.64246	3.3747	17.6639	2.78767
PA	Solyc01g097950.3	1.03447	0.213199	2.5e-05	9.71144	1.53833	21.9838	2.34958
PA	Solyc01g098720.3	1.0819	0.328087	0.009555	3.53504	1.15987	8.1875	1.84898
PA	Solyc01g099880.4	1.08994	0.313285	0.005476	7.34964	2.60246	17.2469	4.94628
PA	Solyc01g105880.4	2.25875	0.358452	0	0.858479	0.178333	4.54982	1.89193
PA	Solyc01g109110.3	1.30076	0.356378	0.003128	0.900975	0.274035	2.43399	0.697234
PA	Solyc01g111700.2	1.16909	0.314451	0.002487	2.7795	0.690546	6.92538	1.18185
PA	Solyc02g030300.3	1.03797	0.305351	0.00704	1.95802	0.573014	4.43052	1.01877
PA	Solyc02g068070.4	1.10386	0.272399	0.00073	3.64858	0.789763	8.60345	1.44964
PA	Solyc02g072040.3	1.07748	0.300198	0.003806	5.74101	2.32027	13.456	2.90805
PA	Solyc02g077390.2	1.49759	0.364721	0.000592	2.46911	0.356455	7.70354	2.23088
PA	Solyc02g078100.3	1.96542	0.472104	0.00047	81.0552	30.7778	351.7	124.741
PA	Solyc02g085500.4	1.61429	0.328892	1.9e-05	2.14225	0.284288	7.21022	0.354685
PA	Solyc02g086530.4	1.58161	0.358964	0.000177	1.29277	0.566208	4.20155	1.22401
PA	Solyc02g086970.4	1.6619	0.499394	0.008737	34.702	8.03216	121.476	71.9834
PA	Solyc02g094860.3	3.35028	0.766845	0.000207	0.128776	0.021199	1.45278	0.073433
PA	Solyc03g019890.3	1.21666	0.158208	0	24.8729	4.43574	63.4457	10.9512
PA	Solyc03g044790.3	1.46684	0.403855	0.003315	2.86464	0.531205	8.65274	3.69315
PA	Solyc03g078440.3	1.93936	0.569203	0.006852	0.553799	0.137906	2.36332	0.587352
PA	Solyc03g080190.3	1.25276	0.234405	2e-06	7.28769	1.85008	19.0369	4.46482
PA	Solyc03g082700.4	2.101	0.486112	0.00025	0.674584	0.094259	3.18306	1.75063
PA	Solyc03g083996.1	1.90655	0.528	0.003547	2.05271	1.09675	8.39902	5.20343
PA	Solyc03g096250.3	5.88858	1.50112	0.00119	0	0	1.53007	0.835956
PA	Solyc03g116850.3	2.2202	0.298256	0	1.57309	0.489304	8.10002	1.47827
PA	Solyc03g120870.3	1.25573	0.27642	9.9e-05	5.30335	0.32949	13.9605	2.48743
PA	Solyc03g121680.3	2.17086	0.281247	0	8.02264	3.04085	40.0642	12.6214
PA	Solyc03g122350.3	1.43262	0.416638	0.006191	1.11454	0.683115	3.25751	0.330325
PA	Solyc03g123590.4	1.14582	0.32074	0.004029	4.99211	2.44698	12.0864	3.22729
PA	Solyc04g006970.4	1.10425	0.169225	0	17.5248	4.95167	41.2253	3.29675
PA	Solyc04g007300.4	1.75305	0.279904	0	10.5442	4.20613	39.4346	8.02795
PA	Solyc04g007790.3	1.89068	0.476459	0.001005	1.78833	1.08446	7.33021	2.29994
PA	Solyc04g008230.3	1.33792	0.184861	0	7.09304	0.956381	19.7114	2.27107
PA	Solyc04g010285.1	1.39482	0.30437	8.3e-05	7.29091	2.20883	20.9151	5.33465
PA	Solyc04g014840.3	1.74137	0.483702	0.003674	5.30443	4.4234	19.8523	3.76532
PA	Solyc04g015530.3	1.76469	0.461045	0.001682	1.85277	1.17174	6.97806	2.26744
PA	Solyc04g050440.3	1.80002	0.271771	0	4.87339	1.47399	18.6988	4.67129
PA	Solyc04g054800.3	1.34794	0.207697	0	9.39283	1.02475	26.3137	4.2439
PA	Solyc04g070970.4	2.89891	0.472439	0	18.908	1.99199	156.034	77.3519
PA	Solyc04g074000.3	1.17434	0.35287	0.008737	0.828487	0.173225	2.05057	0.418085
PA	Solyc04g074340.3	3.66795	0.600443	0	0.299425	0.106998	4.17418	2.25452
PA	Solyc04g074780.4	1.27712	0.315367	0.000737	3.61755	1.03442	9.63696	1.26362
PA	Solyc04g074810.4	1.25205	0.287844	0.000223	4.70232	1.47037	12.3048	2.21316
PA	Solyc04g076630.3	1.67548	0.152348	0	16.7682	3.7467	58.7384	5.01291
PA	Solyc04g079700.3	1.39961	0.308882	0.000104	3.46522	0.973953	10.0064	3.11185
PA	Solyc04g080720.4	1.59255	0.347939	8.5e-05	1.52093	0.361652	5.06227	0.593185
PA	Solyc04g081755.2	1.00151	0.28461	0.004833	4.28282	0.795044	9.43247	2.06627
PA	Solyc04g081770.4	1.16866	0.236655	1.7e-05	7.12242	0.804411	17.6053	3.46973
PA	Solyc05g009120.3	2.05178	0.565428	0.003348	0.540542	0.192737	2.44127	0.555726
PA	Solyc05g012050.4	1.09184	0.20595	3e-06	65.9561	7.45435	154.741	46.8919
PA	Solyc05g013010.3	1.12031	0.312377	0.003841	3.16328	1.18213	7.50715	1.58
PA	Solyc05g041470.2	1.47591	0.424468	0.005507	2.05885	0.351333	6.28243	1.27699
PA	Solyc05g046140.3	1.39966	0.376351	0.002479	5.34574	3.44404	15.3511	3.18503
PA	Solyc05g050870.4	6.56173	1.41237	6.3e-05	0	0	2.66661	1.42715
PA	Solyc05g054090.3	1.47747	0.285408	5e-06	25.731	6.29372	79.1097	41.356
PA	Solyc06g007190.4	2.02669	0.491219	0.000547	1.12651	0.481553	5.12881	3.5421
PA	Solyc06g010250.3	1.37544	0.321444	0.000299	3.22456	0.710111	9.14114	3.78091
PA	Solyc06g059930.4	1.02618	0.26198	0.001217	6.88074	3.10647	15.2938	2.60005
PA	Solyc06g066370.4	1.14452	0.283898	0.000792	4.32773	1.40755	10.5047	3.36105
PA	Solyc06g066750.3	1.70977	0.436035	0.001197	2.63012	1.20946	9.53302	1.8439
PA	Solyc06g068460.3	1.04411	0.271345	0.001561	3.67181	0.806885	8.40405	1.07608
PA	Solyc06g074410.4	1.03417	0.297274	0.005477	3.16383	0.79483	7.10475	1.80669
PA	Solyc06g083140.4	1.52616	0.442063	0.005958	2.00352	0.763286	6.34208	0.915541
PA	Solyc07g008210.4	1.81092	0.381921	4.2e-05	2.11059	0.353267	8.1227	1.04858
PA	Solyc07g008250.3	1.25476	0.290694	0.000256	1.84768	0.440608	4.838	1.27573
PA	Solyc07g008690.3	2.15693	0.601914	0.003877	0.884994	0.42462	4.33869	3.42934
PA	Solyc07g042995.1	1.66428	0.277455	0	13.6081	5.9641	46.8831	7.09396
PA	Solyc07g049135.1	5.23004	1.03899	1.1e-05	0.182652	0.316362	6.96677	5.01764
PA	Solyc07g052510.4	2.24897	0.218971	0	4.0622	0.464229	21.2377	2.83347
PA	Solyc07g055180.3	1.0816	0.156785	0	14.8956	1.0263	34.7666	4.40304
PA	Solyc07g055840.3	1.58871	0.273353	0	3.11281	0.701441	10.3235	2.02139
PA	Solyc07g055910.4	1.60748	0.427546	0.002148	0.459024	0.174579	1.54531	0.215704
PA	Solyc08g006990.3	1.57132	0.323504	2.4e-05	2.39221	0.871113	7.75917	1.72594
PA	Solyc08g008360.2	3.07217	0.663609	6.8e-05	0.435109	0.209661	4.08825	0.93032
PA	Solyc08g013760.1	1.85092	0.457225	0.000741	1.86848	0.972645	7.48555	3.11214
PA	Solyc08g074950.2	1.69162	0.351012	2.9e-05	2.33951	0.527154	8.32913	1.66759
PA	Solyc08g074990.3	1.83802	0.233652	0	5.22967	0.700533	20.5016	3.03317
PA	Solyc08g081890.4	1.01589	0.30529	0.008739	0.900966	0.166836	2.0046	0.282305
PA	Solyc08g082590.3	1.00874	0.300119	0.007888	4.2313	0.903811	9.33245	2.82736
PA	Solyc08g083210.3	1.85774	0.56219	0.009379	9.82949	2.26954	39.2878	20.5748
PA	Solyc09g007360.3	1.16131	0.252668	7.9e-05	2.86798	0.775659	7.05353	0.601406
PA	Solyc09g011860.4	1.88787	0.434815	0.000231	0.707342	0.262104	2.86807	1.05239
PA	Solyc09g059240.3	1.07317	0.325215	0.009494	6.78707	0.793583	15.6912	7.51086
PA	Solyc09g059650.4	1.34475	0.345909	0.001359	4.6015	1.40679	12.7533	1.55313
PA	Solyc09g065660.4	1.66273	0.416067	0.000901	1.59771	0.605676	5.54632	2.25382
PA	Solyc09g072700.4	1.16469	0.235962	1.7e-05	9.78126	1.96443	24.09	6.6363
PA	Solyc09g075210.3	2.01592	0.427207	4.6e-05	89.1115	28.5137	399.51	135.698
PA	Solyc09g082810.3	1.0159	0.246299	0.000549	72.7306	14.0243	161.966	57.5062
PA	Solyc10g007800.3	1.32434	0.375807	0.004755	2.24114	0.779182	6.11723	2.2878
PA	Solyc10g009080.4	1.06039	0.194675	1e-06	69.7021	3.56526	160.499	49.5053
PA	Solyc10g009150.3	2.84712	0.780013	0.003128	0.401091	0.115349	3.1973	1.75106
PA	Solyc10g055370.2	2.73181	0.42594	0	0.639791	0.299305	4.72677	0.201675
PA	Solyc10g075150.2	1.73912	0.306992	0	12.8682	1.9587	47.0807	22.1354
PA	Solyc10g083750.3	4.39711	1.257	0.005165	0.050999	0.044267	1.13724	0.334011
PA	Solyc11g039890.2	1.43615	0.393111	0.003095	4.39648	2.34081	12.9414	1.67011
PA	Solyc11g042810.2	1.03335	0.247677	0.000455	7.5418	2.10376	17.0307	1.02798
PA	Solyc11g044840.2	2.41193	0.406767	0	1.52907	0.592705	8.9951	4.19259
PA	Solyc11g061700.2	2.76038	0.69612	0.001016	0.158527	0.110028	1.1699	0.451139
PA	Solyc11g066250.2	1.17377	0.265539	0.000166	4.49052	1.23727	11.2583	0.928114
PA	Solyc11g072650.3	3.55763	1.02123	0.005402	0.164569	0.209918	2.02274	1.70697
PA	Solyc11g073110.2	1.42261	0.405427	0.004993	2.19441	1.34655	6.50281	0.155667
PA	Solyc12g006050.2	1.17885	0.304418	0.001436	4.97311	0.690995	12.3167	5.62686
PA	Solyc12g006340.3	1.02192	0.210449	2.5e-05	41.183	13.9345	91.1612	12.3914
PA	Solyc12g007160.2	1.34617	0.234843	0	16.0817	2.1556	45.0907	15.8362
PA	Solyc12g008830.3	1.12089	0.300283	0.002357	4.86954	0.83619	11.7086	1.93993
PA	Solyc12g009560.2	1.31654	0.34061	0.001472	2.67785	1.50677	7.25814	0.800245
PA	Solyc12g036470.2	1.57554	0.456842	0.006006	2.12297	1.01342	6.87228	2.05761
PA	Solyc12g042470.2	1.10562	0.319307	0.005764	7.86176	2.03138	18.6943	7.09446
PA	Solyc12g044240.3	1.26446	0.192502	0	13.3953	1.96083	35.3819	3.72734
PA	Solyc12g045030.2	1.00894	0.274468	0.002867	8.79589	1.6942	19.3475	6.09307
PA	Solyc12g056590.2	1.45281	0.441227	0.009698	1.87236	0.533892	5.58589	2.32484
PA	Solyc12g088040.2	1.60331	0.428335	0.002275	0.75239	0.212538	2.50835	0.322518
AD	Solyc01g006390.2	1.1224	0.193648	0	53.1537	16.2069	121.735	11.43
AD	Solyc01g008610.4	2.21495	0.313137	0	5.66811	1.24633	27.7499	11.6075
AD	Solyc01g008670.4	1.81639	0.359569	6e-06	1.4887	0.372023	5.54757	1.4775
AD	Solyc01g010250.4	1.18287	0.200195	0	8.60723	1.20392	20.6523	1.10797
AD	Solyc01g010600.4	1.24952	0.310928	0.000559	6.77367	1.04245	16.9636	5.81459
AD	Solyc01g065700.3	1.91625	0.467036	0.000402	1.0011	0.319595	3.97443	1.23471
AD	Solyc01g066450.3	1.69739	0.471595	0.002626	1.36796	0.529414	4.64245	1.61126
AD	Solyc01g066570.3	1.22646	0.255348	2e-05	9.37167	0.98299	23.0766	5.26934
AD	Solyc01g067295.1	1.09045	0.150526	0	243.25	56.1736	548.734	45.874
AD	Solyc01g067620.3	1.23624	0.368548	0.005947	3.43167	0.311607	8.45276	3.64765
AD	Solyc01g079580.3	1.06471	0.261553	0.000456	3.09601	0.762005	6.84137	1.01011
AD	Solyc01g081340.4	1.46285	0.407246	0.002691	2.1418	0.542638	6.17212	2.13498
AD	Solyc01g087710.2	1.42906	0.276608	3e-06	8.01786	3.06896	22.9152	4.45042
AD	Solyc01g091000.4	1.04145	0.249171	0.000294	9.78373	2.08533	21.1689	3.82952
AD	Solyc01g091170.3	1.37561	0.100783	0	249.815	20.4531	687.303	77.6152
AD	Solyc01g091840.4	1.19598	0.190659	0	14.3732	1.27947	34.7955	6.49418
AD	Solyc01g095630.3	1.00552	0.286866	0.003611	7.75487	1.21364	16.5839	6.32491
AD	Solyc01g097240.3	1.91371	0.283972	0	5.24985	1.04397	20.6949	7.83372
AD	Solyc01g097930.3	1.41329	0.246016	0	10.5473	1.88975	30.1441	10.1339
AD	Solyc01g097950.3	1.80586	0.234836	0	5.92933	1.21235	21.7693	3.09104
AD	Solyc01g105880.4	2.20177	0.589496	0.001629	0.258711	0.03876	1.26677	0.600509
AD	Solyc01g105890.3	1.1162	0.209152	1e-06	10.5482	2.87133	24.4336	3.57473
AD	Solyc01g107520.3	1.13961	0.273947	0.000318	10.8698	3.29945	25.069	4.82613
AD	Solyc01g107730.3	1.00761	0.28598	0.003399	4.09154	1.32217	8.62626	0.601451
AD	Solyc01g108800.4	1.09942	0.311594	0.003344	7.4737	1.74331	16.7624	6.44793
AD	Solyc01g108880.4	1.38641	0.403866	0.004591	1.71453	0.422332	4.74343	0.74654
AD	Solyc01g109150.4	1.03873	0.252186	0.000377	6.03843	1.81532	13.0232	2.22763
AD	Solyc01g109895.1	5.32276	1.20659	0.000113	0.120016	0.104445	4.8543	2.74364
AD	Solyc01g111700.2	1.47249	0.362451	0.00047	2.52156	0.624364	7.32192	2.78824
AD	Solyc02g061770.4	2.5849	0.450636	0	145.665	38.1107	909.532	415.877
AD	Solyc02g071710.3	1.03513	0.244025	0.000228	21.4469	5.96543	47.0734	16.8112
AD	Solyc02g072040.3	1.28282	0.291817	0.000121	3.49531	0.546794	8.92161	2.07961
AD	Solyc02g076710.3	1.29595	0.232314	0	4.91969	0.91453	12.8257	2.07841
AD	Solyc02g077430.4	3.1321	0.405506	0	1.18244	0.082637	10.8871	5.40334
AD	Solyc02g078050.4	1.38844	0.434932	0.009662	24.4551	10.5034	66.6383	22.9345
AD	Solyc02g078100.3	2.60324	0.390312	0	51.5224	16.1292	326.936	113.006
AD	Solyc02g080790.4	2.61627	0.781528	0.006055	0.26861	0.108835	1.7265	0.994832
AD	Solyc02g080910.4	3.2176	0.699192	5e-05	0.192228	0.129953	1.90719	1.18337
AD	Solyc02g083510.3	1.04397	0.244782	0.000207	22.9573	2.36247	49.8103	17.0265
AD	Solyc02g083700.4	1.21202	0.152911	0	13.1626	0.581869	32.4965	7.01182
AD	Solyc02g084930.3	1.01921	0.289368	0.003411	3.04118	0.574872	6.5064	0.903657
AD	Solyc02g084980.3	1.04221	0.274749	0.001312	5.66932	1.8727	12.4691	0.911334
AD	Solyc02g085500.4	1.36399	0.364372	0.001583	2.56545	0.321046	6.97495	2.04112
AD	Solyc02g086530.4	1.42043	0.296086	2e-05	1.48114	0.138665	4.17922	0.412835
AD	Solyc02g090340.2	1.14643	0.128774	0	41.2821	4.29845	96.8454	4.23905
AD	Solyc02g092110.3	1.46454	0.355409	0.000375	6.5269	0.641164	18.9024	6.05165
AD	Solyc02g093580.4	2.20343	0.486707	6.9e-05	11.6498	3.9102	56.7026	26.4789
AD	Solyc02g094860.3	2.24935	0.366256	0	1.11152	0.252259	5.5462	1.07086
AD	Solyc03g006490.3	1.27638	0.19908	0	66.8141	15.0776	172.903	42.4525
AD	Solyc03g026120.3	1.62661	0.229772	0	7.95777	2.43993	25.7159	5.36625
AD	Solyc03g034000.3	1.45235	0.418344	0.004046	2.25011	0.12166	6.46776	2.93113
AD	Solyc03g044790.3	1.62352	0.366787	0.000106	5.4051	2.36877	17.3169	6.27547
AD	Solyc03g082700.4	3.18307	0.465561	0	0.586797	0.373951	5.49826	2.17566
AD	Solyc03g095810.3	1.46347	0.317999	5e-05	3.84209	0.197115	11.1184	3.5247
AD	Solyc03g096250.3	5.70483	1.66995	0.004845	0	0	1.38145	1.51305
AD	Solyc03g113620.3	1.25708	0.149621	0	42.5683	3.36423	107.167	15.6896
AD	Solyc03g119910.4	1.45775	0.32228	7e-05	4.80248	1.88703	13.7506	4.22866
AD	Solyc03g121680.3	2.54207	0.256645	0	4.32697	0.794385	26.5592	7.8062
AD	Solyc04g005380.3	1.59952	0.476063	0.005836	1.17396	0.380445	3.74975	1.25405
AD	Solyc04g007300.4	2.73144	0.268666	0	5.00605	0.679339	35.0778	9.30555
AD	Solyc04g008230.3	1.48514	0.347781	0.000202	2.98109	0.493259	8.74569	3.85656
AD	Solyc04g010330.3	3.23951	0.774755	0.000292	0.337667	0.294729	3.27988	1.98984
AD	Solyc04g014840.3	2.91075	0.477675	0	2.04424	0.750225	16.2606	4.28972
AD	Solyc04g015520.3	1.01015	0.27782	0.002311	3.59571	0.28581	7.68111	0.664112
AD	Solyc04g050440.3	1.36321	0.327284	0.000312	3.28436	1.81459	8.86393	0.909368
AD	Solyc04g070970.4	3.19541	0.506319	0	11.231	1.68745	110.245	59.5767
AD	Solyc04g074330.3	2.09761	0.531916	0.000747	0.695404	0.030256	3.11793	1.4996
AD	Solyc04g076630.3	1.42771	0.208629	0	12.2318	0.47351	34.6366	9.05259
AD	Solyc04g077830.2	1.07317	0.319544	0.005863	1.77927	0.225403	3.99267	0.614659
AD	Solyc04g079230.4	1.0676	0.335722	0.009995	26.3313	11.9255	57.5622	19.0921
AD	Solyc04g079890.4	1.9132	0.428932	9.2e-05	2.96354	1.12834	11.7626	5.73813
AD	Solyc05g012050.4	1.36189	0.210231	0	84.8048	4.10651	229.56	79.7542
AD	Solyc05g026570.3	1.05923	0.204435	3e-06	22.082	4.76009	48.4226	4.23882
AD	Solyc05g046140.3	1.45617	0.32644	9.2e-05	6.72454	2.94129	19.8449	4.15289
AD	Solyc05g051425.2	1.59642	0.29866	1e-06	12.2878	1.40619	39.056	14.7977
AD	Solyc05g052280.3	1.31683	0.305929	0.000176	4.27277	0.351961	11.1748	3.35303
AD	Solyc06g007240.4	1.05362	0.254773	0.000352	7.70245	0.871922	16.8942	3.21181
AD	Solyc06g008590.3	1.2887	0.268611	2e-05	10.3565	2.49032	26.8135	6.59993
AD	Solyc06g010250.3	1.65295	0.269144	0	2.64669	0.476121	8.7807	0.234248
AD	Solyc06g048930.4	1.16578	0.359991	0.008445	10.1496	4.49824	24.17	5.05375
AD	Solyc06g059710.3	1.03456	0.211778	1.4e-05	7.82621	1.33968	16.9867	2.04741
AD	Solyc06g064510.2	1.02576	0.296397	0.004187	4.76702	1.44457	10.3062	2.18584
AD	Solyc06g067910.3	1.01466	0.179254	0	209.865	40.4867	446.451	93.7031
AD	Solyc06g072360.3	1.09778	0.295231	0.00173	3.07832	0.315776	6.962	1.09248
AD	Solyc06g074540.4	1.36682	0.313027	0.000136	8.09169	1.78473	22.1762	1.64681
AD	Solyc06g083900.3	1.14574	0.224566	5e-06	34.8846	12.8146	81.5217	13.0613
AD	Solyc06g084770.2	1.1163	0.334831	0.006324	2.39795	0.333341	5.48332	0.864156
AD	Solyc06g150133.1	1.60602	0.183831	0	53.6869	5.05345	172.481	46.9278
AD	Solyc07g005100.4	1.29036	0.211288	0	18.9913	2.66	49.0845	12.569
AD	Solyc07g007710.4	5.28154	0.903874	0	0.444315	0.388693	18.0258	10.6136
AD	Solyc07g007735.1	1.79644	0.234572	0	76.5628	7.15289	279.638	107.748
AD	Solyc07g007750.3	1.10858	0.204339	1e-06	226.086	30.542	513.452	151.71
AD	Solyc07g008690.3	1.96815	0.613671	0.009249	1.0928	0.573327	4.6788	4.09802
AD	Solyc07g017880.4	2.76548	0.745169	0.001777	0.305075	0.205028	2.15474	0.528892
AD	Solyc07g021630.3	3.19866	0.877418	0.002238	0.166573	0.078327	1.63642	0.467452
AD	Solyc07g042995.1	1.38836	0.215914	0	16.1762	2.04298	44.7418	7.95234
AD	Solyc07g049135.1	5.86975	0.84203	0	1.42801	1.04697	85.5529	47.7472
AD	Solyc07g052510.4	1.79587	0.293022	0	3.48701	0.748458	12.7429	3.15994
AD	Solyc07g055180.3	1.04229	0.229991	6.8e-05	7.68618	1.38462	16.6402	3.41539
AD	Solyc07g055840.3	2.07294	0.278143	0	2.61755	0.686668	11.7186	2.06787
AD	Solyc07g055910.4	1.66948	0.519256	0.00903	0.33734	0.152123	1.11706	0.151263
AD	Solyc07g056000.2	1.82709	0.359547	5e-06	2.07932	0.766637	7.75879	1.63777
AD	Solyc07g150104.1	1.93433	0.58832	0.007285	0.652852	0.309563	2.62339	0.286913
AD	Solyc08g005610.3	1.43529	0.301849	2.5e-05	1.80385	0.174567	5.17907	0.26173
AD	Solyc08g005650.3	1.13304	0.294797	0.00109	5.67865	1.71179	13.1971	3.96297
AD	Solyc08g005870.2	2.68439	0.535139	7e-06	0.802747	0.369361	5.53126	0.902853
AD	Solyc08g006483.1	2.10634	0.661842	0.009923	0.459844	0.090079	2.07137	0.692696
AD	Solyc08g006990.3	1.67709	0.313011	1e-06	1.98719	0.286344	6.7138	0.620069
AD	Solyc08g008370.3	1.05286	0.20663	5e-06	18.1889	0.674877	40.0142	11.8368
AD	Solyc08g014000.3	1.78035	0.501022	0.00307	20.8821	10.2545	77.1937	26.6601
AD	Solyc08g068540.4	1.36016	0.408752	0.00645	0.988388	0.057915	2.67242	0.76178
AD	Solyc08g074950.2	1.61722	0.315776	4e-06	3.33229	0.443518	10.8761	2.94368
AD	Solyc08g074990.3	1.78597	0.291269	0	5.77891	2.57187	21.0854	3.95572
AD	Solyc08g076250.3	2.06442	0.36613	0	1.59995	0.515549	7.04523	2.08049
AD	Solyc08g076980.4	1.68753	0.275603	0	13.0182	5.20973	44.2896	10.7195
AD	Solyc08g078400.3	1.56372	0.475391	0.007254	0.763866	0.299411	2.37962	0.612752
AD	Solyc08g078650.3	1.78789	0.555816	0.008988	0.772877	0.459475	2.75834	1.31253
AD	Solyc08g081550.4	1.62989	0.285268	0	2.51906	0.53071	8.26992	1.40577
AD	Solyc08g083190.3	1.56943	0.24198	0	7.06933	1.90583	22.147	4.24052
AD	Solyc08g083210.3	2.03016	0.218683	0	22.1816	1.02557	95.2946	34.1415
AD	Solyc09g006005.1	1.45311	0.348531	0.000307	7.04521	3.10685	20.5298	7.5359
AD	Solyc09g014310.3	2.86029	0.680007	0.000264	0.484758	0.290173	3.66726	1.74906
AD	Solyc09g059240.3	1.44099	0.263144	1e-06	10.4784	2.13258	29.7079	10.6359
AD	Solyc09g065660.4	1.39542	0.420207	0.006583	1.42253	0.527371	4.0099	0.821012
AD	Solyc09g074430.4	1.34552	0.206817	0	10.1561	0.79766	27.1554	5.10158
AD	Solyc09g075210.3	2.07557	0.207533	0	120.913	4.53484	535.353	184.127
AD	Solyc09g082700.2	1.29465	0.397733	0.008029	4.66607	2.2781	12.1114	3.34102
AD	Solyc09g084440.2	1.67606	0.136927	0	503.02	73.503	1704.66	144.497
AD	Solyc09g090130.3	1.59639	0.411505	0.000956	1.44687	0.121675	4.61493	0.484817
AD	Solyc09g092725.1	1.12292	0.349983	0.009213	9.85726	3.04185	23.0878	13.0941
AD	Solyc10g005320.3	1.37042	0.189365	0	30.5771	4.25071	83.1099	18.808
AD	Solyc10g005480.3	1.46411	0.413343	0.003191	2.22236	0.903592	6.55361	1.52412
AD	Solyc10g006430.3	1.15176	0.209933	1e-06	94.7567	8.52897	220.948	60.173
AD	Solyc10g008350.4	1.46865	0.315062	3.8e-05	7.91509	2.28048	22.9291	4.45527
AD	Solyc10g009080.4	1.03614	0.19265	1e-06	33.5912	8.12582	72.5768	9.44786
AD	Solyc10g018500.1	3.0198	0.483596	0	1.96006	0.782165	16.7727	10.6332
AD	Solyc10g049280.2	1.89614	0.48364	0.000817	1.43014	0.866608	5.49798	2.3637
AD	Solyc10g050890.2	1.12917	0.218838	4e-06	11.1675	3.77662	25.595	3.9057
AD	Solyc10g055370.2	2.44399	0.540473	7.1e-05	0.438432	0.079564	2.53062	0.458707
AD	Solyc10g075110.2	1.27769	0.388794	0.007321	841.504	98.0015	2137.88	889.095
AD	Solyc10g075150.2	1.16393	0.188546	0	20.0836	3.53936	47.4331	5.26347
AD	Solyc10g076740.3	1.01344	0.217824	4e-05	18.0277	4.09828	38.8459	7.26288
AD	Solyc10g078360.3	1.71984	0.385785	9.3e-05	4.43026	2.46176	15.2108	4.47848
AD	Solyc10g079110.2	1.49388	0.234238	0	42.5901	6.1895	125.591	47.3445
AD	Solyc10g084600.2	1.56155	0.251056	0	11.47	0.400591	35.8768	0.707922
AD	Solyc10g085730.3	2.02452	0.523208	0.000991	0.646565	0.35938	2.71869	0.936241
AD	Solyc11g006290.2	1.1117	0.331903	0.006023	6.19695	0.678844	14.016	5.49456
AD	Solyc11g006505.1	1.09651	0.156352	0	45.6651	7.28144	103.597	4.94835
AD	Solyc11g010980.2	1.44654	0.397649	0.002299	1.93623	0.384409	5.60995	1.07036
AD	Solyc11g011880.2	1.14175	0.228522	8e-06	6.8487	0.826775	15.9582	3.34632
AD	Solyc11g012590.3	1.07181	0.294341	0.00227	14.5593	3.10775	32.2271	10.4218
AD	Solyc11g020960.2	1.06823	0.181783	0	55.9645	14.4626	123.495	16.2153
AD	Solyc11g042810.2	1.49204	0.180248	0	10.0424	0.340185	29.9184	3.42423
AD	Solyc11g044840.2	2.93436	0.489412	0	0.897766	0.390089	7.25298	4.20696
AD	Solyc11g069850.3	1.04509	0.282337	0.001839	2.80248	0.70977	6.12359	0.112575
AD	Solyc11g073200.2	1.55807	0.194839	0	28.3108	3.05746	87.6184	24.4143
AD	Solyc12g005070.2	1.10599	0.268716	0.000381	8.1006	0.084882	18.4056	2.59842
AD	Solyc12g008830.3	1.14065	0.27564	0.000348	5.84124	1.2902	13.5919	1.58361
AD	Solyc12g010920.2	1.77655	0.501162	0.003162	1.84393	0.317311	6.6978	2.38268
AD	Solyc12g011033.1	1.19398	0.153839	0	23.6298	2.81378	57.5249	8.12523
AD	Solyc12g011037.1	1.10893	0.23882	4.1e-05	19.302	4.03286	44.3912	11.6627
AD	Solyc12g019050.2	5.52053	1.59044	0.004053	0	0	0.893339	0.338265
AD	Solyc12g019180.2	1.31339	0.328998	0.000621	6.78298	3.16825	17.9365	4.40361
AD	Solyc12g040640.2	1.03352	0.185373	0	11.7961	2.16301	25.5454	4.22162
AD	Solyc12g042470.2	1.36824	0.274852	9e-06	14.0642	4.85516	37.8626	10.2888
AD	Solyc12g044200.3	1.35031	0.423645	0.009778	0.774324	0.287372	2.12594	0.702479
AD	Solyc12g056585.1	2.76328	0.196129	0	223.198	10.0562	1593.91	525.167
AD	Solyc12g056590.2	1.05324	0.264978	0.000663	12.5472	3.29845	27.2414	7.81978
AD	Solyc12g088250.2	1.05144	0.193349	1e-06	8.8263	1.41107	19.3035	1.0595
AD	Solyc12g089220.3	1.04593	0.21763	2e-05	29.4512	7.07848	63.9472	16.7468
AD	Solyc12g094460.2	1.35746	0.302817	8.3e-05	1.88605	0.067178	5.11513	0.41348
AD	Solyc12g096250.2	2.07806	0.473096	0.000122	1.15151	0.347488	5.14352	2.01367
AD	Solyc12g096830.2	1.05029	0.308343	0.005008	2.59571	0.48905	5.66814	0.29109
AD	Solyc12g098200.2	3.25561	0.289807	0	8.09474	1.88363	80.9891	33.5312
AD2	Solyc01g005320.2	2.97642	0.782369	0.001928	0.354635	0.067878	2.87226	1.88997
AD2	Solyc01g006540.4	1.52108	0.265079	0	15.0237	1.93096	43.9832	19.5761
AD2	Solyc01g007130.3	1.04574	0.274585	0.001901	1.78733	0.135663	3.73653	0.980641
AD2	Solyc01g067295.1	1.18069	0.182875	0	207.415	42.038	475.125	66.3346
AD2	Solyc01g087590.3	1.05443	0.260738	0.000805	3.11992	0.367301	6.52058	1.05277
AD2	Solyc01g091050.4	1.54377	0.462652	0.008808	1.26658	0.388432	3.69822	1.53011
AD2	Solyc01g096320.3	3.00777	0.375137	0	2.08142	0.711269	16.7784	6.80251
AD2	Solyc01g097930.3	1.31607	0.231403	0	7.13375	1.10905	17.8897	2.78512
AD2	Solyc01g106920.4	1.25874	0.380625	0.009645	1.36767	0.187956	3.27973	0.343859
AD2	Solyc01g107190.3	1.18725	0.260017	9.6e-05	8.71307	0.616952	20.1139	6.22766
AD2	Solyc01g108780.4	2.32205	0.679038	0.006826	0.828187	0.147257	4.21516	3.3626
AD2	Solyc02g031920.4	3.08879	0.728063	0.000367	0.510791	0.219732	4.4061	2.07409
AD2	Solyc02g063000.4	1.09494	0.210917	5e-06	18.7241	3.7198	40.4497	10.6077
AD2	Solyc02g071130.4	3.01119	0.718692	0.000456	0.481666	0.193356	3.82348	2.61557
AD2	Solyc02g078040.3	1.11595	0.318532	0.005238	14.6269	5.45785	31.9836	14.8335
AD2	Solyc02g078100.3	1.52099	0.265763	0	45.7848	17.2566	133.482	39.3421
AD2	Solyc02g083130.4	1.04567	0.209921	1.4e-05	8.32649	1.02595	17.3311	3.96811
AD2	Solyc02g083510.3	1.19637	0.179609	0	22.7574	3.07734	52.492	5.96126
AD2	Solyc02g083880.3	1.32194	0.29525	0.000139	22.348	8.19087	56.6584	12.3459
AD2	Solyc02g084850.3	3.5935	0.75345	3.8e-05	3.3317	1.56859	40.0036	26.2392
AD2	Solyc02g085950.4	1.1203	0.32199	0.005644	17.2774	1.97804	36.9389	16.1056
AD2	Solyc02g086530.4	1.90259	0.436996	0.000235	1.78289	1.05561	6.49976	3.05896
AD2	Solyc02g089250.4	1.05285	0.229311	8.6e-05	12.5448	3.05465	26.4134	4.75245
AD2	Solyc02g089540.3	1.30365	0.209428	0	8.96702	0.833973	22.2653	5.00589
AD2	Solyc03g005210.4	1.92784	0.397971	2.7e-05	2.08162	0.247796	7.90106	1.84885
AD2	Solyc03g045140.4	1.32611	0.285155	6.6e-05	4.06235	1.66498	10.3606	1.01887
AD2	Solyc03g082700.4	1.27234	0.368554	0.006162	2.44236	1.48305	5.91892	1.03307
AD2	Solyc03g093110.3	2.44362	0.622304	0.001251	0.487231	0.093258	2.67907	1.85244
AD2	Solyc03g113620.3	1.3279	0.175964	0	85.942	16.437	215.566	37.3786
AD2	Solyc03g116390.4	2.45656	0.556132	0.00018	3.11597	1.26073	16.417	13.8163
AD2	Solyc03g120420.3	1.23019	0.1522	0	67.9103	9.80115	160.402	21.2341
AD2	Solyc03g120870.3	2.10862	0.615168	0.006653	0.862915	0.562537	3.70991	0.645796
AD2	Solyc04g005380.3	2.77168	0.406576	0	1.49894	0.26652	10.4512	5.46071
AD2	Solyc04g008230.3	1.72522	0.317374	1e-06	5.27656	1.86787	17.818	7.30452
AD2	Solyc04g070970.4	4.13409	0.650941	0	3.16595	0.512519	57.4464	36.3924
AD2	Solyc05g024260.3	1.16366	0.237834	2.2e-05	20.0907	4.08	44.7602	11.6577
AD2	Solyc06g007190.4	1.35819	0.346142	0.001262	4.32399	1.21698	11.2981	4.92792
AD2	Solyc06g050530.3	1.88115	0.47675	0.001165	0.703057	0.247675	2.57379	0.474336
AD2	Solyc06g051940.4	2.52072	0.351048	0	2.41297	1.18907	13.9285	4.49555
AD2	Solyc06g059710.3	1.12333	0.237739	4.7e-05	7.51912	1.3009	16.4495	1.49872
AD2	Solyc06g076020.3	1.0958	0.255191	0.0003	6.01021	1.70341	12.8682	2.89247
AD2	Solyc07g006570.4	1.19055	0.133505	0	177.874	20.4065	406.955	51.0678
AD2	Solyc07g006860.3	1.98787	0.567604	0.005255	0.70481	0.125319	2.80462	0.81375
AD2	Solyc07g007730.4	1.2619	0.256103	1.8e-05	1395.68	567.448	3415.56	693.364
AD2	Solyc07g007735.1	1.23583	0.271399	0.000101	112.728	55.8358	266.564	69.8686
AD2	Solyc07g008140.3	1.55402	0.456206	0.007101	1.74843	0.587313	5.20787	1.25463
AD2	Solyc07g017880.4	2.49482	0.552966	0.00012	1.48506	1.34449	8.28547	3.60847
AD2	Solyc07g021630.3	1.86895	0.567285	0.009989	1.71563	1.72423	6.13729	1.02831
AD2	Solyc07g042520.4	1.54704	0.392126	0.001166	3.11557	1.65839	9.23739	5.35544
AD2	Solyc07g049135.1	2.0868	0.221259	0	128.721	46.378	549.676	144.659
AD2	Solyc07g055840.3	1.20724	0.235454	7e-06	4.81988	0.300935	11.0983	1.25143
AD2	Solyc07g056000.2	1.50686	0.340386	0.000173	7.93672	0.262377	22.8745	13.2149
AD2	Solyc07g062530.3	1.42868	0.220865	0	14.8123	4.30063	39.5551	7.87622
AD2	Solyc08g006740.3	1.87386	0.471161	0.001035	0.764541	0.179959	2.84985	0.823009
AD2	Solyc08g013760.1	3.16075	0.47041	0	0.829451	0.137806	7.51355	2.00157
AD2	Solyc08g078300.4	1.04397	0.290088	0.003848	6.84449	0.999648	14.311	5.57216
AD2	Solyc08g081550.4	1.66376	0.332061	1.2e-05	5.78588	2.73832	18.5108	5.28061
AD2	Solyc08g083130.4	2.48857	0.630145	0.00115	0.751417	0.331737	4.17578	0.80269
AD2	Solyc09g065430.4	1.49419	0.383121	0.001379	4.05492	1.49201	11.4528	1.99761
AD2	Solyc09g075210.3	1.2527	0.241783	5e-06	398.334	82.4899	934.274	314.035
AD2	Solyc09g082690.3	1.00507	0.207219	2.6e-05	248.773	54.0925	501.808	112.842
AD2	Solyc09g084440.2	1.45032	0.200754	0	129.223	8.71601	360.065	112.95
AD2	Solyc09g084450.3	1.05783	0.185149	0	1317.91	301.487	2764.53	490.697
AD2	Solyc09g091000.4	1.69373	0.454934	0.002557	6.04871	5.13064	19.3691	0.860736
AD2	Solyc09g091510.3	1.09276	0.1524	0	61.2795	11.2822	131.323	20.1739
AD2	Solyc09g098510.3	1.02901	0.266684	0.001597	57.2375	10.4766	120.306	54.0206
AD2	Solyc10g005360.4	1.83622	0.514861	0.004265	0.806576	0.348622	2.93774	0.763463
AD2	Solyc10g007800.3	2.04456	0.568119	0.003848	0.629252	0.290153	2.58237	0.741723
AD2	Solyc10g007870.3	1.13214	0.201947	1e-06	70.6925	15.7244	156.931	26.3089
AD2	Solyc10g008040.4	6.06697	1.51435	0.000927	0	0	0.655325	0.483769
AD2	Solyc10g009080.4	1.02204	0.231946	0.000188	19.9169	2.72709	40.9074	9.69233
AD2	Solyc10g055800.2	1.37302	0.290732	4.8e-05	21.9428	8.69534	57.7984	16.7311
AD2	Solyc10g084430.2	1.00938	0.291908	0.006053	6.61462	1.16376	13.2636	2.24891
AD2	Solyc10g085230.2	1.47164	0.227255	0	4.8312	0.948501	13.4857	1.73263
AD2	Solyc11g007030.3	1.32231	0.369473	0.004094	1.83119	0.177211	4.58315	0.358528
AD2	Solyc12g014480.2	1.20743	0.334126	0.003664	6.68061	0.235414	15.634	4.82465
AD2	Solyc12g019740.2	1.21195	0.17109	0	43.2698	7.10141	100.445	18.7542
AD2	Solyc12g044240.3	1.13088	0.24759	9.5e-05	15.0297	4.22169	33.2072	8.19153
AD2	Solyc12g055970.3	1.19135	0.209244	0	37.2756	9.18845	86.4805	13.7835
AD2	Solyc12g150114.1	3.9707	1.10937	0.004091	0.107712	0.093586	1.71763	1.28844

## Sheet: Table S2
Supplementary Table S2. Differentially down-regulated genes identified in six flower stages of sus2 mutant flowers. The table includes the fold-change binary logaritm normalization, and the transcript per million (TPM) mean and standard deviation (STD) in wild-type (WT) and mutant plants.
Stage	Gene	log2FC	log2FC_SE	Pvalue	WT_TPM_mean	WT_TPM_STD	Mu_TPM_mean	Mu_TPM_STD
FB0	Solyc01g006390.2	-2.38024	0.307128	0	269.208	67.4916	53.5752	12.3485
FB0	Solyc01g008130.4	-1.22348	0.176688	0	19.2314	3.74087	8.45498	0.666618
FB0	Solyc01g009190.3	-7.29148	0.733682	0	29.8125	10.8459	0.183716	0.207832
FB0	Solyc01g044365.1	-8.22431	1.28183	0	7.74844	4.02301	0	0
FB0	Solyc01g057270.4	-2.96372	0.702737	0.000715	18.2261	14.4847	2.41155	0.423633
FB0	Solyc01g057510.2	-5.58684	1.29763	0.000529	26.2528	22.3584	0.56804	0.49351
FB0	Solyc01g058520.4	-5.89969	1.14199	1.4e-05	240.919	58.1673	4.15183	5.61426
FB0	Solyc01g066510.3	-2.4533	0.55775	0.00037	1.09505	0.161232	0.207841	0.042926
FB0	Solyc01g067340.3	-3.90012	0.868874	0.000254	3.83855	0.469247	0.272027	0.118627
FB0	Solyc01g068500.4	-3.00324	0.259895	0	13.1407	4.05509	1.6783	0.362285
FB0	Solyc01g079080.3	-1.57839	0.184576	0	11.2318	0.373829	3.87023	0.538581
FB0	Solyc01g079300.4	-2.72737	0.707323	0.002623	1.24628	0.824396	0.196663	0.049176
FB0	Solyc01g081090.2	-1.47571	0.412262	0.006272	4.98773	1.1985	1.83938	0.686558
FB0	Solyc01g081630.4	-7.16444	1.33772	6e-06	2.05717	0.779116	0	0
FB0	Solyc01g087440.3	-1.85815	0.317113	0	13.5929	3.37308	3.83174	1.13205
FB0	Solyc01g087450.3	-1.85385	0.204684	0	24.1892	7.76277	6.89537	1.44333
FB0	Solyc01g088410.3	-2.8755	0.231017	0	28.2282	4.0205	3.97494	0.629194
FB0	Solyc01g088430.4	-3.44824	0.855399	0.00141	200.572	155.562	19.097	1.52214
FB0	Solyc01g088760.4	-1.96358	0.503847	0.002292	5.16524	4.02811	1.36633	0.541678
FB0	Solyc01g088790.2	-3.35942	0.782507	0.000554	32.022	23.4081	3.23877	0.210857
FB0	Solyc01g089920.3	-4.83635	0.882951	3e-06	7.74397	7.72028	0.272797	0.210534
FB0	Solyc01g089940.1	-9.03791	1.52391	0	12.8585	8.2307	0	0
FB0	Solyc01g090010.2	-7.48474	1.96851	0.003134	9.26412	11.2601	0.044697	0.077418
FB0	Solyc01g090030.2	-6.48635	1.48667	0.000426	22.7206	23.6462	0.261692	0.240647
FB0	Solyc01g090090.3	-6.50308	1.36508	8.3e-05	23.8408	13.7599	0.260734	0.451605
FB0	Solyc01g090100.3	-4.82433	1.26509	0.003026	3.21074	1.09516	0.108076	0.187194
FB0	Solyc01g090110.2	-6.26181	0.766493	0	95.0904	51.4284	1.26482	0.953247
FB0	Solyc01g090710.3	-3.75025	0.709	8e-06	65.0557	41.0493	5.02229	1.45858
FB0	Solyc01g091300.3	-1.47158	0.38329	0.002766	5.06417	1.85591	1.85722	0.724495
FB0	Solyc01g094650.4	-1.20344	0.253792	9e-05	10.5402	2.88821	4.70625	0.165705
FB0	Solyc01g095870.3	-3.16531	0.418734	0	15.21	8.0044	1.71176	0.958203
FB0	Solyc01g096750.1	-1.78772	0.31625	1e-06	64.5961	20.9734	19.1597	3.58891
FB0	Solyc01g096880.4	-1.09655	0.291859	0.003586	10.2621	4.45819	4.97148	0.478872
FB0	Solyc01g097220.3	-3.31225	0.623284	7e-06	3.49131	1.17806	0.372802	0.217235
FB0	Solyc01g098670.3	-6.13142	0.751566	0	9.39817	4.6569	0.135255	0.080376
FB0	Solyc01g099530.3	-5.22119	1.44475	0.005611	24.6465	24.4088	0.693958	0.433498
FB0	Solyc01g099620.3	-6.27537	0.508577	0	11.742	6.44638	0.157505	0.028389
FB0	Solyc01g100020.4	-1.24376	0.20976	0	11.3357	3.25976	4.92609	0.921064
FB0	Solyc01g100120.4	-2.46972	0.582528	0.00066	2.06199	2.07916	0.385039	0.071141
FB0	Solyc01g100270.4	-1.38861	0.124875	0	53.1301	9.24611	20.9067	1.16476
FB0	Solyc01g100880.4	-8.04019	1.71808	0.000118	26.0166	20.3868	0.099249	0.171904
FB0	Solyc01g103120.3	-3.28691	0.396074	0	11.2048	4.05844	1.19976	0.330693
FB0	Solyc01g103130.2	-3.16567	0.345917	0	7.15892	2.82765	0.824548	0.102865
FB0	Solyc01g103900.2	-6.20072	1.48045	0.000789	2.54068	1.33678	0	0
FB0	Solyc01g103910.1	-4.5661	0.839945	4e-06	1.89743	0.900512	0.081218	0.051247
FB0	Solyc01g104860.3	-2.27562	0.459649	3.7e-05	10.0141	6.48165	2.14739	0.059736
FB0	Solyc01g105790.3	-5.75211	1.63828	0.007685	1.18012	0.954782	0	0
FB0	Solyc01g107370.3	-1.74067	0.175658	0	168.623	18.1204	52.0324	15.8337
FB0	Solyc01g107990.3	-1.73417	0.34121	2e-05	39.5851	13.9802	12.3193	0.705869
FB0	Solyc01g108100.3	-2.18175	0.419735	1.2e-05	4.9195	1.08974	1.13385	0.494932
FB0	Solyc01g108610.3	-2.84412	0.202939	0	42.5886	7.7412	6.10735	1.02834
FB0	Solyc01g109670.3	-2.19011	0.214348	0	212.691	64.1537	48.4696	11.1027
FB0	Solyc01g111050.4	-6.38145	1.00661	0	18.9298	10.7856	0.229803	0.26236
FB0	Solyc01g111070.3	-6.31883	1.84096	0.009724	109.454	167.194	1.45124	2.13081
FB0	Solyc01g111610.3	-1.55437	0.322048	6.4e-05	14.9995	6.26291	5.28849	0.602949
FB0	Solyc01g111640.3	-2.55774	0.265976	0	36.0784	12.2331	6.31871	0.439231
FB0	Solyc01g150176.1	-1.17444	0.257008	0.000184	29.3734	9.52964	13.4875	0.263621
FB0	Solyc02g014560.3	-3.31749	0.352856	0	9.60312	0.609678	0.964501	0.545832
FB0	Solyc02g014730.3	-5.64895	1.58444	0.006524	0.516587	0.270668	0	0
FB0	Solyc02g032550.3	-9.91644	2.23851	0.000323	80.201	78.8895	0.083658	0.1449
FB0	Solyc02g032580.3	-8.30109	2.26674	0.004834	13.0859	14.5354	0	0
FB0	Solyc02g036440.3	-4.16875	1.09933	0.003221	1.60896	0.535457	0.094109	0.087459
FB0	Solyc02g038680.1	-4.94778	0.836914	0	25.1212	15.6084	0.839523	0.538785
FB0	Solyc02g062320.3	-6.22986	0.790635	0	9.50482	2.03241	0.136227	0.121231
FB0	Solyc02g065160.2	-7.18129	0.793527	0	22.48	9.87026	0.1574	0.164508
FB0	Solyc02g069280.2	-5.12449	0.908347	1e-06	1.49107	0.845281	0.041042	0.035564
FB0	Solyc02g069810.3	-2.8075	0.349911	0	7.1038	1.19983	1.04804	0.108067
FB0	Solyc02g071050.4	-5.73029	1.14931	3.2e-05	2.4317	0.669844	0.049537	0.044084
FB0	Solyc02g072060.3	-6.81856	1.42582	7.7e-05	2.07913	1.42182	0	0
FB0	Solyc02g072100.3	-1.41954	0.269634	9e-06	27.6382	13.2888	10.6497	1.15843
FB0	Solyc02g077190.3	-1.57738	0.420391	0.003635	5.96214	0.986774	2.05017	0.159415
FB0	Solyc02g077210.1	-1.77052	0.334547	8e-06	14.5225	2.5712	4.34056	2.00831
FB0	Solyc02g078280.3	-1.59059	0.340061	0.000118	9.87309	2.95975	3.37267	1.0022
FB0	Solyc02g078290.4	-1.57621	0.387038	0.001221	7.24039	2.37231	2.51327	0.419495
FB0	Solyc02g079140.2	-3.92407	0.904199	0.000462	1.23136	0.974621	0.083205	0.049547
FB0	Solyc02g079170.3	-1.44551	0.160646	0	33.6386	4.96824	12.6744	3.0648
FB0	Solyc02g079810.3	-6.22637	1.34844	0.000151	78.0165	21.9495	1.0547	1.57577
FB0	Solyc02g079980.3	-3.94745	0.552955	0	5.22186	2.5202	0.343998	0.195738
FB0	Solyc02g080110.3	-1.16567	0.225029	1.3e-05	33.4413	10.3743	15.4285	2.84012
FB0	Solyc02g081890.4	-5.00022	1.17794	0.00065	9.94793	8.10188	0.317743	0.285079
FB0	Solyc02g082310.2	-2.48249	0.367335	0	12.9032	6.53344	2.3892	0.65457
FB0	Solyc02g082940.3	-3.05148	0.618867	4e-05	2.66781	0.718356	0.339299	0.191858
FB0	Solyc02g083620.3	-1.3354	0.202986	0	40.8246	11.9281	16.6925	2.76849
FB0	Solyc02g083950.3	-1.94048	0.421062	0.000157	5.68699	0.746448	1.51897	0.252293
FB0	Solyc02g084630.3	-1.94147	0.09265	0	174.094	6.34358	46.7626	2.99782
FB0	Solyc02g085150.4	-2.62771	0.451472	0	5.37437	1.11976	0.869869	0.553213
FB0	Solyc02g085440.4	-3.72124	0.79987	0.000131	4.30986	4.96715	0.335637	0.078639
FB0	Solyc02g086430.4	-3.7215	0.442915	0	13.9602	4.84594	1.06616	0.679374
FB0	Solyc02g086580.4	-3.67484	0.358019	0	5.68725	2.56503	0.450166	0.215772
FB0	Solyc02g086990.4	-2.40311	0.401982	0	4.80692	0.183509	0.944977	0.487629
FB0	Solyc02g087420.3	-2.14596	0.364175	0	14.4768	4.62295	3.38646	0.086509
FB0	Solyc02g087860.3	-2.13405	0.319029	0	41.0702	18.7108	9.70958	2.64394
FB0	Solyc02g088200.4	-1.30293	0.261554	3.3e-05	16.0537	0.899189	6.69024	1.24848
FB0	Solyc02g088380.4	-6.49641	1.55469	0.000819	24.9854	9.92435	0.27967	0.484403
FB0	Solyc02g088710.3	-7.70678	1.47144	1e-05	205.47	162.899	1.02036	1.416
FB0	Solyc02g089060.3	-1.14473	0.290562	0.001972	12.6838	6.35917	5.92079	0.701892
FB0	Solyc02g089620.3	-1.14127	0.256079	0.000289	162.314	34.5124	76.1568	14.309
FB0	Solyc02g089690.3	-1.83969	0.298403	0	11.9153	4.7591	3.43874	0.384806
FB0	Solyc02g091310.2	-5.76749	0.956109	0	4.93481	2.19368	0.09512	0.088398
FB0	Solyc02g091980.2	-3.08224	0.44031	0	8.3943	1.95758	1.00141	0.436914
FB0	Solyc02g092410.3	-1.48822	0.2839	1e-05	22.4739	11.2618	8.25504	1.55367
FB0	Solyc02g092880.3	-1.64128	0.461706	0.006739	5.45353	2.09206	1.78262	0.995122
FB0	Solyc02g094400.4	-1.60773	0.169432	0	68.6693	14.3913	23.2314	5.24431
FB0	Solyc03g007060.3	-1.26588	0.244962	1.4e-05	15.6444	5.13664	6.72496	0.904611
FB0	Solyc03g007880.3	-1.82668	0.285631	0	6.96538	1.64664	2.02058	0.542448
FB0	Solyc03g007890.3	-3.16628	0.228212	0	20.0302	6.07039	2.30111	0.451181
FB0	Solyc03g025250.4	-5.23351	0.553794	0	7.85615	3.1825	0.223934	0.119867
FB0	Solyc03g031880.3	-4.89816	0.719602	0	29.7386	16.4063	1.03746	0.533594
FB0	Solyc03g033330.3	-1.19213	0.346804	0.009569	58.0848	20.1016	26.3668	2.97483
FB0	Solyc03g044880.4	-3.16305	0.578061	3e-06	16.9057	9.53419	1.95487	0.18155
FB0	Solyc03g059020.3	-7.16141	1.23488	1e-06	18.5657	16.8639	0.131743	0.142113
FB0	Solyc03g059200.2	-8.85881	1.2838	0	56.4937	33.6833	0.118516	0.205275
FB0	Solyc03g083130.3	-1.82276	0.183182	0	14.7518	3.47606	4.2716	0.900113
FB0	Solyc03g083590.3	-1.24686	0.22203	1e-06	6.18157	1.35697	2.69824	0.236574
FB0	Solyc03g093140.3	-1.92959	0.176198	0	48.9689	12.9976	13.2363	2.91467
FB0	Solyc03g093370.2	-7.04495	0.59275	0	12.6371	3.96383	0.098328	0.017723
FB0	Solyc03g093980.2	-3.34031	0.539713	0	8.72646	4.0034	0.886416	0.085702
FB0	Solyc03g096070.3	-1.00073	0.229899	0.000444	6.16158	1.04601	3.17716	0.471566
FB0	Solyc03g097530.3	-2.08451	0.418922	3.4e-05	7.31196	1.24285	1.80159	0.649101
FB0	Solyc03g097540.2	-2.06016	0.480421	0.000563	24.1908	9.05218	5.91744	1.36618
FB0	Solyc03g097560.3	-1.2852	0.175983	0	66.8995	7.01013	28.24	9.08343
FB0	Solyc03g098010.3	-4.4425	0.605208	0	49.7796	19.5978	2.37046	1.2582
FB0	Solyc03g111190.3	-9.33561	2.53812	0.004607	8.79954	11.6206	0	0
FB0	Solyc03g111730.3	-2.06009	0.481976	0.000589	3.40272	0.74835	0.832591	0.345514
FB0	Solyc03g111760.3	-3.27218	0.461014	0	3.65263	2.15407	0.385424	0.082363
FB0	Solyc03g113040.4	-1.05064	0.27163	0.002513	5.09665	1.41374	2.54427	0.448084
FB0	Solyc03g113530.3	-8.13565	1.68193	6.1e-05	8.66106	9.19106	0.027183	0.047083
FB0	Solyc03g113825.1	-8.00554	1.7107	0.000118	7.62772	7.85452	0.033786	0.058518
FB0	Solyc03g114020.3	-1.26941	0.206516	0	70.6447	26.2344	30.287	0.832302
FB0	Solyc03g114360.4	-1.73478	0.343765	2.4e-05	4.12594	1.36157	1.27897	0.366308
FB0	Solyc03g114540.2	-6.58131	1.33004	3.8e-05	3.41318	1.95699	0.032178	0.055734
FB0	Solyc03g114940.3	-1.25731	0.129744	0	45.5392	3.06171	19.6924	3.19109
FB0	Solyc03g115600.4	-4.55748	0.759753	0	4.38199	1.96053	0.198784	0.126487
FB0	Solyc03g116440.3	-5.42081	1.45367	0.003915	0.735773	0.452714	0.014689	0.025443
FB0	Solyc03g116530.3	-1.72448	0.195175	0	49.0735	10.1527	15.341	2.52414
FB0	Solyc03g117800.4	-1.41404	0.262431	5e-06	60.5428	14.5428	23.5003	3.86258
FB0	Solyc03g117920.1	-6.73237	1.4402	0.00012	1.84536	1.68061	0	0
FB0	Solyc03g117990.1	-1.82552	0.274191	0	14.6028	5.35548	4.25458	1.12251
FB0	Solyc03g118440.3	-1.8966	0.436191	0.000451	11.7402	2.85201	3.22022	1.6539
FB0	Solyc03g119620.1	-5.97863	0.839589	0	61.2979	10.2234	0.975417	1.19649
FB0	Solyc03g120120.3	-2.02897	0.473485	0.00057	4.11133	2.93752	1.02716	0.288386
FB0	Solyc03g120250.3	-4.45817	0.69463	0	3.00154	2.05279	0.138699	0.098624
FB0	Solyc03g120650.4	-3.9322	0.742339	8e-06	2.96915	2.38337	0.195654	0.133708
FB0	Solyc03g120800.4	-4.71793	0.361082	0	17.9066	4.99464	0.686448	0.321457
FB0	Solyc03g120830.3	-1.36332	0.361412	0.003421	4.63028	1.06679	1.85453	0.114517
FB0	Solyc03g121100.4	-4.53599	0.520485	0	164.119	77.929	7.32572	1.94267
FB0	Solyc03g121350.3	-4.11308	0.292224	0	11.317	2.00656	0.661121	0.181818
FB0	Solyc03g122100.3	-2.64798	0.772896	0.009906	2.3346	1.23675	0.372291	0.409218
FB0	Solyc03g123670.3	-2.26448	0.463889	5.1e-05	13.0496	8.15029	2.80226	0.849537
FB0	Solyc03g123820.2	-8.018	1.62382	3.9e-05	5.19053	4.19955	0.018084	0.031322
FB0	Solyc04g007330.3	-3.40892	0.157552	0	61.51	12.7888	5.96614	0.64391
FB0	Solyc04g007600.4	-1.97506	0.207054	0	48.0389	14.5168	12.6171	1.70207
FB0	Solyc04g007790.3	-1.83475	0.463039	0.001827	5.71784	0.481242	1.64114	0.630806
FB0	Solyc04g008070.3	-6.57777	1.37027	7.2e-05	9.34809	4.38876	0.097471	0.168824
FB0	Solyc04g008780.4	-7.24874	1.59217	0.000196	539.052	399.198	3.67747	5.74761
FB0	Solyc04g010010.3	-3.28829	0.398449	0	7.06706	2.06898	0.746699	0.216583
FB0	Solyc04g010030.1	-5.62876	1.02329	3e-06	7.3638	5.48229	0.151997	0.156571
FB0	Solyc04g011440.4	-2.25405	0.320842	0	9.88212	5.24778	2.12849	0.479794
FB0	Solyc04g015120.3	-3.93885	0.74539	8e-06	3.29576	0.670826	0.216214	0.087958
FB0	Solyc04g015380.1	-8.27645	1.64787	2.7e-05	4.65002	3.14673	0	0
FB0	Solyc04g015390.2	-1.99183	0.425841	0.000118	4.95328	1.56717	1.29423	0.550126
FB0	Solyc04g015400.3	-1.62445	0.25729	0	12.7518	3.47946	4.25709	0.737347
FB0	Solyc04g015430.4	-3.38305	0.716034	9.7e-05	9.84214	7.3337	0.976637	0.063794
FB0	Solyc04g015730.3	-5.61517	1.6317	0.009479	7.169	6.59568	0.143853	0.249161
FB0	Solyc04g051150.3	-1.27	0.339704	0.003802	4.13079	1.45061	1.7607	0.317565
FB0	Solyc04g051160.1	-7.94215	1.24102	0	5.09829	2.08168	0.018505	0.032052
FB0	Solyc04g056360.4	-6.92938	1.36724	2.2e-05	1.56499	0.654403	0	0
FB0	Solyc04g064610.3	-1.0368	0.150661	0	75.3263	16.7937	37.9206	1.91418
FB0	Solyc04g071340.5	-2.43645	0.160212	0	66.9213	15.7152	12.7718	1.76818
FB0	Solyc04g072043.1	-1.62773	0.393772	0.000962	2.65025	0.744275	0.88337	0.017291
FB0	Solyc04g073980.3	-2.5036	0.279953	0	7.94753	1.50321	1.42603	0.327088
FB0	Solyc04g074120.4	-1.35888	0.275569	4e-05	8.22286	3.20415	3.32215	0.424873
FB0	Solyc04g074740.4	-2.23365	0.354136	0	18.1224	5.77832	3.94808	1.98761
FB0	Solyc04g076480.3	-1.22933	0.300473	0.001138	3.60451	0.921762	1.59743	0.331048
FB0	Solyc04g076640.3	-3.41665	0.599698	1e-06	2.96255	1.90232	0.283501	0.096509
FB0	Solyc04g076650.2	-4.77961	0.805042	0	2.47078	0.881987	0.102906	0.136542
FB0	Solyc04g076750.2	-4.84399	0.731541	0	2.62573	0.897344	0.098763	0.062843
FB0	Solyc04g077460.3	-1.50781	0.268345	1e-06	18.0181	6.87669	6.53729	1.53793
FB0	Solyc04g077910.1	-6.2718	1.50586	0.000863	1.65488	1.18803	0	0
FB0	Solyc04g080760.3	-6.08238	1.43848	0.000687	152.97	62.5531	2.33173	3.66705
FB0	Solyc04g081350.3	-1.00031	0.236396	0.000679	20.6861	6.71064	10.6587	2.68774
FB0	Solyc04g081420.4	-1.17928	0.149816	0	24.5999	4.24144	11.1787	0.983695
FB0	Solyc04g082000.4	-2.86098	0.689443	0.000912	0.887833	0.391044	0.124392	0.047461
FB0	Solyc04g082170.3	-5.14159	0.972523	8e-06	42.6128	31.8422	1.25879	0.499424
FB0	Solyc04g150111.1	-1.4121	0.259652	4e-06	16.0228	2.60282	6.24754	1.03151
FB0	Solyc05g005000.4	-1.15367	0.144333	0	102.421	25.4318	47.6106	1.8087
FB0	Solyc05g005300.2	-2.25807	0.349345	0	9.64106	2.15349	2.06308	1.34814
FB0	Solyc05g005600.1	-1.51147	0.315138	7.3e-05	14.0042	3.67174	5.04989	0.236847
FB0	Solyc05g005610.4	-1.33196	0.341008	0.002219	14.4472	2.13013	5.86906	2.34792
FB0	Solyc05g005865.1	-1.73784	0.161424	0	82.6658	13.7759	25.5	2.60339
FB0	Solyc05g005910.4	-2.19669	0.506921	0.000472	3.33411	0.699036	0.749827	0.082743
FB0	Solyc05g007230.4	-4.69749	1.02995	0.000191	0.691815	0.17473	0.027552	0.025336
FB0	Solyc05g007800.4	-1.11773	0.258234	0.000482	20.0913	7.0591	9.54945	1.4138
FB0	Solyc05g008670.3	-7.07822	1.37398	1.5e-05	1.93856	1.08217	0	0
FB0	Solyc05g011825.2	-4.17949	1.09981	0.003152	2.64995	0.814416	0.151255	0.139091
FB0	Solyc05g012070.3	-1.07008	0.25333	0.000698	142.568	37.3788	70.3473	0.851162
FB0	Solyc05g013360.3	-2.70441	0.361622	0	12.3989	3.70929	1.98527	0.64675
FB0	Solyc05g015360.2	-5.10298	1.22724	0.000887	7.16265	3.10457	0.202604	0.175561
FB0	Solyc05g015370.3	-3.39408	0.581401	0	7.81962	3.05544	0.745615	0.328806
FB0	Solyc05g015380.2	-2.54338	0.523229	5.5e-05	10.9889	4.77212	1.90933	0.759224
FB0	Solyc05g024260.3	-4.00798	0.809369	3.7e-05	159.727	121.738	10.3081	0.301993
FB0	Solyc05g026480.2	-1.62497	0.303242	5e-06	6.75699	2.01818	2.25401	0.301646
FB0	Solyc05g046360.3	-4.15239	0.922107	0.00024	3.54826	3.05157	0.222943	0.312873
FB0	Solyc05g050490.4	-1.48497	0.216137	0	9.8887	1.33419	3.6669	0.626843
FB0	Solyc05g050670.2	-5.73521	1.65024	0.008579	0.835721	0.936133	0	0
FB0	Solyc05g053620.3	-6.38309	1.75389	0.005201	27.5135	44.352	0.349127	0.207472
FB0	Solyc05g054060.3	-3.70107	0.614708	0	92.028	49.7536	7.34746	2.49808
FB0	Solyc05g054240.3	-1.02529	0.136013	0	95.7518	20.1538	48.6516	3.2037
FB0	Solyc05g055900.3	-7.62484	1.87961	0.001292	10.3811	12.1216	0.052234	0.090472
FB0	Solyc06g005550.3	-2.93818	0.270503	0	13.8015	3.17084	1.84121	0.69642
FB0	Solyc06g005930.3	-6.47914	1.50303	0.000519	9.48735	4.60535	0.10689	0.185138
FB0	Solyc06g007600.3	-1.15238	0.32658	0.007293	9.98335	3.50975	4.60681	0.671447
FB0	Solyc06g007610.2	-1.13092	0.115717	0	480.085	75.6274	225.62	39.1623
FB0	Solyc06g035790.3	-1.90187	0.453715	0.000784	4.0642	2.29695	1.14247	0.455765
FB0	Solyc06g036290.3	-1.62492	0.15617	0	34.6027	7.51107	11.5322	1.65693
FB0	Solyc06g050600.4	-1.64513	0.409056	0.001461	7.02097	0.739806	2.29185	1.13756
FB0	Solyc06g051950.4	-4.13872	0.952623	0.000456	14.6465	12.6747	0.856471	0.340566
FB0	Solyc06g059840.4	-1.36121	0.328609	0.000935	6.38778	1.88847	2.57927	0.372372
FB0	Solyc06g060170.3	-1.5658	0.303811	1.4e-05	6.41437	1.65112	2.24434	0.662896
FB0	Solyc06g062400.2	-2.37355	0.506027	0.000113	2.21547	0.93003	0.445835	0.086182
FB0	Solyc06g062540.3	-5.6471	1.15937	5.3e-05	40.7838	30.5594	0.842708	0.748022
FB0	Solyc06g062690.4	-6.18111	0.998047	0	89.2722	58.3638	1.26727	1.29343
FB0	Solyc06g062730.2	-4.92882	1.33595	0.004434	1.83824	1.90268	0.065526	0.057908
FB0	Solyc06g062750.3	-2.2237	0.36271	0	11.3753	5.00502	2.54325	1.03778
FB0	Solyc06g063150.4	-2.47087	0.410838	0	3.13097	0.767355	0.579076	0.16176
FB0	Solyc06g064560.4	-1.15619	0.331344	0.00823	8.27724	2.55609	3.81184	0.60064
FB0	Solyc06g065620.2	-2.13244	0.38995	3e-06	5.88912	1.71785	1.3792	0.5094
FB0	Solyc06g068150.3	-4.81587	1.27469	0.003366	1.51469	0.968698	0.051971	0.045034
FB0	Solyc06g068590.4	-2.93274	0.452092	0	3.35992	1.50371	0.450231	0.133426
FB0	Solyc06g068700.4	-3.62623	0.455597	0	5.58416	2.15843	0.47166	0.06425
FB0	Solyc06g069110.4	-2.88451	0.678846	0.00064	4.4718	2.63123	0.640448	0.422953
FB0	Solyc06g071540.3	-1.49736	0.219132	0	16.8059	4.03312	6.11962	0.65128
FB0	Solyc06g071700.1	-6.03864	1.45826	0.000938	64.6367	34.1525	1.01569	1.56884
FB0	Solyc06g072550.3	-4.24578	0.454746	0	18.0287	7.81322	0.956747	0.550709
FB0	Solyc06g072640.1	-8.18806	1.97607	0.000932	5.94033	4.70986	0	0
FB0	Solyc06g073640.4	-1.80475	0.286732	0	7.01824	1.58828	2.05996	0.204898
FB0	Solyc06g073750.4	-2.05212	0.310396	0	256.86	85.637	64.1064	3.88654
FB0	Solyc06g073820.3	-2.46113	0.608901	0.001359	21.8716	13.5562	4.10685	1.1161
FB0	Solyc06g074320.3	-2.45223	0.144479	0	38.7128	4.58707	7.31133	0.807958
FB0	Solyc06g074640.2	-1.9372	0.466725	0.000911	1.33283	0.744265	0.360907	0.099881
FB0	Solyc06g074730.4	-1.00129	0.107025	0	46.9826	6.21099	24.1336	2.02303
FB0	Solyc06g074860.2	-6.78257	1.0998	0	13.5241	4.64679	0.11503	0.199238
FB0	Solyc06g074870.3	-5.68508	0.518544	0	15.5958	4.7455	0.294916	0.284036
FB0	Solyc06g074930.2	-3.33269	0.391607	0	13.9703	3.74043	1.42575	0.150645
FB0	Solyc06g075950.2	-6.5219	1.56905	0.00089	2.31498	2.93436	0	0
FB0	Solyc06g076020.3	-2.40503	0.550685	0.000418	17.5329	7.44051	3.41192	1.74985
FB0	Solyc06g076170.4	-2.7255	0.244298	0	14.7846	1.57734	2.2953	0.389156
FB0	Solyc06g076210.3	-2.58627	0.328886	0	6.43086	1.49817	1.08751	0.335022
FB0	Solyc06g076870.4	-2.22717	0.124893	0	144.119	26.0415	31.6458	2.78732
FB0	Solyc06g076930.2	-4.11653	0.746009	2e-06	4.15481	2.74488	0.247268	0.096707
FB0	Solyc06g082320.4	-1.552	0.348232	0.000289	5.66469	2.04328	2.00125	0.48296
FB0	Solyc06g083470.4	-1.5922	0.231479	0	39.2112	12.9697	13.4983	2.77872
FB0	Solyc06g084190.3	-5.91104	0.986276	0	67.9643	46.3086	1.16054	1.0009
FB0	Solyc07g006020.3	-1.49606	0.415453	0.005865	4.44172	1.86874	1.61783	0.781171
FB0	Solyc07g006100.4	-1.72517	0.411707	0.000785	2.69604	1.05015	0.844675	0.206745
FB0	Solyc07g008140.3	-3.95063	0.705131	2e-06	5.37537	2.70052	0.340811	0.35433
FB0	Solyc07g016113.1	-7.78784	1.87131	0.000874	9.15618	6.86537	0	0
FB0	Solyc07g017950.3	-4.81396	0.995013	6.1e-05	6.75603	5.93993	0.263745	0.233082
FB0	Solyc07g042460.2	-5.34733	0.932683	1e-06	9.70803	7.03278	0.249761	0.069121
FB0	Solyc07g045090.3	-1.97558	0.336695	0	9.0365	3.05771	2.376	0.269555
FB0	Solyc07g049280.3	-1.0938	0.154225	0	47.7592	10.9867	23.1646	1.00518
FB0	Solyc07g049560.3	-1.08223	0.23122	0.000118	14.9738	3.33832	7.27379	1.11639
FB0	Solyc07g052100.4	-1.61011	0.176976	0	36.4653	8.84309	12.3283	2.48506
FB0	Solyc07g052380.3	-3.00328	0.556345	4e-06	3.31478	1.34143	0.418196	0.234572
FB0	Solyc07g054410.1	-6.01098	1.20863	3.4e-05	2.22643	1.81877	0.032797	0.056806
FB0	Solyc07g054590.1	-6.38887	1.35398	0.0001	3.82545	3.4049	0.048267	0.042954
FB0	Solyc07g054940.2	-1.50441	0.343124	0.000391	7.73939	2.53162	2.81731	0.499843
FB0	Solyc07g056320.4	-2.81478	0.282125	0	18.6056	8.605	2.75183	0.118189
FB0	Solyc07g062280.3	-3.1103	0.498652	0	45.1611	19.3715	5.42071	1.61975
FB0	Solyc07g063670.2	-4.44468	1.29551	0.009769	8.42057	2.63887	0.390469	0.602745
FB0	Solyc07g064180.4	-3.58682	0.639247	2e-06	3.44406	2.25656	0.292258	0.16388
FB0	Solyc07g064190.3	-7.12642	1.98918	0.006209	9.06172	7.91851	0.065842	0.114042
FB0	Solyc07g150104.1	-5.49368	0.871573	0	4.87278	2.35139	0.102752	0.177972
FB0	Solyc07g150110.1	-5.3819	1.4599	0.004466	1.61665	1.0415	0.033144	0.057407
FB0	Solyc08g005330.2	-8.06631	2.03813	0.001858	2.68845	2.7817	0	0
FB0	Solyc08g005610.3	-4.57307	0.943873	5.9e-05	40.7557	29.9179	1.77059	1.36773
FB0	Solyc08g008310.3	-1.40311	0.277042	2.2e-05	5.22702	0.705179	2.03399	0.145589
FB0	Solyc08g008495.1	-2.96529	0.862594	0.009569	3.68076	0.931993	0.495933	0.2763
FB0	Solyc08g014560.3	-5.96971	1.53961	0.00244	0.987961	0.595474	0	0
FB0	Solyc08g014580.4	-2.88163	0.343265	0	3.73287	1.17884	0.525891	0.091021
FB0	Solyc08g042010.4	-2.08538	0.545631	0.002938	3.43857	1.68748	0.815501	0.556905
FB0	Solyc08g060920.4	-2.23619	0.357088	0	64.4077	23.5529	14.0417	3.44605
FB0	Solyc08g062780.2	-6.76269	1.74525	0.002458	132.866	98.9206	1.27016	1.71194
FB0	Solyc08g066960.3	-4.98873	0.349377	0	9.72384	0.480929	0.318479	0.059944
FB0	Solyc08g066990.4	-5.83013	1.36363	0.000588	0.748881	0.182994	0.011873	0.020565
FB0	Solyc08g067980.3	-3.01672	0.527601	1e-06	16.4167	8.07091	2.14753	1.1531
FB0	Solyc08g067990.3	-5.66329	1.3857	0.001156	0.764854	0.256651	0.017075	0.029575
FB0	Solyc08g068250.4	-1.88947	0.512341	0.004449	3.22928	1.4497	0.894978	0.211798
FB0	Solyc08g068500.2	-4.21393	1.11823	0.003461	8.95916	8.14035	0.501963	0.379563
FB0	Solyc08g074460.3	-3.40837	0.845168	0.001405	1.02385	0.97243	0.100591	0.035543
FB0	Solyc08g075540.5.1	-1.31938	0.277277	8.4e-05	7.72655	2.48157	3.17991	0.345537
FB0	Solyc08g075930.4	-1.39687	0.299672	0.000125	15.7244	5.29927	6.14565	0.097378
FB0	Solyc08g075940.4	-1.68361	0.180807	0	17.9745	5.13229	5.77675	0.366211
FB0	Solyc08g076250.3	-2.53088	0.404174	0	5.44442	1.77605	0.967637	0.251684
FB0	Solyc08g077610.3	-6.39412	1.42594	0.000259	0.671212	0.196041	0	0
FB0	Solyc08g077860.4	-7.15811	1.17748	0	69.2148	52.1895	0.499709	0.56693
FB0	Solyc08g078140.3	-1.36005	0.258846	9e-06	18.5631	5.67043	7.46691	0.145713
FB0	Solyc08g078440.3	-1.38946	0.204414	0	13.3049	3.60272	5.24831	0.277009
FB0	Solyc08g078700.2	-3.16027	0.216728	0	64.8443	17.5659	7.46347	2.30963
FB0	Solyc08g080450.3	-2.45079	0.688596	0.006651	1.41954	0.527883	0.271795	0.063713
FB0	Solyc08g081590.3	-4.26615	0.568946	0	9.17548	5.47683	0.489584	0.251424
FB0	Solyc08g081740.3	-2.14421	0.278956	0	7.58636	1.96419	1.7612	0.522369
FB0	Solyc08g082640.2	-1.0208	0.234613	0.000446	8.82042	1.71493	4.51396	1.0014
FB0	Solyc08g082720.4	-1.54174	0.22874	0	10.5978	2.09084	3.73001	0.812655
FB0	Solyc08g082770.3	-3.76753	1.0092	0.003865	64.4164	51.9702	4.92324	1.15527
FB0	Solyc09g005035.1	-6.85487	1.11526	0	2.86269	1.54497	0.023778	0.020604
FB0	Solyc09g005110.3	-1.75926	0.402289	0.00041	4.14534	1.55107	1.25488	0.523148
FB0	Solyc09g005120.3	-1.08359	0.233715	0.000139	17.0801	6.11065	8.26265	2.26307
FB0	Solyc09g008590.4	-8.16429	2.10739	0.002461	17.8287	15.2506	0.054509	0.094412
FB0	Solyc09g008620.3	-5.60557	0.936821	0	90.9177	61.6781	1.93093	1.58803
FB0	Solyc09g008840.4	-1.03509	0.147661	0	87.1975	20.6099	43.7948	6.84145
FB0	Solyc09g009930.2	-7.20207	1.37391	1e-05	9.91342	7.43112	0	0
FB0	Solyc09g011550.3	-2.29129	0.628141	0.005057	5.60815	5.29053	1.19311	0.27833
FB0	Solyc09g011560.3	-1.80695	0.461595	0.002147	10.2075	5.50668	3.00894	1.11272
FB0	Solyc09g042760.2	-2.5657	0.547145	0.000114	1.53272	0.317275	0.273335	0.112653
FB0	Solyc09g075400.4	-1.54063	0.400102	0.002675	3.89354	1.36728	1.36858	0.552763
FB0	Solyc09g075620.3	-7.90172	1.22843	0	8.7049	1.39193	0.031509	0.054575
FB0	Solyc09g075770.3	-3.23072	0.620913	1.2e-05	19.3523	11.0846	2.14713	0.315487
FB0	Solyc09g082310.2	-7.10575	1.17143	0	42.682	28.3183	0.31154	0.331596
FB0	Solyc09g082790.4	-2.47542	0.333111	0	82.6557	30.6966	15.3576	0.382168
FB0	Solyc09g090090.2	-1.35932	0.382413	0.006739	7.16732	1.61009	2.86376	1.11263
FB0	Solyc09g090350.3	-2.55906	0.462751	2e-06	2.48676	0.340878	0.424172	0.221636
FB0	Solyc09g092520.3	-2.19469	0.342445	0	95.3747	19.9947	21.5103	6.79774
FB0	Solyc09g097930.4	-3.32158	0.44585	0	9.75056	2.20291	1.02973	0.470115
FB0	Solyc10g007220.3	-7.26904	2.02272	0.006013	7.05496	8.55554	0.048562	0.042916
FB0	Solyc10g007230.2	-6.87135	1.51654	0.000215	23.7991	26.1338	0.208743	0.209641
FB0	Solyc10g007420.4	-1.68147	0.343008	4.6e-05	5.8235	1.42711	1.88055	0.155888
FB0	Solyc10g007860.3	-6.29689	0.511111	0	75.8089	19.8752	0.971183	0.615337
FB0	Solyc10g008180.2	-3.61069	0.511208	0	15.2677	7.85335	1.29281	0.249072
FB0	Solyc10g009050.3	-1.63128	0.402735	0.001318	27.8725	11.6339	9.317	1.09483
FB0	Solyc10g009270.3	-6.14372	1.59749	0.002704	1.01369	1.08841	0	0
FB0	Solyc10g009430.3	-1.99964	0.306697	0	12.2591	4.72493	3.15607	1.00562
FB0	Solyc10g012060.3	-1.07587	0.194062	2e-06	17.5733	3.28282	8.62784	0.776595
FB0	Solyc10g012400.3	-2.16656	0.308011	0	24.7018	10.7495	5.72933	1.10036
FB0	Solyc10g017590.3	-2.4276	0.641974	0.003335	2.57729	1.91465	0.487091	0.255205
FB0	Solyc10g018640.2	-7.99611	1.71994	0.000132	95.9874	79.8643	0.387332	0.500858
FB0	Solyc10g047040.3	-2.2655	0.531149	0.000606	3.62031	1.98156	0.794573	0.494963
FB0	Solyc10g049270.2	-5.11925	0.574938	0	6.53313	1.47769	0.200289	0.095227
FB0	Solyc10g054040.3	-1.54115	0.241474	0	21.5525	5.89086	7.61505	1.8687
FB0	Solyc10g074490.3	-7.12187	1.36499	1.1e-05	1.34859	0.720894	0	0
FB0	Solyc10g076330.3	-6.44151	0.606185	0	11.2768	3.2887	0.128129	0.07187
FB0	Solyc10g078270.2	-3.1099	0.384434	0	8.90963	2.15721	1.06206	0.254444
FB0	Solyc10g078670.3	-7.14014	1.09608	0	5.56112	2.23386	0.037248	0.064515
FB0	Solyc10g078800.3	-7.62281	1.60443	8.6e-05	11.336	14.5008	0.058731	0.032943
FB0	Solyc10g078820.2	-5.62639	1.34558	0.000811	10.8486	12.234	0.227776	0.03508
FB0	Solyc10g079060.2	-5.43471	0.977539	2e-06	23.4147	12.8146	0.554411	0.596386
FB0	Solyc10g079210.2	-1.57616	0.360678	0.000414	4.24488	1.38464	1.46934	0.281712
FB0	Solyc10g079360.3	-2.96175	0.505439	0	49.5505	24.6827	6.59357	0.5006
FB0	Solyc10g079660.3	-6.3654	1.4283	0.000289	0.733753	0.171365	0	0
FB0	Solyc10g079910.2	-3.5832	0.828122	0.000483	15.954	9.69816	1.37779	0.858382
FB0	Solyc10g080340.3	-3.82047	0.785838	5.5e-05	10.2611	1.22949	0.739953	0.784545
FB0	Solyc10g080570.2	-2.04784	0.588414	0.008454	2.93689	0.520475	0.722701	0.220664
FB0	Solyc10g081940.2	-2.83663	0.463957	0	3.09151	0.926757	0.436659	0.212812
FB0	Solyc10g082020.2	-2.73865	0.711403	0.002677	25.895	14.8339	4.05085	1.9552
FB0	Solyc10g084340.2	-1.82393	0.32941	2e-06	7.09883	1.16519	2.07287	0.490564
FB0	Solyc10g085740.2	-1.35024	0.181472	0	43.5505	10.0849	17.6514	2.61045
FB0	Solyc10g085750.2	-1.28385	0.203309	0	13.0439	2.42396	5.50822	0.645091
FB0	Solyc11g005100.3	-4.06051	0.772549	9e-06	2.4182	2.61646	0.14572	0.09324
FB0	Solyc11g005180.1	-3.3734	0.869862	0.002436	2.48967	1.51171	0.244909	0.331554
FB0	Solyc11g005230.1	-5.76044	0.738624	0	7.19762	2.30478	0.141506	0.061709
FB0	Solyc11g005240.1	-5.62669	0.632711	0	8.87108	2.58942	0.179096	0.072858
FB0	Solyc11g005750.2	-5.58647	1.49158	0.003722	1.04388	1.18555	0.019136	0.033145
FB0	Solyc11g005980.3	-5.14398	0.533858	0	14.9045	7.30692	0.429659	0.177985
FB0	Solyc11g007840.3	-1.59563	0.33472	8.2e-05	24.5945	8.29724	8.43213	0.726168
FB0	Solyc11g007940.2	-1.01572	0.192856	9e-06	24.4968	4.54279	12.5216	1.89494
FB0	Solyc11g011560.3	-8.36398	2.25849	0.004259	2.97258	3.66005	0	0
FB0	Solyc11g011790.3	-4.84786	0.999739	5.8e-05	20.1011	18.9883	0.721582	0.196841
FB0	Solyc11g012030.2	-7.57593	1.31339	1e-06	2.41146	1.11043	0	0
FB0	Solyc11g013320.2	-5.94024	1.14832	1.3e-05	24.5185	13.3428	0.412452	0.405476
FB0	Solyc11g018600.1	-8.43485	2.169	0.002359	82.3117	70.3243	0.243487	0.421732
FB0	Solyc11g042810.2	-6.05171	1.17869	1.6e-05	182.242	145.353	2.8519	2.55419
FB0	Solyc11g045230.2	-1.11286	0.265589	0.000785	13.2792	3.37149	6.34304	0.396382
FB0	Solyc11g065220.2	-1.14469	0.162362	0	42.613	3.45264	19.8608	4.74671
FB0	Solyc11g069060.1	-6.01644	0.818905	0	12.9455	4.62602	0.202776	0.211934
FB0	Solyc11g070060.2	-2.1471	0.410563	1e-05	79.8695	32.1607	18.7157	1.81639
FB0	Solyc11g070080.1	-7.1701	1.89502	0.003316	34.8727	24.4631	0.248318	0.4301
FB0	Solyc11g071310.1	-4.27825	0.760994	1e-06	3.06851	0.617338	0.151359	0.262162
FB0	Solyc12g005560.1	-5.54638	1.40357	0.001895	6.12672	4.78352	0.132601	0.191418
FB0	Solyc12g006317.1	-1.57518	0.368796	0.000595	8.2429	3.69802	2.87821	0.288755
FB0	Solyc12g008670.2	-3.96734	0.521593	0	7.99235	1.52013	0.516694	0.30705
FB0	Solyc12g009010.2	-3.89397	0.714642	3e-06	3.25481	2.18841	0.236653	0.170842
FB0	Solyc12g009480.2	-2.14257	0.19914	0	61.2568	18.933	14.3131	2.4053
FB0	Solyc12g010170.2	-2.44659	0.275889	0	14.1119	0.879584	2.67546	0.511407
FB0	Solyc12g010600.3	-5.08548	0.480891	0	4.73723	2.24416	0.138549	0.079112
FB0	Solyc12g010610.3	-7.37118	2.0048	0.004621	4.98935	4.44854	0	0
FB0	Solyc12g010630.1	-6.01438	1.59754	0.003497	4.73596	3.88808	0	0
FB0	Solyc12g010850.1	-1.44707	0.376142	0.002694	17.2096	5.45796	6.50752	2.56636
FB0	Solyc12g011120.3	-5.32494	0.759734	0	5.12092	1.22292	0.122347	0.111052
FB0	Solyc12g013630.1	-4.73084	0.93473	2.2e-05	1.84427	0.797058	0.066324	0.114876
FB0	Solyc12g015800.2	-1.58048	0.306555	1.4e-05	15.4958	4.92582	5.36126	1.85849
FB0	Solyc12g017230.2	-1.49553	0.311681	7.2e-05	2.30551	0.169036	0.839186	0.126488
FB0	Solyc12g017820.2	-5.02075	0.987795	2e-05	8.90333	6.06581	0.282216	0.227862
FB0	Solyc12g017850.2	-1.56176	0.323596	6.4e-05	10.1333	2.87624	3.52558	0.609758
FB0	Solyc12g036283.1	-6.4438	1.31713	4.8e-05	2.76282	1.23351	0.027231	0.047165
FB0	Solyc12g088090.3	-3.62234	0.782715	0.000144	4.24296	1.57257	0.354594	0.077017
FB0	Solyc12g088800.3	-2.6981	0.710196	0.003159	2.04757	0.745179	0.313002	0.298089
FB0	Solyc12g089310.2	-2.47339	0.611588	0.00135	2.78306	1.92817	0.509191	0.104866
FB0	Solyc12g096430.1	-4.15989	0.857076	5.7e-05	12.6911	9.99675	0.734943	0.145354
FB1	Solyc01g005290.4	-1.53649	0.290543	3e-06	36.6528	18.5838	13.2893	0.908398
FB1	Solyc01g006390.2	-1.18171	0.30242	0.001305	37.236	13.9303	17.2579	4.60777
FB1	Solyc01g006440.2	-4.27928	1.2375	0.006028	5.17456	6.11857	0.280604	0.13347
FB1	Solyc01g008100.3	-1.55181	0.11846	0	151.704	19.2956	54.438	3.47878
FB1	Solyc01g009190.3	-5.70383	0.768771	0	6.80047	3.13524	0.145932	0.135714
FB1	Solyc01g009240.4	-4.82759	0.235228	0	28.1031	2.88087	1.04492	0.248058
FB1	Solyc01g009590.3	-10.4212	1.53	0	10188.9	3667.32	7.7616	6.72179
FB1	Solyc01g009920.3	-5.2717	1.17749	0.000143	1.17614	0.325524	0.034624	0.05997
FB1	Solyc01g010080.3	-5.94752	0.700951	0	6.10188	2.69356	0.099423	0.07478
FB1	Solyc01g010350.4	-6.86756	1.51734	0.000115	1.6637	1.94792	0	0
FB1	Solyc01g010430.4	-1.85002	0.318059	0	9.17618	2.21317	2.68258	0.806711
FB1	Solyc01g010900.3	-9.71616	1.36348	0	821.418	476.171	1.01932	0.904812
FB1	Solyc01g017600.3	-1.09228	0.219556	1.5e-05	25.5292	6.85146	12.5834	1.65658
FB1	Solyc01g017870.2	-7.40024	1.05309	0	75.886	28.405	0.498833	0.864004
FB1	Solyc01g028800.3	-1.4153	0.269035	4e-06	4.17322	0.339311	1.64612	0.088927
FB1	Solyc01g044365.1	-7.88642	1.30011	0	6.4156	3.11486	0	0
FB1	Solyc01g057270.4	-3.68631	0.438299	0	29.0732	14.5715	2.37744	0.33977
FB1	Solyc01g057510.2	-6.39476	0.787739	0	51.2897	27.7585	0.642015	0.503717
FB1	Solyc01g057590.3	-6.99336	1.3396	4e-06	4.68415	1.30945	0	0
FB1	Solyc01g058520.4	-7.63093	0.320888	0	196.03	43.301	1.06424	0.419995
FB1	Solyc01g060270.1	-6.79286	1.45147	5.8e-05	1.55575	1.28646	0	0
FB1	Solyc01g066450.3	-1.15168	0.328686	0.005217	6.53848	0.881638	3.07373	0.802781
FB1	Solyc01g066457.1	-1.99518	0.429469	6.8e-05	4.24744	0.800095	1.12723	0.264136
FB1	Solyc01g066620.4	-5.31029	1.20004	0.000178	94.9667	88.5681	2.52169	0.33942
FB1	Solyc01g066810.4	-5.56663	1.61275	0.006138	1.00157	0.641286	0	0
FB1	Solyc01g067360.3	-1.05743	0.187543	0	20.3733	1.47115	10.3248	1.12803
FB1	Solyc01g067370.3	-5.8973	1.57351	0.002298	0.990542	0.696413	0	0
FB1	Solyc01g068080.4	-5.3136	0.116847	0.01	742.608	97.8845	19.6702	2.02273
FB1	Solyc01g068380.3	-2.40913	0.545956	0.000187	4.71945	3.88795	0.940085	0.236937
FB1	Solyc01g068500.4	-2.79058	0.291332	0	10.7694	1.50854	1.61409	0.761225
FB1	Solyc01g068630.3	-5.7002	0.443914	0	113.881	36.3166	2.29403	0.860317
FB1	Solyc01g079160.4	-4.59018	0.38663	0	21.4225	8.35003	0.938957	0.320047
FB1	Solyc01g079600.4	-1.64341	0.172815	0	11.8489	0.637698	3.9896	0.280302
FB1	Solyc01g079890.3	-8.48143	1.24452	0	326.414	147.927	0.954652	0.972824
FB1	Solyc01g080480.4	-6.76983	0.80685	0	36.3671	21.32	0.351628	0.25802
FB1	Solyc01g081080.3	-5.61942	1.58664	0.004624	0.473699	0.270258	0	0
FB1	Solyc01g081100.3	-9.1701	1.14828	0	29.2882	11.7862	0.058074	0.100586
FB1	Solyc01g086830.4	-9.21649	1.52819	0	2326.49	778.703	4.08235	3.7013
FB1	Solyc01g086840.3	-3.31683	0.6247	3e-06	3.31071	0.946246	0.345644	0.146115
FB1	Solyc01g087070.4	-5.05422	0.370194	0	28.2063	10.1151	0.875648	0.345934
FB1	Solyc01g087280.2	-7.55561	1.09155	0	10.3693	4.28741	0.05172	0.089581
FB1	Solyc01g087440.3	-1.41091	0.250238	0	15.7395	1.78597	6.21119	0.732201
FB1	Solyc01g087450.3	-1.63484	0.166601	0	24.8696	4.36473	8.41657	1.07912
FB1	Solyc01g088410.3	-3.57078	0.296192	0	40.1155	16.9637	3.55757	0.591064
FB1	Solyc01g088430.4	-5.23251	0.38956	0	617.378	252.607	17.2792	1.48391
FB1	Solyc01g088760.4	-1.47772	0.348253	0.000369	4.39289	0.555274	1.64622	0.514248
FB1	Solyc01g088790.2	-2.65515	0.396599	0	20.767	11.2779	3.46786	1.05354
FB1	Solyc01g089900.4	-1.17828	0.167028	0	31.8274	7.00857	14.7866	0.681504
FB1	Solyc01g089920.3	-6.52468	0.746816	0	22.5211	11.0688	0.267374	0.20747
FB1	Solyc01g089940.1	-7.41784	1.11669	0	16.0582	8.95716	0.102797	0.17805
FB1	Solyc01g090000.1	-5.78404	0.852537	0	10.7509	5.26924	0.2017	0.062448
FB1	Solyc01g090010.2	-9.59078	1.22276	0	21.6292	7.44536	0	0
FB1	Solyc01g090030.2	-6.48157	0.910731	0	34.4641	19.5151	0.391785	0.416883
FB1	Solyc01g090070.2	-6.65866	1.21925	1e-06	19.7516	14.0189	0.21303	0.184694
FB1	Solyc01g090080.3	-9.80684	1.24576	0	23.5287	12.6103	0	0
FB1	Solyc01g090090.3	-9.51904	1.24161	0	23.9962	11.3681	0	0
FB1	Solyc01g090110.2	-9.26458	1.17073	0	87.1229	48.9579	0.13681	0.236962
FB1	Solyc01g090600.4	-9.02717	1.21528	0	419.622	72.2251	0.840724	0.937911
FB1	Solyc01g090710.3	-6.03674	0.634325	0	364.339	273.64	5.845	0.949677
FB1	Solyc01g090740.3	-2.18831	0.218168	0	51.7379	8.2766	11.9942	2.83802
FB1	Solyc01g091690.3	-1.54075	0.270219	0	12.2971	3.36225	4.44228	1.38996
FB1	Solyc01g094120.3	-5.99509	1.36509	0.000203	1.41123	0.673492	0.019125	0.033125
FB1	Solyc01g094970.4	-7.00511	1.42301	1.9e-05	1.61542	1.05276	0	0
FB1	Solyc01g095490.3	-1.11842	0.127714	0	69.2587	6.14107	33.5375	1.41857
FB1	Solyc01g095515.1	-1.65822	0.451816	0.003019	17.2263	6.65131	5.73363	2.32081
FB1	Solyc01g095720.3	-3.3657	0.222707	0	16.8011	2.9194	1.71658	0.281311
FB1	Solyc01g096420.3	-2.5726	0.324903	0	14.0767	2.86734	2.51328	0.79427
FB1	Solyc01g097200.1	-5.6867	0.817778	0	10.0182	2.92127	0.210228	0.109849
FB1	Solyc01g097220.3	-5.74932	1.15736	1.5e-05	3.06895	1.17993	0.065281	0.11307
FB1	Solyc01g097840.3	-1.05995	0.166119	0	10.7582	1.02422	5.42514	0.450497
FB1	Solyc01g097880.4	-1.07942	0.310974	0.005773	268.209	90.5319	133.524	10.302
FB1	Solyc01g098220.2	-12.032	1.48446	0	113.344	84.514	0	0
FB1	Solyc01g098240.3	-1.30389	0.349193	0.002419	1.9972	0.495359	0.853257	0.304219
FB1	Solyc01g098820.3	-1.65376	0.448809	0.002869	2.39033	0.372113	0.798874	0.145992
FB1	Solyc01g098960.3	-7.92834	1.26102	0	2.87018	0.390146	0	0
FB1	Solyc01g099210.3	-2.26537	0.449528	1.1e-05	2.47148	1.09483	0.53494	0.128135
FB1	Solyc01g099530.3	-7.31358	0.544766	0	124.73	37.8213	0.821704	0.436059
FB1	Solyc01g099580.3	-10.3193	1.50085	0	14.5097	10.9894	0	0
FB1	Solyc01g099620.3	-7.4447	0.441342	0	24.2351	2.7727	0.151381	0.112908
FB1	Solyc01g099660.4	-2.72023	0.483242	1e-06	2.74631	0.293634	0.444614	0.279873
FB1	Solyc01g099950.1	-7.10568	1.3248	2e-06	1.72885	0.390714	0	0
FB1	Solyc01g100120.4	-2.98091	0.423193	0	4.35835	2.26458	0.581345	0.069244
FB1	Solyc01g100880.4	-8.15617	0.880713	0	24.075	8.60005	0.091221	0.098236
FB1	Solyc01g102650.2	-2.01666	0.583964	0.006113	7.95061	0.77224	2.06842	0.783479
FB1	Solyc01g102680.4	-4.31818	0.352603	0	9.62463	3.29979	0.514161	0.172352
FB1	Solyc01g102910.4	-7.85057	1.33397	0	4.63445	3.2816	0	0
FB1	Solyc01g103120.3	-1.92222	0.539906	0.004337	3.28482	0.567862	0.900112	0.479244
FB1	Solyc01g103130.2	-2.21184	0.452696	2.3e-05	3.25255	1.24283	0.74536	0.322077
FB1	Solyc01g103500.4	-4.19487	0.767116	1e-06	33.0638	28.9021	1.89844	0.597455
FB1	Solyc01g104100.3	-4.23615	0.698964	0	3.97999	1.85609	0.229116	0.145493
FB1	Solyc01g104750.4	-2.75495	0.480549	0	3.55578	0.357238	0.561659	0.206442
FB1	Solyc01g106070.2	-5.95136	1.47782	0.000835	1.99404	0.392985	0	0
FB1	Solyc01g107370.3	-1.26584	0.299061	0.000385	68.5773	16.8639	29.9866	15.2095
FB1	Solyc01g107740.3	-1.04551	0.195629	2e-06	16.9159	1.77193	8.62531	0.457288
FB1	Solyc01g107760.4	-3.03998	0.49485	0	6.05901	3.16301	0.769769	0.179342
FB1	Solyc01g107910.4	-3.82277	0.098658	0.01	674.548	68.4011	50.0762	3.24729
FB1	Solyc01g107990.3	-1.0901	0.12745	0	34.0062	2.29583	16.7674	0.992896
FB1	Solyc01g108100.3	-1.87864	0.423502	0.00017	3.54149	0.560783	1.01634	0.073498
FB1	Solyc01g108610.3	-1.69097	0.226182	0	21.5688	3.48432	7.03928	0.834446
FB1	Solyc01g108940.2	-1.88979	0.362409	5e-06	11.678	4.84791	3.29494	0.784089
FB1	Solyc01g109140.3	-5.40178	1.61156	0.008354	0.500626	0.186399	0	0
FB1	Solyc01g109330.3	-2.96798	0.734023	0.000787	24.6056	19.4663	3.30214	1.04325
FB1	Solyc01g109460.3	-2.59868	0.159032	0	109.736	25.7195	19.0325	1.22744
FB1	Solyc01g109570.4	-1.36735	0.110354	0	175.698	19.7259	71.5992	7.35816
FB1	Solyc01g109640.3	-1.181	0.208571	0	34.6059	9.71754	16.0717	1.62036
FB1	Solyc01g109670.3	-2.25548	0.28183	0	103.887	36.8132	22.9632	4.6227
FB1	Solyc01g110000.3	-1.35838	0.126991	0	124.564	25.1837	51.1456	2.98685
FB1	Solyc01g110210.3	-7.00825	0.852206	0	35.1996	15.527	0.299103	0.293786
FB1	Solyc01g110220.1	-9.0867	1.24794	0	14.1177	6.64912	0	0
FB1	Solyc01g110230.1	-9.10932	1.21539	0	27.6079	9.45519	0.0431	0.074651
FB1	Solyc01g110240.1	-8.04342	1.06759	0	30.9929	11.4617	0.12272	0.108152
FB1	Solyc01g110500.3	-4.47758	1.2954	0.006053	1.43153	0.401756	0.061228	0.10605
FB1	Solyc01g111050.4	-9.3229	1.23292	0	17.3568	8.34113	0.029099	0.0504
FB1	Solyc01g111070.3	-8.00872	0.671954	0	259.919	86.201	1.04825	0.878615
FB1	Solyc01g111340.4	-5.54682	0.583329	0	104.177	60.7329	2.34003	0.648101
FB1	Solyc01g111610.3	-1.572	0.279283	1e-06	16.3441	4.74073	5.80278	0.369634
FB1	Solyc01g111640.3	-2.62514	0.309872	0	26.852	9.33991	4.56822	0.550933
FB1	Solyc01g111900.4	-6.09717	1.33564	9.7e-05	2.07972	0.837262	0.026085	0.04518
FB1	Solyc01g111970.4	-5.99318	1.15622	5e-06	34.7372	32.9898	0.571944	0.078729
FB1	Solyc01g112000.4	-2.02054	0.505427	0.000933	69.6944	43.5651	18.0484	1.39756
FB1	Solyc01g150144.1	-1.78481	0.399419	0.000148	6.44468	2.43628	1.9611	0.476707
FB1	Solyc02g014560.3	-3.61429	0.284169	0	17.149	3.1511	1.48187	0.228727
FB1	Solyc02g021230.4	-1.21375	0.282326	0.000295	7.67917	1.78787	3.48755	0.074034
FB1	Solyc02g032100.4	-1.37243	0.383293	0.004053	17.0991	8.98987	6.92801	3.63873
FB1	Solyc02g032550.3	-8.33118	1.20515	0	59.5385	50.771	0.19068	0.178063
FB1	Solyc02g032560.3	-7.84098	1.63188	3.3e-05	7.89734	6.91111	0.029704	0.051449
FB1	Solyc02g032580.3	-7.8204	1.34802	0	9.9147	6.76649	0	0
FB1	Solyc02g032660.3	-2.8753	0.236667	0	14.0519	0.903408	2.02762	0.324314
FB1	Solyc02g036440.3	-3.85898	0.714942	2e-06	4.16522	2.01275	0.308948	0.205124
FB1	Solyc02g038680.1	-5.63676	0.862067	0	23.825	16.9749	0.50783	0.333805
FB1	Solyc02g043810.4	-3.95622	0.499077	0	5.64863	2.27076	0.388855	0.212582
FB1	Solyc02g062390.3	-5.48159	1.33546	0.000629	3.98005	4.66721	0.0925	0.08152
FB1	Solyc02g062410.2	-8.0425	1.25344	0	7.61188	0.743292	0	0
FB1	Solyc02g062460.4	-1.08034	0.114559	0	238.302	22.3213	118.41	15.9354
FB1	Solyc02g062800.2	-1.185	0.305351	0.001432	6.05469	1.73017	2.79808	0.22162
FB1	Solyc02g062870.3	-5.52523	1.57671	0.005215	0.506616	0.156511	0	0
FB1	Solyc02g063133.1	-6.08918	1.60736	0.001992	3.05265	2.83922	0	0
FB1	Solyc02g063330.3	-2.02952	0.403893	1.2e-05	10.0011	5.69026	2.57878	0.504162
FB1	Solyc02g063450.4	-1.73668	0.476325	0.003268	202.827	100.59	63.9917	1.41503
FB1	Solyc02g065160.2	-6.49908	0.732661	0	22.3126	13.7303	0.256211	0.108309
FB1	Solyc02g067490.3	-2.49981	0.447859	1e-06	5.38046	1.05214	0.986841	0.402954
FB1	Solyc02g068400.3	-7.07636	0.43441	0	442.872	116.403	3.44627	1.54971
FB1	Solyc02g069470.4	-1.18085	0.285466	0.000555	4.41706	0.863343	2.04834	0.196384
FB1	Solyc02g069740.4	-2.41452	0.442243	1e-06	2.40834	0.496419	0.483212	0.216751
FB1	Solyc02g069810.3	-3.37472	0.493152	0	8.78364	5.23357	0.887396	0.259591
FB1	Solyc02g071050.4	-8.01397	1.28272	0	3.46917	1.54397	0	0
FB1	Solyc02g071060.3	-2.81169	0.449455	0	8.89994	4.58256	1.33383	0.187099
FB1	Solyc02g071350.3	-2.36398	0.39102	0	3.39858	0.785309	0.68645	0.385955
FB1	Solyc02g072100.3	-1.8747	0.283987	0	39.3441	15.3297	11.2803	2.64602
FB1	Solyc02g072490.3	-3.91495	0.207269	0	30.5722	4.6955	2.1515	0.552607
FB1	Solyc02g076940.2	-3.24032	0.958306	0.007641	2.48712	1.92408	0.282576	0.179442
FB1	Solyc02g077210.1	-1.4455	0.428459	0.007795	6.40346	1.17541	2.48974	1.02113
FB1	Solyc02g078250.4	-10.4407	0.621941	0	572.849	202.193	0.445469	0.295766
FB1	Solyc02g078330.3	-5.92227	0.168161	0	194.334	29.8028	3.35939	0.500309
FB1	Solyc02g078380.3	-1.05096	0.216004	2.5e-05	19.3828	2.45462	9.86515	1.38823
FB1	Solyc02g079140.2	-5.27674	0.574426	0	4.38117	1.10195	0.116258	0.068496
FB1	Solyc02g079310.3	-5.44529	1.39835	0.001363	1.28493	0.409043	0.025441	0.044065
FB1	Solyc02g079350.3	-4.48633	0.990716	0.000114	2.05823	1.52356	0.099076	0.171604
FB1	Solyc02g079710.4	-4.66235	1.31914	0.004736	4.09227	4.16165	0.16909	0.112469
FB1	Solyc02g079810.3	-6.93531	0.91099	0	19.8701	8.76469	0.172302	0.019095
FB1	Solyc02g079980.3	-4.36648	0.378632	0	10.2486	0.718624	0.528167	0.094661
FB1	Solyc02g080110.3	-1.61274	0.208494	0	27.9135	5.82523	9.61251	0.611407
FB1	Solyc02g080410.3	-3.05387	0.870589	0.005161	2.44663	0.501151	0.312193	0.034598
FB1	Solyc02g080910.4	-7.58331	1.32344	0	3.12649	2.49244	0.014024	0.024291
FB1	Solyc02g081390.3	-1.26118	0.128763	0	72.4081	9.99552	31.7541	3.52192
FB1	Solyc02g081570.4	-2.4928	0.294911	0	6.96943	1.18283	1.30362	0.315238
FB1	Solyc02g081890.4	-3.92973	0.511999	0	7.6042	2.71064	0.512386	0.318483
FB1	Solyc02g082300.3	-2.90141	0.270422	0	43.726	16.2508	6.16763	0.722565
FB1	Solyc02g082310.2	-2.80906	0.405798	0	15.126	8.30788	2.26875	0.701105
FB1	Solyc02g083400.3	-1.03876	0.245989	0.0004	26.6475	9.75071	13.6567	1.99662
FB1	Solyc02g083950.3	-3.6104	0.482746	0	18.3194	14.084	1.57706	0.438527
FB1	Solyc02g084280.3	-2.36546	0.336909	0	15.2267	1.8236	3.07815	0.715562
FB1	Solyc02g084630.3	-1.70364	0.102941	0	177.168	11.4379	57.1965	6.78667
FB1	Solyc02g085000.3	-1.22959	0.180871	0	15.7332	1.50189	7.05988	1.17341
FB1	Solyc02g085150.4	-4.41692	0.499223	0	12.3003	6.70412	0.618591	0.350791
FB1	Solyc02g085180.5.1	-1.93501	0.195735	0	14.7785	0.986253	4.06989	0.162943
FB1	Solyc02g085300.4	-2.37954	0.2049	0	29.6962	6.81881	5.98318	1.05519
FB1	Solyc02g085400.3	-1.18806	0.120765	0	43.5283	2.26242	20.1239	2.17685
FB1	Solyc02g085440.4	-3.97912	0.451759	0	11.3516	3.64167	0.75312	0.407138
FB1	Solyc02g085930.3	-1.85197	0.414656	0.00015	7.191	3.20061	2.09659	0.248593
FB1	Solyc02g086430.4	-1.84054	0.5524	0.008871	4.26496	1.83999	1.25939	0.263796
FB1	Solyc02g086580.4	-2.67875	0.460476	0	2.481	1.00807	0.402739	0.200729
FB1	Solyc02g086770.3	-1.80388	0.16664	0	32.0661	3.72987	9.63567	0.973735
FB1	Solyc02g086840.3	-1.57826	0.421085	0.002298	2.41653	0.368614	0.858266	0.387744
FB1	Solyc02g086920.2	-10.7429	2.16141	1.5e-05	42.0461	35.2548	0	0
FB1	Solyc02g087860.3	-2.58603	0.231459	0	61.625	13.864	10.7373	1.75664
FB1	Solyc02g088200.4	-1.63126	0.261262	0	21.0508	4.99742	7.16564	0.183609
FB1	Solyc02g088380.4	-4.20879	1.03478	0.000725	3.48333	2.41503	0.184197	0.319039
FB1	Solyc02g088710.3	-8.9394	0.849136	0	421.565	162.958	0.895979	0.71162
FB1	Solyc02g088850.3	-1.74121	0.402419	0.000264	2.9591	0.687372	0.932837	0.408179
FB1	Solyc02g089060.3	-2.05971	0.19363	0	22.2807	1.65674	5.59321	1.03209
FB1	Solyc02g089150.4	-2.40107	0.372134	0	15.7138	9.17423	3.10522	0.941947
FB1	Solyc02g089210.4	-2.42302	0.260762	0	63.1574	27.016	12.3505	2.32439
FB1	Solyc02g089630.3	-3.97381	0.704694	0	32.5528	14.1587	2.16775	1.67
FB1	Solyc02g089960.3	-1.49158	0.307616	2.7e-05	11.8656	3.48886	4.44404	0.1427
FB1	Solyc02g090330.3	-1.40219	0.273486	7e-06	25.4103	9.2942	10.1496	1.71604
FB1	Solyc02g091170.4	-1.5797	0.40946	0.001556	6.66491	1.81824	2.34939	0.533873
FB1	Solyc02g091470.3	-1.05982	0.155046	0	26.8185	4.58799	13.5295	1.00831
FB1	Solyc02g091700.3	-1.68899	0.499082	0.007581	5.60783	2.51706	1.81934	0.722554
FB1	Solyc02g091730.3	-1.08985	0.187495	0	22.6871	3.02465	11.1876	1.70253
FB1	Solyc02g091830.3	-1.6096	0.199329	0	19.1061	2.50528	6.55584	1.40194
FB1	Solyc02g091980.2	-4.55938	0.458547	0	13.5284	0.870364	0.610218	0.499217
FB1	Solyc02g092410.3	-1.8472	0.272889	0	36.1046	13.4773	10.5693	3.09984
FB1	Solyc02g092580.3	-1.01379	0.196138	6e-06	27.8192	2.89775	14.4633	3.63433
FB1	Solyc02g093250.3	-2.72706	0.547189	1.4e-05	6.09777	2.93342	0.983736	0.61049
FB1	Solyc02g093330.4	-2.13596	0.236689	0	14.4429	4.83335	3.46129	0.250187
FB1	Solyc02g093480.4	-1.78006	0.161844	0	36.2876	6.38379	11.1152	0.693429
FB1	Solyc02g093580.4	-1.18778	0.309951	0.001704	7.8515	2.45281	3.60951	0.724911
FB1	Solyc02g093830.4	-1.86682	0.114661	0	376.59	68.0576	108.558	3.46338
FB1	Solyc02g150138.1	-6.02185	1.48286	0.000742	2.14655	0.926332	0	0
FB1	Solyc03g005140.2	-5.72654	0.501454	0	13.7602	1.50594	0.254741	0.309141
FB1	Solyc03g005213.1	-9.95267	1.05644	0	86.5093	35.6009	0.091246	0.080414
FB1	Solyc03g005280.4	-1.38052	0.17913	0	42.0843	7.85579	17.0233	3.56247
FB1	Solyc03g006470.3	-5.93922	1.51787	0.00128	0.777125	0.435496	0	0
FB1	Solyc03g006650.2	-5.90141	1.60168	0.00287	6.26427	4.47745	0.105881	0.183391
FB1	Solyc03g006860.3	-1.62481	0.174802	0	49.1614	13.084	16.7432	1.69776
FB1	Solyc03g007060.3	-2.32471	0.244401	0	30.4714	10.5765	6.41273	1.14179
FB1	Solyc03g007290.4	-1.83172	0.40808	0.000136	7.19266	2.75961	2.10964	0.792773
FB1	Solyc03g007775.2	-1.98558	0.51109	0.001409	4.50879	0.188391	1.17916	0.727633
FB1	Solyc03g007880.3	-1.53235	0.319362	3.4e-05	4.843	1.39409	1.76248	0.203702
FB1	Solyc03g007920.4	-1.52206	0.157737	0	201.321	51.7237	73.7448	4.43156
FB1	Solyc03g007960.3	-1.21625	0.359401	0.007581	11.1671	6.09113	5.04675	1.03876
FB1	Solyc03g026000.4	-1.89501	0.507247	0.002402	7.04018	3.15063	2.00211	0.761466
FB1	Solyc03g026090.4	-9.43601	1.035	0	267.908	140.464	0.389935	0.487635
FB1	Solyc03g026115.1	-10.9706	1.7621	0	209.092	196.566	0.102714	0.177906
FB1	Solyc03g026120.3	-1.56834	0.384553	0.000695	3.08542	0.100683	1.09296	0.418063
FB1	Solyc03g031530.4	-1.36391	0.335943	0.000744	5.11954	1.24985	2.0905	0.296084
FB1	Solyc03g031880.3	-5.20962	0.553682	0	33.6274	17.1996	0.952864	0.305426
FB1	Solyc03g033330.3	-1.10163	0.151775	0	62.2888	9.45301	30.492	3.25575
FB1	Solyc03g043660.3	-1.24597	0.127219	0	62.6811	11.6423	27.7952	0.47497
FB1	Solyc03g044625.1	-5.47489	1.19417	8.9e-05	1.69876	0.786594	0.04167	0.072175
FB1	Solyc03g044880.4	-2.86656	0.347322	0	12.9048	5.19935	1.86397	0.304062
FB1	Solyc03g046580.1	-7.9268	0.423434	0	111.591	14.3513	0.45777	0.393715
FB1	Solyc03g051960.4	-11.0961	1.1602	0	1242.61	1059.74	0.594313	0.662895
FB1	Solyc03g053130.3	-9.53865	1.01728	0	455.866	86.2457	0.640233	0.564233
FB1	Solyc03g059020.3	-8.39932	1.59567	4e-06	15.1142	12.9698	0.044516	0.077103
FB1	Solyc03g059200.2	-6.65369	1.11056	0	21.8804	14.5304	0.223016	0.197267
FB1	Solyc03g071690.4	-2.15426	0.142685	0	126.282	21.406	29.8689	1.96929
FB1	Solyc03g078260.3	-6.70756	1.56615	0.000314	1.39571	1.76398	0	0
FB1	Solyc03g078690.4	-1.46316	0.384162	0.001844	7.11998	0.984466	2.72361	0.435955
FB1	Solyc03g080020.4	-1.76068	0.346878	9e-06	18.3841	8.26345	5.71205	1.0506
FB1	Solyc03g080070.4	-10.14	1.42093	0	15.3476	8.2116	0	0
FB1	Solyc03g082700.4	-4.08762	0.432835	0	6.53472	1.47751	0.389185	0.320256
FB1	Solyc03g083330.3	-1.5583	0.175571	0	16.0358	3.03014	5.71198	0.369058
FB1	Solyc03g083460.3	-3.17867	0.347562	0	14.5534	5.57738	1.68052	0.567293
FB1	Solyc03g083590.3	-1.78022	0.233825	0	8.47626	1.82131	2.58354	0.63322
FB1	Solyc03g083960.3	-1.23779	0.209764	0	21.1312	3.51045	9.4474	2.1934
FB1	Solyc03g093080.3	-1.66039	0.414438	0.000903	5.68679	1.03104	1.86681	0.75521
FB1	Solyc03g093110.3	-2.4006	0.389325	0	4.73809	0.871715	0.939367	0.262286
FB1	Solyc03g093130.3	-2.8541	0.72866	0.001262	3.01009	0.320617	0.422388	0.466262
FB1	Solyc03g093140.3	-1.39711	0.223818	0	32.2319	10.1379	12.8595	3.26258
FB1	Solyc03g093370.2	-5.39182	0.912628	0	3.03237	2.8599	0.076773	0.100117
FB1	Solyc03g094120.3	-9.23075	1.23361	0	8.67642	3.0513	0	0
FB1	Solyc03g095210.2	-7.34556	1.08529	0	8.30613	3.03666	0.051937	0.045429
FB1	Solyc03g095510.3	-1.3929	0.227833	0	20.6468	5.66477	8.2383	1.9754
FB1	Solyc03g095810.3	-3.88321	0.459761	0	13.7868	8.80177	0.977902	0.280145
FB1	Solyc03g096030.3	-1.1158	0.302709	0.002856	7.14383	2.32995	3.4751	0.240152
FB1	Solyc03g097170.3	-3.72319	0.130115	0	137.748	4.69303	10.9049	2.28831
FB1	Solyc03g097390.3	-1.83752	0.422599	0.000242	4.63781	1.28758	1.36856	0.202755
FB1	Solyc03g097560.3	-1.06641	0.181761	0	80.564	8.45148	40.3757	11.5783
FB1	Solyc03g098010.3	-2.41801	0.70367	0.006445	27.2411	19.2301	5.34067	2.13192
FB1	Solyc03g098680.3	-13.9548	3.90679	0.004178	371.952	328.107	0	0
FB1	Solyc03g111010.4	-1.30736	0.268493	2.5e-05	706.94	219.079	300.542	25.1624
FB1	Solyc03g111040.2	-8.77825	1.07816	0	110.545	106.882	0.259568	0.222932
FB1	Solyc03g111190.3	-8.29608	1.82682	0.000108	8.79753	9.01263	0.028446	0.04927
FB1	Solyc03g111730.3	-4.60679	0.892929	6e-06	22.5096	20.5035	0.966551	0.609016
FB1	Solyc03g112110.1	-5.62071	1.56123	0.003809	0.87348	0.334892	0	0
FB1	Solyc03g112120.3	-4.78971	0.468877	0	16.7488	2.20447	0.634365	0.180079
FB1	Solyc03g112410.2	-5.59031	0.970818	0	3.33555	1.2785	0.069038	0.065506
FB1	Solyc03g113230.3	-7.01644	1.96896	0.004297	4.01255	3.33408	0.033195	0.057495
FB1	Solyc03g113420.4	-1.95448	0.246308	0	12.0478	2.76503	3.28565	0.482078
FB1	Solyc03g113430.3	-1.3948	0.337084	0.000553	5.91718	2.31138	2.34915	0.610221
FB1	Solyc03g113530.3	-7.06939	0.445258	0	49.8827	5.09862	0.411869	0.478124
FB1	Solyc03g113825.1	-8.85525	1.24643	0	14.5298	8.82614	0.027048	0.046848
FB1	Solyc03g114150.3	-1.32035	0.113983	0	241.411	40.0579	101.696	1.94972
FB1	Solyc03g114540.2	-4.95536	0.595538	0	9.64965	1.91285	0.307305	0.326991
FB1	Solyc03g114550.2	-9.08629	1.22407	0	12.9734	3.24587	0	0
FB1	Solyc03g114940.3	-2.98483	0.256252	0	26.8582	9.03049	3.58169	0.886963
FB1	Solyc03g115850.3	-3.14612	0.624559	1.1e-05	4.56955	3.0547	0.54823	0.227364
FB1	Solyc03g116130.2	-7.579	1.44578	4e-06	5.35601	5.87031	0	0
FB1	Solyc03g116420.1	-7.83316	1.2734	0	7.4965	1.78825	0	0
FB1	Solyc03g116530.3	-1.84753	0.224199	0	67.8869	6.43541	19.8435	7.84003
FB1	Solyc03g116770.3	-5.5155	0.687858	0	8.85645	2.29873	0.214533	0.210719
FB1	Solyc03g116930.3	-5.97417	1.36102	0.000205	1.43791	0.645692	0.024451	0.042351
FB1	Solyc03g116950.2	-6.11097	1.47556	0.000546	1.56034	0.667304	0	0
FB1	Solyc03g117660.4	-2.09475	0.215503	0	17.5128	4.53084	4.31877	0.401629
FB1	Solyc03g117720.3	-2.98177	0.355624	0	10.8098	1.501	1.42669	0.611985
FB1	Solyc03g117910.3	-5.74101	1.56218	0.002966	1.01304	0.608753	0	0
FB1	Solyc03g117920.1	-5.07093	0.843823	0	5.64042	3.61749	0.183508	0.242497
FB1	Solyc03g118360.2	-2.1302	0.63568	0.008369	4.26534	1.66254	1.01739	0.266699
FB1	Solyc03g118560.1	-5.3945	1.16823	7.7e-05	7.97295	0.493677	0.178706	0.309528
FB1	Solyc03g119880.3	-12.9022	2.51979	7e-06	294.552	251.606	0	0
FB1	Solyc03g120120.3	-2.30478	0.266085	0	11.6795	2.81203	2.49505	0.331985
FB1	Solyc03g120250.3	-4.04912	0.84075	3.1e-05	1.964	1.30279	0.124318	0.109561
FB1	Solyc03g120650.4	-5.22959	0.764271	0	3.90306	1.79198	0.102112	0.129596
FB1	Solyc03g120830.3	-1.59583	0.360664	0.000178	5.11385	0.346821	1.76406	0.581658
FB1	Solyc03g121010.4	-4.10318	1.13417	0.003594	2.60785	1.08791	0.164883	0.285586
FB1	Solyc03g121100.4	-3.53711	0.331286	0	50.4645	24.7055	4.5829	0.576251
FB1	Solyc03g121350.3	-2.21056	0.578421	0.001764	1.79049	1.02098	0.407226	0.140334
FB1	Solyc03g121425.1	-6.59977	1.44687	9.9e-05	1.79139	1.19467	0	0
FB1	Solyc03g121770.2	-2.89242	0.844884	0.006689	1.97065	0.475488	0.28698	0.158695
FB1	Solyc03g121780.1	-9.87231	1.21317	0	38.3397	16.8886	0.043834	0.075923
FB1	Solyc03g121810.2	-6.21114	1.11923	1e-06	1.35475	0.32985	0.01715	0.029705
FB1	Solyc03g122100.3	-3.70645	1.09279	0.007403	1.43798	1.2666	0.114465	0.035439
FB1	Solyc03g123670.3	-1.60085	0.329427	2.6e-05	11.6864	0.728381	4.01588	1.46604
FB1	Solyc03g123820.2	-8.74437	1.22408	0	9.11222	3.29318	0.018328	0.031744
FB1	Solyc04g005140.2	-2.81958	0.714575	0.001133	2.39153	0.424776	0.361117	0.431078
FB1	Solyc04g005150.4	-3.63757	1.00795	0.0037	2.64828	0.53273	0.229835	0.281514
FB1	Solyc04g007330.3	-1.95532	0.187574	0	16.2698	1.37496	4.42728	0.481155
FB1	Solyc04g007440.1	-7.14801	1.2009	0	19.0133	12.1722	0.1437	0.176011
FB1	Solyc04g007600.4	-2.8243	0.435011	0	78.0518	37.5247	11.588	0.808002
FB1	Solyc04g008070.3	-6.11677	1.41913	0.000283	1.37606	1.13607	0.021303	0.036897
FB1	Solyc04g008420.1	-8.95785	1.23023	0	16.9598	9.80997	0.032372	0.056071
FB1	Solyc04g008530.2	-5.90179	1.617	0.003232	1.57874	1.29638	0	0
FB1	Solyc04g008590.3	-1.4143	0.149289	0	41.2332	6.26791	16.2366	1.63505
FB1	Solyc04g008780.4	-9.21742	0.999741	0	1840.51	787.098	3.22992	2.67174
FB1	Solyc04g009190.3	-1.31124	0.237309	1e-06	15.0202	1.28061	6.36039	0.390066
FB1	Solyc04g009860.4	-1.35665	0.405885	0.008584	8.17403	3.91706	3.35429	1.22255
FB1	Solyc04g010010.3	-2.47292	0.658409	0.002242	1.87483	0.854755	0.352244	0.109058
FB1	Solyc04g010030.1	-5.86944	0.596107	0	10.5467	5.06405	0.187686	0.04348
FB1	Solyc04g010040.3	-1.3672	0.2748	1.5e-05	18.5591	4.96552	7.60037	1.30397
FB1	Solyc04g010250.3	-3.18949	0.900559	0.004624	34.5821	36.1713	3.98306	0.225268
FB1	Solyc04g011340.3	-6.4214	1.06586	0	75.1458	66.0925	0.917991	0.442616
FB1	Solyc04g011440.4	-1.76051	0.438416	0.000874	4.07357	2.10016	1.27327	0.394355
FB1	Solyc04g014430.2	-10.2959	1.19831	0	11.9805	1.71453	0	0
FB1	Solyc04g014450.1	-3.18488	0.821592	0.001455	16.592	13.1177	1.92455	0.502669
FB1	Solyc04g015120.3	-2.69883	0.673596	0.000902	3.79554	0.200229	0.629214	0.743141
FB1	Solyc04g015380.1	-6.06981	0.945866	0	5.79181	2.62599	0.089989	0.095136
FB1	Solyc04g015390.2	-2.36999	0.451737	4e-06	5.60084	1.86577	1.1531	0.602523
FB1	Solyc04g015400.3	-1.88363	0.282606	0	15.977	5.66194	4.54709	0.858008
FB1	Solyc04g015430.4	-3.76502	0.417611	0	12.1769	6.98157	0.94919	0.31211
FB1	Solyc04g016000.3	-4.60038	0.565188	0	7.69269	2.83696	0.320381	0.24097
FB1	Solyc04g025880.4	-1.00493	0.243441	0.000574	4.95382	0.728152	2.59229	0.094416
FB1	Solyc04g026150.2	-5.39502	1.62571	0.009222	3.00838	1.45371	0	0
FB1	Solyc04g050770.2	-7.55307	1.26173	0	5.39056	2.45844	0.024753	0.042874
FB1	Solyc04g051150.3	-1.18775	0.245375	2.8e-05	5.91601	0.431076	2.73537	0.309089
FB1	Solyc04g054310.3	-2.40734	0.468612	7e-06	9.17294	6.50856	1.81374	0.619161
FB1	Solyc04g054890.3	-1.57955	0.133112	0	46.175	4.77715	16.2135	2.27019
FB1	Solyc04g054930.3	-1.01718	0.209884	2.7e-05	11.6018	1.77894	6.03683	0.369346
FB1	Solyc04g055253.1	-1.1203	0.226605	1.7e-05	28.4208	9.09502	13.7454	2.70492
FB1	Solyc04g055257.1	-1.35199	0.212766	0	32.7582	2.68717	13.4678	4.11428
FB1	Solyc04g056340.4	-1.21577	0.235644	6e-06	13.849	2.22833	6.28855	0.828123
FB1	Solyc04g057900.1	-8.69887	1.25338	0	11.7635	4.64748	0	0
FB1	Solyc04g057910.4	-8.64238	1.25351	0	10.127	3.83051	0	0
FB1	Solyc04g057920.1	-6.7211	1.39671	3.2e-05	2.95885	1.38367	0	0
FB1	Solyc04g057950.2	-2.87504	0.492498	0	5.30109	2.37199	0.749034	0.360742
FB1	Solyc04g064610.3	-1.22006	0.174747	0	89.2002	10.75	40.1698	10.1394
FB1	Solyc04g064710.3	-2.29553	0.527526	0.000239	2.98781	0.658829	0.643123	0.28209
FB1	Solyc04g064760.3	-1.46023	0.084896	0	182.079	13.6823	69.6243	4.05911
FB1	Solyc04g064880.4	-3.8066	0.565908	0	5.99268	0.667501	0.461818	0.251316
FB1	Solyc04g071260.3	-7.96768	1.01373	0	19.7756	15.186	0.080249	0.074939
FB1	Solyc04g072043.1	-4.7275	0.289911	0	19.1429	4.11496	0.774072	0.292673
FB1	Solyc04g072760.3	-6.00726	0.530333	0	234.921	146.974	3.83621	0.478434
FB1	Solyc04g072800.4	-2.61825	0.198337	0	66.4434	21.3111	11.3904	1.08846
FB1	Solyc04g073980.3	-1.51703	0.29414	6e-06	4.89281	0.549403	1.80458	0.408617
FB1	Solyc04g073990.3	-1.82104	0.267328	0	576.788	172.341	171.545	17.6246
FB1	Solyc04g074740.4	-3.55622	0.262209	0	51.3921	11.0933	4.56562	1.51421
FB1	Solyc04g076640.3	-7.40806	0.515872	0	31.3698	11.2376	0.195142	0.094414
FB1	Solyc04g076650.2	-10.0784	1.23735	0	39.7602	39.0008	0.037469	0.032775
FB1	Solyc04g076750.2	-6.13837	1.49154	0.000603	3.44176	2.28895	0.052652	0.091197
FB1	Solyc04g076770.3	-5.71854	1.56618	0.003219	0.826058	0.417051	0	0
FB1	Solyc04g077030.3	-1.83032	0.531872	0.006347	1.83892	0.295145	0.535708	0.286973
FB1	Solyc04g077240.4	-6.33722	1.4085	0.00013	7.43824	6.41746	0.094414	0.088167
FB1	Solyc04g077250.4	-5.93591	1.42869	0.00052	1.96144	1.52404	0.03442	0.059618
FB1	Solyc04g077400.4	-3.63565	1.01177	0.003897	0.226371	0.043617	0.019197	0.023141
FB1	Solyc04g077460.3	-1.10114	0.277386	0.001035	10.6005	3.36056	5.21849	0.748238
FB1	Solyc04g077580.3	-6.14561	1.48341	0.000543	4.58661	2.62819	0	0
FB1	Solyc04g077880.1	-8.51085	1.30757	0	7.97631	5.36081	0	0
FB1	Solyc04g077890.1	-9.2266	1.24572	0	13.16	5.78366	0	0
FB1	Solyc04g077900.2	-7.88062	1.27199	0	4.87115	1.29635	0	0
FB1	Solyc04g077910.1	-7.87841	1.22761	0	10.4133	2.03643	0.038161	0.066097
FB1	Solyc04g078095.1	-8.62483	1.09015	0	48.4739	26.1137	0.124919	0.109268
FB1	Solyc04g078140.3	-2.14655	0.211715	0	47.9433	13.9838	11.4147	1.40364
FB1	Solyc04g078210.3	-2.80112	0.464375	0	5.90571	2.94197	0.885442	0.254516
FB1	Solyc04g078300.3	-5.40012	1.40547	0.001644	1.40004	0.478168	0.028522	0.049401
FB1	Solyc04g078880.3	-1.47967	0.405707	0.003258	4.67236	0.638327	1.7665	0.467568
FB1	Solyc04g079660.2	-5.50922	1.33519	0.000578	1.6748	1.37307	0.039874	0.069064
FB1	Solyc04g079890.4	-5.60592	0.616777	0	96.242	46.7607	2.08352	1.14302
FB1	Solyc04g080550.4	-1.66623	0.160653	0	51.2695	7.25335	17.0363	2.46025
FB1	Solyc04g080760.3	-8.01446	0.465929	0	138.733	31.9013	0.564981	0.352027
FB1	Solyc04g080890.4	-8.4905	0.774749	0	68.2739	36.394	0.200856	0.125044
FB1	Solyc04g081420.4	-1.285	0.129925	0	30.7183	1.29483	13.2887	1.65498
FB1	Solyc04g081520.3	-8.887	1.00187	0	126.357	87.5506	0.281639	0.231491
FB1	Solyc04g081780.3	-13.9246	3.90679	0.004289	249.056	224.966	0	0
FB1	Solyc04g081810.4	-7.07913	1.39621	9e-06	297.374	259.796	2.31348	0.058711
FB1	Solyc04g082000.4	-5.49863	0.540446	0	5.04781	1.78443	0.115649	0.039087
FB1	Solyc04g082170.3	-5.02736	0.71193	0	25.1981	13.9218	0.819278	0.44054
FB1	Solyc04g082180.4	-3.82259	1.01872	0.002267	0.66307	0.292257	0.052106	0.060735
FB1	Solyc04g082460.4	-1.14261	0.18374	0	29.5105	7.44238	14.0417	0.931848
FB1	Solyc04g082590.3	-1.13149	0.223334	9e-06	38.0691	11.8232	18.3036	0.937701
FB1	Solyc04g150111.1	-1.09584	0.313896	0.005414	17.3062	5.92274	8.47559	2.29169
FB1	Solyc04g150161.1	-2.62336	0.593664	0.000182	85.2774	58.785	14.4985	4.3787
FB1	Solyc05g005550.4	-4.69268	0.535178	0	45.5789	28.5602	1.84699	0.251367
FB1	Solyc05g005700.4	-1.56088	0.147123	0	45.9501	8.09725	16.3831	0.393315
FB1	Solyc05g005710.4	-1.76624	0.116799	0	1941.67	399.481	600.255	7.04119
FB1	Solyc05g005720.4	-2.36029	0.643922	0.003068	1.05746	0.388399	0.219383	0.13568
FB1	Solyc05g005740.3	-1.47697	0.172688	0	13.6471	1.48574	5.16384	0.319491
FB1	Solyc05g005910.4	-2.055	0.500111	0.000619	4.18199	0.825108	1.06879	0.732499
FB1	Solyc05g005970.3	-1.37864	0.329069	0.000457	5.20476	1.70511	2.10285	0.273652
FB1	Solyc05g006760.4	-1.03989	0.128036	0	73.4574	12.1726	37.5315	1.77884
FB1	Solyc05g007230.4	-4.15507	0.604618	0	1.88156	0.638362	0.114408	0.099165
FB1	Solyc05g007870.3	-1.53689	0.252428	0	15.7596	3.74258	5.70993	0.599311
FB1	Solyc05g008390.3	-1.74065	0.159994	0	28.114	2.59589	8.85218	0.72357
FB1	Solyc05g008500.3	-3.5958	0.637367	0	2.81085	1.09014	0.241648	0.081672
FB1	Solyc05g009230.3	-5.35477	0.875824	0	92.5143	91.8801	2.36755	1.01526
FB1	Solyc05g009430.3	-1.8078	0.450858	0.000893	9.65372	6.88518	2.88926	0.369652
FB1	Solyc05g009580.3	-5.50008	1.63139	0.007851	0.528563	0.362342	0	0
FB1	Solyc05g009970.4	-6.57203	0.931747	0	7.99443	3.85284	0.084966	0.079344
FB1	Solyc05g011830.4	-1.45065	0.155555	0	16.1689	1.23307	6.21657	0.329092
FB1	Solyc05g011920.3	-1.28261	0.198972	0	26.4642	6.69927	11.4472	1.83632
FB1	Solyc05g011960.4	-1.4423	0.233651	0	7.15926	1.01314	2.7816	0.335965
FB1	Solyc05g011970.3	-1.26683	0.179542	0	17.5929	2.42033	7.70531	0.776846
FB1	Solyc05g012540.4	-6.95815	0.563002	0	27.4292	12.5601	0.224396	0.130296
FB1	Solyc05g013410.3	-1.38758	0.338131	0.000631	5.08004	0.712118	2.04497	0.115098
FB1	Solyc05g013660.4	-2.00549	0.10149	0	97.1033	6.86666	25.4009	1.80267
FB1	Solyc05g013720.3	-1.94503	0.376669	6e-06	194.578	86.4662	53.1823	4.9509
FB1	Solyc05g014150.4	-4.19682	0.274917	0	50.9204	4.44639	2.95458	1.45881
FB1	Solyc05g014530.1	-8.90954	2.03259	0.000211	7.05231	7.54809	0	0
FB1	Solyc05g015060.4	-4.61468	0.901833	7e-06	2.03034	0.632417	0.084754	0.074134
FB1	Solyc05g016060.4	-1.46498	0.285971	7e-06	19.3734	3.26802	7.39441	2.0027
FB1	Solyc05g017940.3	-1.42426	0.407361	0.005326	13.2185	6.45204	5.1875	0.459334
FB1	Solyc05g021390.4	-8.42436	0.74771	0	30.0023	6.38349	0.09119	0.080365
FB1	Solyc05g024160.3	-1.12878	0.229483	1.9e-05	9.89407	0.770556	4.76745	0.297686
FB1	Solyc05g024260.3	-3.87504	0.283874	0	263.747	72.9792	18.9073	3.94964
FB1	Solyc05g025780.4	-7.53981	1.37552	1e-06	1.74619	1.50855	0	0
FB1	Solyc05g046120.3	-2.01984	0.488749	0.000563	2.53541	1.25653	0.651137	0.283945
FB1	Solyc05g046340.2	-5.56228	0.986722	0	5.96957	2.71229	0.128263	0.119776
FB1	Solyc05g046360.3	-5.2839	0.87552	0	5.1739	2.69188	0.137057	0.042434
FB1	Solyc05g050470.1	-6.75657	1.46454	7.9e-05	1.66882	1.1768	0	0
FB1	Solyc05g050480.1	-8.01075	1.28011	0	4.16061	1.6152	0	0
FB1	Solyc05g050490.4	-1.12023	0.234105	3.6e-05	6.80497	1.05887	3.28384	0.435983
FB1	Solyc05g050670.2	-7.82069	1.28608	0	3.73445	1.35665	0	0
FB1	Solyc05g051190.1	-7.13074	1.37956	6e-06	8.21209	5.05659	0	0
FB1	Solyc05g051250.3	-2.02253	0.512534	0.001133	8.25125	5.56551	2.12758	0.737525
FB1	Solyc05g051595.1	-9.46322	1.52431	0	15.3804	12.2208	0	0
FB1	Solyc05g052540.2	-5.67519	1.59001	0.004218	0.592656	0.410776	0	0
FB1	Solyc05g053620.3	-8.70161	0.676952	0	76.8684	20.5057	0.196906	0.192487
FB1	Solyc05g054060.3	-3.0218	0.535367	0	49.8366	28.1398	6.46309	0.44629
FB1	Solyc05g054110.3	-1.04992	0.292013	0.003868	10.2549	2.02717	5.22528	0.26399
FB1	Solyc05g054590.4	-1.68759	0.424848	0.001026	131.881	61.0163	43.0681	1.90106
FB1	Solyc05g054890.4	-3.11698	0.36935	0	5.49998	1.7061	0.666459	0.165475
FB1	Solyc05g055900.3	-9.52842	1.16267	0	29.2603	13.4879	0.043247	0.074906
FB1	Solyc05g056400.3	-1.74808	0.35208	1.6e-05	4.77037	0.767101	1.48474	0.322356
FB1	Solyc06g005240.4	-5.96306	1.47192	0.000765	0.671818	0.089609	0	0
FB1	Solyc06g005820.3	-9.60446	2.78147	0.006118	23.2319	23.725	0	0
FB1	Solyc06g005930.3	-5.1487	0.795941	0	4.30945	3.77726	0.129123	0.037871
FB1	Solyc06g005940.3	-1.02848	0.114755	0	632.687	118.144	326.238	4.36876
FB1	Solyc06g006000.3	-1.53547	0.182416	0	92.3377	26.3983	33.4898	0.819733
FB1	Solyc06g006110.3	-1.13212	0.09819	0	96.3361	8.65375	46.2524	1.27606
FB1	Solyc06g007180.3	-1.67608	0.386128	0.000249	63.3889	16.0228	20.8065	7.83689
FB1	Solyc06g007600.3	-1.84774	0.350053	3e-06	10.9124	3.35348	3.20427	0.58444
FB1	Solyc06g008230.3	-1.25779	0.249275	1e-05	7.88452	2.51053	3.45756	0.400926
FB1	Solyc06g009070.3	-1.00488	0.155741	0	11.3063	0.762228	5.91122	0.692695
FB1	Solyc06g009110.3	-1.53515	0.187862	0	23.2963	1.48734	8.4288	1.78389
FB1	Solyc06g009290.4	-3.307	0.943346	0.005192	39.2816	30.8486	4.17646	0.740537
FB1	Solyc06g009645.1	-1.32506	0.40204	0.009896	9.60925	1.66325	3.99377	1.73294
FB1	Solyc06g009900.3	-2.57266	0.278534	0	26.165	9.78704	4.64641	0.942477
FB1	Solyc06g010170.3	-1.32623	0.142862	0	41.4185	4.61526	17.398	2.17418
FB1	Solyc06g010250.3	-1.74554	0.227906	0	11.7565	1.3839	3.69664	0.371962
FB1	Solyc06g030590.3	-5.26768	1.30526	0.000809	15.9362	13.7053	0.436523	0.462173
FB1	Solyc06g034030.3	-6.09453	1.49206	0.000679	1.10547	0.578081	0	0
FB1	Solyc06g035790.3	-3.55335	0.4383	0	5.57936	1.97834	0.4997	0.228632
FB1	Solyc06g035960.3	-1.50985	0.378227	0.000955	8.31026	4.55418	3.0767	0.43394
FB1	Solyc06g036060.4	-2.16972	0.210081	0	24.8901	7.29191	5.80159	0.637799
FB1	Solyc06g048600.3	-1.06058	0.271249	0.001295	30.6191	11.9028	15.3963	1.6607
FB1	Solyc06g050900.3	-2.61335	0.237617	0	29.3206	8.81687	5.02405	1.1481
FB1	Solyc06g051950.4	-4.82928	0.410453	0	26.1357	10.2815	0.977693	0.609012
FB1	Solyc06g052050.4	-1.80506	0.542921	0.009061	1.60494	0.315584	0.484369	0.234566
FB1	Solyc06g053380.3	-4.83284	0.442334	0	21.2142	8.91897	0.779872	0.133209
FB1	Solyc06g054030.2	-6.01824	1.47375	0.000681	1.7477	0.551845	0	0
FB1	Solyc06g059840.4	-2.18989	0.284106	0	24.0054	9.50619	5.51806	1.19767
FB1	Solyc06g059970.4	-1.02812	0.122461	0	618.137	120.12	318.296	22.4316
FB1	Solyc06g060070.3	-3.9992	0.963313	0.000525	2.53022	1.3092	0.175638	0.304214
FB1	Solyc06g060170.3	-1.32324	0.269766	2.1e-05	6.23517	1.11158	2.6245	0.227833
FB1	Solyc06g061020.3	-1.24158	0.181634	0	35.8255	9.23825	15.9461	1.22832
FB1	Solyc06g062400.2	-1.5524	0.41064	0.002048	2.00555	0.20309	0.716862	0.05747
FB1	Solyc06g062540.3	-7.2649	1.28852	0	66.8481	65.3393	0.452807	0.397212
FB1	Solyc06g062550.4	-7.83124	1.30155	0	3.22935	1.7014	0	0
FB1	Solyc06g062560.2	-6.05516	1.5213	0.000998	1.4233	0.821392	0	0
FB1	Solyc06g062600.3	-1.07147	0.299163	0.004042	14.3601	8.1547	7.16684	0.200197
FB1	Solyc06g062690.4	-6.88081	0.456812	0	103.805	32.7705	0.915812	0.391777
FB1	Solyc06g062730.2	-5.09433	0.854583	0	4.35227	1.22454	0.14202	0.123129
FB1	Solyc06g062740.2	-7.54253	1.32942	0	4.88792	2.56331	0	0
FB1	Solyc06g062750.3	-2.09292	0.329751	0	13.9673	4.60754	3.45242	1.27994
FB1	Solyc06g063060.3	-5.98733	1.26689	4.8e-05	6.96873	7.46892	0.116348	0.012894
FB1	Solyc06g063130.3	-1.78485	0.225494	0	53.4193	17.9391	16.3265	2.83982
FB1	Solyc06g063150.4	-1.96242	0.374905	4e-06	5.79385	3.01951	1.5617	0.125228
FB1	Solyc06g063400.3	-6.1789	1.50814	0.000649	5.21665	3.61149	0	0
FB1	Solyc06g064480.4	-8.63537	1.59562	2e-06	3982.17	835.845	10.445	10.5859
FB1	Solyc06g064650.4	-7.13978	1.2772	1e-06	4.51309	2.13584	0.032381	0.056086
FB1	Solyc06g064660.4	-1.20552	0.360247	0.008483	2.62638	0.039797	1.20513	0.249316
FB1	Solyc06g065670.4	-1.71046	0.108156	0	46.4644	5.0346	14.9107	1.20501
FB1	Solyc06g068590.4	-2.81249	0.526636	2e-06	3.32361	2.13794	0.498387	0.137168
FB1	Solyc06g069110.4	-2.14632	0.540819	0.001037	4.85151	0.959164	1.13324	0.534226
FB1	Solyc06g069380.4	-1.49261	0.205308	0	28.6796	9.0997	10.7311	0.297259
FB1	Solyc06g069710.3	-6.49453	1.37786	5e-05	3.28887	2.19873	0.036972	0.064037
FB1	Solyc06g071560.3	-1.21384	0.237774	8e-06	15.642	5.03782	7.09133	0.676599
FB1	Solyc06g071700.1	-7.17659	0.703774	0	43.3695	24.7334	0.312013	0.158857
FB1	Solyc06g071820.3	-1.26615	0.35662	0.004485	91.5281	28.5726	39.8857	11.6503
FB1	Solyc06g071970.1	-7.65366	1.30465	0	9.44471	4.13216	0	0
FB1	Solyc06g071980.3	-1.24377	0.161705	0	20.6393	4.3628	9.15722	0.312565
FB1	Solyc06g072320.4	-4.92096	1.04819	5.5e-05	1.73721	0.801682	0.062539	0.10832
FB1	Solyc06g072330.3	-1.61475	0.459519	0.005069	7.16287	2.54274	2.46177	0.263451
FB1	Solyc06g072550.3	-6.14018	0.529072	0	74.0336	29.2779	1.08598	0.557502
FB1	Solyc06g072640.1	-8.30704	1.04647	0	24.7582	3.28681	0.072945	0.126345
FB1	Solyc06g073640.4	-1.60689	0.263425	0	7.81166	1.49824	2.68733	0.172264
FB1	Solyc06g073760.3	-1.76732	0.09983	0	65.8092	3.57228	20.3172	0.915805
FB1	Solyc06g073820.3	-3.19452	0.469489	0	25.2156	13.3858	2.89956	0.38767
FB1	Solyc06g074320.3	-3.11698	0.195102	0	25.412	2.57741	3.0632	0.721803
FB1	Solyc06g074730.4	-1.60567	0.376167	0.000333	78.2589	34.5801	26.9938	2.84684
FB1	Solyc06g074850.3	-1.79199	0.477785	0.002278	52.6688	29.6267	16.0211	3.71478
FB1	Solyc06g075430.3	-7.60719	1.33481	0	6.77891	3.87096	0	0
FB1	Solyc06g075510.4	-1.05417	0.195563	2e-06	17.6797	3.42747	8.9249	1.15124
FB1	Solyc06g075700.2	-7.50328	0.894631	0	26.5471	10.6371	0.168152	0.291247
FB1	Solyc06g075720.3	-6.5009	1.38593	5.6e-05	1.94876	0.219023	0	0
FB1	Solyc06g075750.1	-7.02882	1.34667	4e-06	2.30165	0.839085	0	0
FB1	Solyc06g075770.1	-7.15414	1.31612	1e-06	2.72631	0.45627	0	0
FB1	Solyc06g075840.1	-8.14128	1.27988	0	4.37633	1.96802	0	0
FB1	Solyc06g075890.1	-6.2668	1.47926	0.000379	3.14194	1.71642	0	0
FB1	Solyc06g075900.1	-8.52919	1.25033	0	7.12385	2.28668	0	0
FB1	Solyc06g075910.1	-6.35674	1.51741	0.000457	3.25506	2.28755	0	0
FB1	Solyc06g075920.2	-5.93625	1.49107	0.000996	0.867746	0.285727	0	0
FB1	Solyc06g075950.2	-6.63427	1.12536	0	9.40994	3.92817	0.089232	0.154555
FB1	Solyc06g076020.3	-1.40642	0.357693	0.001194	7.96476	3.495	3.17533	1.31841
FB1	Solyc06g076130.3	-2.2142	0.637343	0.005723	1.0728	0.232055	0.2427	0.091434
FB1	Solyc06g076170.4	-2.47032	0.562185	0.000201	5.99859	3.49513	1.14611	0.829471
FB1	Solyc06g076200.2	-8.643	1.23646	0	3.80768	0.860729	0	0
FB1	Solyc06g076210.3	-1.49145	0.435977	0.006743	2.20427	0.520415	0.823109	0.073838
FB1	Solyc06g076270.3	-1.45681	0.236602	0	7.35419	1.01576	2.83004	0.807916
FB1	Solyc06g076370.4	-7.69983	1.2955	0	2.74467	1.09825	0	0
FB1	Solyc06g076930.2	-2.16875	0.357438	0	2.10259	0.351013	0.489429	0.125939
FB1	Solyc06g082340.2	-8.03427	1.26155	0	4.24994	1.02482	0	0
FB1	Solyc06g082350.4	-1.58632	0.232533	0	32.6235	9.78177	11.4182	2.17152
FB1	Solyc06g083130.4	-2.48725	0.405946	0	12.387	2.90047	2.35591	0.772072
FB1	Solyc06g083140.4	-2.3007	0.301645	0	25.1996	8.19518	5.34218	1.39445
FB1	Solyc06g083270.3	-1.86081	0.176223	0	103.099	24.4443	29.8914	4.11849
FB1	Solyc06g083320.1	-7.4404	1.31758	0	8.047	3.17822	0	0
FB1	Solyc06g083470.4	-2.31967	0.22086	0	64.803	22.2087	13.6577	2.07713
FB1	Solyc06g083960.3	-4.32593	0.744118	0	1.25864	0.233244	0.068355	0.039525
FB1	Solyc06g084190.3	-6.08817	0.51989	0	46.7947	16.9627	0.736725	0.186995
FB1	Solyc06g084380.4	-1.66413	0.409458	0.000734	2.92738	0.57745	0.972911	0.107822
FB1	Solyc07g005980.2	-2.8829	0.824885	0.005347	2.81887	0.904388	0.392005	0.26349
FB1	Solyc07g006020.3	-1.57932	0.266485	0	6.68727	0.598208	2.36307	0.541065
FB1	Solyc07g006100.4	-2.12394	0.365201	0	4.36102	1.67149	1.04788	0.202384
FB1	Solyc07g006320.4	-2.95101	0.232192	0	23.9997	4.46873	3.26541	0.588495
FB1	Solyc07g006650.4	-1.20739	0.09269	0	383.41	49.2994	174.594	1.61213
FB1	Solyc07g006840.1	-7.21114	1.37173	4e-06	2.00739	1.11887	0	0
FB1	Solyc07g007220.3	-1.0126	0.155572	0	25.4477	3.4879	13.2462	0.737353
FB1	Solyc07g008360.2	-5.50074	0.387933	0	17.4682	5.09395	0.413295	0.185229
FB1	Solyc07g008545.1	-3.8986	0.302407	0	18.6054	0.514273	1.31264	0.841463
FB1	Solyc07g008710.3	-1.28792	0.123319	0	287.398	30.2406	123.546	18.6424
FB1	Solyc07g008920.4	-1.55222	0.288589	2e-06	11.3185	0.904681	4.06687	1.58478
FB1	Solyc07g009130.4	-1.89695	0.145485	0	83.549	21.0524	23.5826	0.392926
FB1	Solyc07g009380.4	-1.27203	0.171362	0	31.3705	3.808	13.6578	2.11499
FB1	Solyc07g016095.1	-8.64355	1.18773	0	39.2552	38.4757	0.102636	0.090452
FB1	Solyc07g016113.1	-7.03495	1.5217	7.6e-05	5.80381	5.79857	0	0
FB1	Solyc07g017510.3	-1.00914	0.107713	0	26.0917	2.16154	13.6227	1.15461
FB1	Solyc07g017950.3	-7.97131	1.22824	0	17.2098	4.16282	0.073397	0.127128
FB1	Solyc07g018140.3	-1.15677	0.139511	0	55.8084	5.26036	26.2826	4.07675
FB1	Solyc07g038120.1	-1.51743	0.386876	0.001235	5.9035	2.58576	2.1637	0.44691
FB1	Solyc07g040750.2	-3.1263	0.408707	0	9.24824	3.54487	1.1161	0.208476
FB1	Solyc07g041940.3	-5.78307	1.51177	0.001745	0.635333	0.133968	0	0
FB1	Solyc07g042170.3	-1.32137	0.113663	0	493.072	52.7008	207.304	29.5947
FB1	Solyc07g042220.2	-10.2347	2.98717	0.006637	9.68183	15.3911	0	0
FB1	Solyc07g042460.2	-6.44472	0.334394	0	19.9248	0.555356	0.233643	0.099844
FB1	Solyc07g042630.4	-3.50095	1.00904	0.005802	212.529	177.912	19.7693	2.72378
FB1	Solyc07g042690.4	-1.49651	0.236744	0	21.0227	6.71753	7.84994	0.344874
FB1	Solyc07g042880.1	-11.5982	1.18818	0	81.8795	15.7123	0.022755	0.039412
FB1	Solyc07g043200.2	-6.48869	1.33149	2.4e-05	3.34958	1.69265	0.039873	0.069062
FB1	Solyc07g043550.3	-4.77946	0.215803	0	108.786	32.1733	4.18256	0.697076
FB1	Solyc07g045090.3	-3.82797	0.617276	0	51.2917	32.7125	3.77778	1.47522
FB1	Solyc07g049420.1	-8.37185	1.26669	0	16.3651	6.46477	0	0
FB1	Solyc07g049520.2	-10.0423	1.19972	0	35.2565	3.85408	0	0
FB1	Solyc07g052100.4	-1.02349	0.220619	7e-05	19.1501	5.98287	9.9115	1.12964
FB1	Solyc07g052550.2	-5.41491	1.60239	0.007679	0.381394	0.121539	0	0
FB1	Solyc07g052950.3	-2.13358	0.484151	0.000192	13.9583	7.24387	3.32681	1.01886
FB1	Solyc07g053030.4	-3.27203	0.971734	0.007954	1.72663	2.03531	0.189258	0.125656
FB1	Solyc07g053330.2	-5.01943	0.338217	0	22.6189	0.804249	0.732753	0.344344
FB1	Solyc07g053360.4	-2.05972	0.347377	0	8.84757	1.92177	2.22512	1.0376
FB1	Solyc07g053460.4	-27.9761	3.90679	0	329.571	344.057	0	0
FB1	Solyc07g053780.4	-13.9539	2.46416	0	513.187	436.268	0	0
FB1	Solyc07g054410.1	-7.30629	1.37721	3e-06	1.62699	1.13523	0	0
FB1	Solyc07g054590.1	-7.18294	0.802266	0	6.85099	3.12023	0.049798	0.060031
FB1	Solyc07g054610.3	-2.68039	0.56588	4.5e-05	2.07652	0.876147	0.343238	0.20587
FB1	Solyc07g054920.2	-4.48372	0.432356	0	13.0927	1.75784	0.64371	0.534337
FB1	Solyc07g054940.2	-2.54939	0.306271	0	13.8921	3.08446	2.49561	0.782458
FB1	Solyc07g055130.4	-1.01197	0.17018	0	56.6957	16.3696	29.6076	3.58141
FB1	Solyc07g055730.4	-5.06539	0.555488	0	14.2292	3.18876	0.432407	0.247139
FB1	Solyc07g055780.3	-6.0056	0.1704	0	238.785	25.6089	3.95746	0.926532
FB1	Solyc07g055790.3	-7.81841	1.37638	0	224.605	96.5799	1.03998	1.39012
FB1	Solyc07g056170.4	-2.53608	0.324184	0	81.2312	29.6852	14.7075	1.9354
FB1	Solyc07g056320.4	-4.67714	0.610149	0	61.3929	36.0537	2.52035	0.345787
FB1	Solyc07g062090.3	-6.96801	1.87174	0.002513	3.20434	2.6178	0.027407	0.047471
FB1	Solyc07g062220.3	-6.76102	0.879025	0	208.699	203.766	2.01735	1.14574
FB1	Solyc07g062240.1	-5.34283	1.62155	0.009923	1.2401	0.392446	0	0
FB1	Solyc07g062280.3	-3.43876	0.207803	0	72.0393	19.9552	6.98558	0.361795
FB1	Solyc07g063110.4	-1.82081	0.28637	0	13.5406	3.36666	4.00329	1.32085
FB1	Solyc07g063180.3	-2.51637	0.549466	9.1e-05	13.799	11.2627	2.52357	1.01863
FB1	Solyc07g063400.3	-9.48568	2.26659	0.000463	6.64543	6.04965	0	0
FB1	Solyc07g063420.3	-6.62109	1.11358	0	15.8416	9.31908	0.17071	0.197853
FB1	Solyc07g063670.2	-2.91451	0.56969	7e-06	4.60942	1.47833	0.656563	0.474715
FB1	Solyc07g063730.3	-6.69886	1.40099	3.7e-05	0.819796	0.403985	0	0
FB1	Solyc07g063850.3	-1.38537	0.223927	0	16.5011	3.44782	6.67341	1.79622
FB1	Solyc07g064180.4	-5.23257	0.631465	0	6.93821	4.19598	0.192109	0.169304
FB1	Solyc07g064190.3	-8.15592	1.29293	0	8.2786	4.56759	0.027754	0.048071
FB1	Solyc07g064450.4	-6.71646	1.41798	4.5e-05	1.24961	0.696017	0	0
FB1	Solyc07g065360.2	-4.23559	0.273058	0	40.717	9.1046	2.2901	0.611264
FB1	Solyc07g065770.3	-9.4147	0.882591	0	411.03	34.5003	0.639583	0.783393
FB1	Solyc07g065780.2	-8.65334	1.40583	0	518.706	41.3755	1.34432	1.6743
FB1	Solyc07g065810.2	-4.59541	0.592595	0	6.00565	0.565387	0.260507	0.180957
FB1	Solyc07g150104.1	-4.09936	0.738688	1e-06	3.45438	1.15897	0.207554	0.114663
FB1	Solyc07g150108.1	-7.62498	1.1474	0	257.245	219.441	1.37867	1.112
FB1	Solyc08g005180.2	-7.45214	1.34475	1e-06	4.15951	2.21533	0	0
FB1	Solyc08g005240.3	-2.07963	0.166384	0	30.2493	5.53538	7.52875	0.349468
FB1	Solyc08g005275.1	-6.23984	1.44276	0.000266	6.0956	2.21916	0	0
FB1	Solyc08g005280.2	-5.26282	0.589673	0	11.908	7.25684	0.325884	0.046994
FB1	Solyc08g005330.2	-8.48748	1.26077	0	3.8072	1.481	0	0
FB1	Solyc08g005370.2	-6.96024	1.35829	7e-06	1.58633	0.646116	0	0
FB1	Solyc08g005610.3	-6.60334	0.253894	0	88.2255	17.4327	0.962739	0.362114
FB1	Solyc08g006460.3	-1.9386	0.267744	0	10.3793	2.19828	2.8503	0.54761
FB1	Solyc08g006850.4	-1.5023	0.312411	3.2e-05	18.8892	9.55275	7.01752	0.878679
FB1	Solyc08g008060.1	-9.25505	1.22999	0	12.6727	4.11858	0	0
FB1	Solyc08g008200.3	-8.94812	1.59634	1e-06	8.14175	7.813	0.016727	0.028972
FB1	Solyc08g008310.3	-2.36914	0.523384	0.000115	6.31538	5.28755	1.28487	0.346423
FB1	Solyc08g008620.4	-9.51326	0.851582	0	65.9987	13.4051	0.090962	0.084944
FB1	Solyc08g014080.4	-1.21975	0.1145	0	91.2038	9.27329	41.1685	2.24046
FB1	Solyc08g014430.3	-3.2603	0.558692	0	3.07276	1.59417	0.338331	0.037495
FB1	Solyc08g014580.4	-2.89053	0.424518	0	2.4557	0.829033	0.344276	0.118558
FB1	Solyc08g016620.3	-3.18545	0.682073	6.1e-05	2.44726	0.718193	0.284779	0.212787
FB1	Solyc08g042010.4	-2.80368	0.564463	1.5e-05	4.20318	1.63089	0.643682	0.463852
FB1	Solyc08g060920.4	-1.60923	0.275529	0	35.9097	11.6061	12.3597	4.73556
FB1	Solyc08g061890.4	-1.09632	0.321653	0.007036	3.25385	0.400252	1.60445	0.154137
FB1	Solyc08g062780.2	-8.84635	0.440764	0	348.723	115.966	0.794064	0.286066
FB1	Solyc08g066350.2	-7.39085	1.30815	0	6.05816	1.80817	0	0
FB1	Solyc08g066400.3	-7.20449	1.40005	6e-06	2.92469	1.97257	0	0
FB1	Solyc08g066690.4	-3.7755	0.362191	0	7.90386	2.18656	0.610151	0.3012
FB1	Solyc08g066960.3	-4.8815	0.423172	0	6.45495	0.336359	0.222632	0.122044
FB1	Solyc08g066990.4	-5.89051	1.42251	0.000546	0.831235	0.587094	0.014182	0.024563
FB1	Solyc08g067610.3	-2.46034	0.489292	1.1e-05	1.76083	0.829121	0.339241	0.12395
FB1	Solyc08g067810.3	-1.38131	0.180695	0	34.5187	6.1157	13.933	0.743302
FB1	Solyc08g068000.3	-5.25249	0.976415	2e-06	2.10778	0.50685	0.060338	0.104508
FB1	Solyc08g068250.4	-1.91079	0.530534	0.00379	2.53859	0.663839	0.714509	0.247375
FB1	Solyc08g068500.2	-6.91979	1.09998	0	18.043	8.77137	0.145088	0.2513
FB1	Solyc08g069060.4	-2.57794	0.242599	0	15.8025	1.90501	2.75572	0.715157
FB1	Solyc08g069180.3	-3.79331	0.341878	0	8.70824	1.61496	0.65163	0.330338
FB1	Solyc08g074980.4	-9.77367	1.03226	0	41.0964	5.0423	0.043671	0.07564
FB1	Solyc08g075360.3	-2.02622	0.273225	0	10.7467	2.66912	2.78305	0.557393
FB1	Solyc08g075540.5.1	-1.01626	0.259098	0.001235	7.84876	1.51137	4.07664	0.752146
FB1	Solyc08g075940.4	-1.24731	0.174196	0	13.4752	2.96451	5.97455	0.198723
FB1	Solyc08g076250.3	-3.51499	0.347048	0	11.9006	3.48615	1.08215	0.347104
FB1	Solyc08g076780.2	-6.21617	0.420716	0	305.098	109.063	4.27931	1.37168
FB1	Solyc08g076790.3	-5.43046	0.362941	0	465.295	190.383	11.3536	1.76921
FB1	Solyc08g077170.3	-3.36653	0.350763	0	15.5728	7.25176	1.59753	0.509008
FB1	Solyc08g077610.3	-6.39342	1.4392	0.000166	0.704035	0.376832	0	0
FB1	Solyc08g077860.4	-8.09073	0.706888	0	51.2257	26.0874	0.195897	0.065929
FB1	Solyc08g077870.4	-4.19729	1.07736	0.001356	4.03686	3.92584	0.23988	0.270007
FB1	Solyc08g078030.4	-5.39632	1.62254	0.009035	0.601833	0.241959	0	0
FB1	Solyc08g078440.3	-1.28469	0.298015	0.000282	10.5212	4.89596	4.55454	0.803806
FB1	Solyc08g078460.3	-2.91378	0.71765	0.000744	74.4418	33.3721	10.3175	6.9368
FB1	Solyc08g079030.4	-1.25565	0.357958	0.005161	5.88421	2.47074	2.5827	0.860946
FB1	Solyc08g079060.4	-1.13581	0.118938	0	71.7845	2.62623	34.3681	4.75835
FB1	Solyc08g079480.3	-3.07064	0.613881	1.3e-05	3.58132	0.568247	0.441298	0.214996
FB1	Solyc08g080190.4	-4.4767	0.864227	5e-06	652.304	670.438	30.7857	4.04075
FB1	Solyc08g080450.3	-4.17105	0.727827	0	2.84258	1.19793	0.167803	0.169858
FB1	Solyc08g080570.4	-1.48452	0.123834	0	453.095	46.5486	170.04	29.4677
FB1	Solyc08g081590.3	-3.71396	0.856731	0.000255	2.87369	1.8527	0.225589	0.123423
FB1	Solyc08g081620.4	-1.4671	0.253624	0	25.7374	9.63468	9.79833	2.78302
FB1	Solyc08g081720.4	-7.05939	0.652004	0	17.6005	6.52735	0.136795	0.057828
FB1	Solyc08g081740.3	-2.68886	0.416464	0	8.33988	4.57337	1.36744	0.469093
FB1	Solyc08g082490.3	-2.47213	0.574807	0.000293	6.08144	3.60197	1.14373	0.498485
FB1	Solyc08g082640.2	-2.3853	0.246177	0	19.1405	3.56944	3.82316	1.39938
FB1	Solyc08g082770.3	-1.94399	0.18967	0	69.2865	17.953	18.9703	1.24403
FB1	Solyc08g082900.4	-1.06155	0.244528	0.000249	7.07462	0.716465	3.55416	0.904686
FB1	Solyc08g150143.1	-8.82482	1.28932	0	23.1661	16.8267	0	0
FB1	Solyc09g005035.1	-7.23873	1.28951	1e-06	2.14824	1.06164	0.015287	0.026477
FB1	Solyc09g005120.3	-1.02695	0.246673	0.000503	14.5534	4.67103	7.54222	1.36584
FB1	Solyc09g007130.3	-1.79594	0.182764	0	43.3779	8.01729	13.1705	2.70898
FB1	Solyc09g007450.3	-1.26351	0.258884	2.3e-05	25.9623	9.59682	11.3577	1.27873
FB1	Solyc09g007820.2	-6.08756	1.56215	0.001352	0.742221	0.70785	0	0
FB1	Solyc09g008070.4	-1.75703	0.232485	0	10.4981	2.58121	3.26261	0.242121
FB1	Solyc09g008590.4	-8.25959	1.31483	0	10.4775	7.46737	0	0
FB1	Solyc09g008620.3	-6.01894	0.731077	0	67.7938	48.0387	1.10257	0.365231
FB1	Solyc09g008670.3	-1.0562	0.300665	0.005087	5074.29	988.098	2558.15	753.683
FB1	Solyc09g008690.3	-5.04207	1.23099	0.000651	3.3747	1.75106	0.116394	0.201601
FB1	Solyc09g009550.4	-3.679	0.497366	0	6.32533	0.603667	0.535488	0.326837
FB1	Solyc09g009580.4	-2.65649	0.327257	0	91.1129	35.2787	15.1913	1.67523
FB1	Solyc09g009600.3	-4.92829	1.36161	0.003578	1.61941	1.72587	0.054169	0.047382
FB1	Solyc09g009930.2	-8.05299	1.25485	0	18.9208	2.76524	0	0
FB1	Solyc09g010090.5.1	-3.26749	0.681671	3.5e-05	0.845989	0.611367	0.091256	0.027358
FB1	Solyc09g010200.4	-5.45647	1.18496	8.2e-05	3.06883	1.03831	0.066075	0.114445
FB1	Solyc09g011550.3	-4.76819	0.391972	0	22.888	2.01227	0.901167	0.293285
FB1	Solyc09g011560.3	-1.82228	0.324423	1e-06	13.5824	3.22813	4.03872	0.669896
FB1	Solyc09g011670.4	-1.55239	0.171474	0	46.7267	11.9391	16.7318	2.30573
FB1	Solyc09g014220.3	-5.60399	0.716819	0	56.8586	39.7635	1.22545	0.277939
FB1	Solyc09g015450.3	-2.74843	0.464033	0	17.3282	10.0614	2.67592	1.27496
FB1	Solyc09g025310.4	-2.34528	0.693727	0.007653	2.41626	0.771869	0.494646	0.116769
FB1	Solyc09g057680.3	-3.79866	0.862715	0.000194	0.794765	0.154489	0.060218	0.021107
FB1	Solyc09g059950.3	-3.09917	0.229731	0	29.1407	1.86518	3.59344	0.383293
FB1	Solyc09g064330.2	-5.86337	1.53772	0.001815	3.48458	2.08647	0	0
FB1	Solyc09g065170.2	-3.39446	0.522688	0	9.2187	5.52298	0.925343	0.299251
FB1	Solyc09g065890.4	-2.33638	0.436305	2e-06	3.60376	0.551466	0.749029	0.05735
FB1	Solyc09g074210.3	-1.2003	0.235447	8e-06	9.424	1.39941	4.28831	0.781828
FB1	Solyc09g074930.3	-1.07165	0.119941	0	285.719	50.885	142.981	4.77692
FB1	Solyc09g075400.4	-2.58636	0.280347	0	9.34557	1.48848	1.64175	0.328272
FB1	Solyc09g075620.3	-6.38078	0.715195	0	14.7004	3.07281	0.166019	0.287553
FB1	Solyc09g075720.4	-2.50591	0.225501	0	20.4402	2.78667	3.79827	0.825578
FB1	Solyc09g075730.3	-1.06631	0.166745	0	15.1775	1.28003	7.63542	1.01382
FB1	Solyc09g075770.3	-4.31304	0.372031	0	50.003	18.5385	2.63804	0.679572
FB1	Solyc09g075890.3	-4.28416	1.02082	0.000446	217.529	183.278	11.7348	1.35183
FB1	Solyc09g082270.4	-8.66622	0.76887	0	362.504	163.87	0.946022	0.911257
FB1	Solyc09g082310.2	-7.66993	0.942229	0	30.6389	19.1838	0.16701	0.164041
FB1	Solyc09g082820.3	-2.07057	0.627524	0.009791	9.12831	1.79577	2.24138	1.9966
FB1	Solyc09g090090.2	-1.92682	0.505502	0.001823	5.2735	1.73865	1.4793	0.726144
FB1	Solyc09g090350.3	-5.84918	1.17729	1.5e-05	27.8871	24.8146	0.507943	0.273618
FB1	Solyc09g090360.3	-1.09908	0.262352	0.000457	4.11813	0.486807	2.01725	0.254456
FB1	Solyc09g091520.2	-5.80605	1.32688	0.000217	24.0683	25.0345	0.449706	0.181523
FB1	Solyc09g091660.3	-1.78024	0.113953	0	56.1738	8.65194	17.1932	0.422816
FB1	Solyc09g092200.3	-7.32428	1.30185	1e-06	5.83427	0.978981	0	0
FB1	Solyc09g092450.3	-1.83333	0.07406	0	131.778	0.979329	38.8893	1.24313
FB1	Solyc09g092520.3	-1.72476	0.39049	0.000184	72.6037	21.8962	23.0379	7.72478
FB1	Solyc09g097930.4	-4.2388	0.64329	0	7.02072	1.59309	0.409604	0.358478
FB1	Solyc09g098400.3	-8.0948	1.28977	0	11.1487	5.49347	0	0
FB1	Solyc10g005220.3	-2.37996	0.516221	8e-05	1.38701	0.395052	0.280422	0.10113
FB1	Solyc10g005300.3	-4.91762	1.00405	2.2e-05	2.05216	0.544251	0.076833	0.133079
FB1	Solyc10g005760.3	-9.01203	1.03436	0	36.1094	2.76606	0.080845	0.140028
FB1	Solyc10g005820.3	-2.74228	0.190516	0	77.1475	20.6912	12.1236	1.055
FB1	Solyc10g005950.3	-1.47438	0.394319	0.002374	80.0457	39.1998	30.3279	1.58408
FB1	Solyc10g007220.3	-9.02703	1.06552	0	24.3051	11.0628	0.047318	0.041389
FB1	Solyc10g007230.2	-9.83558	1.16278	0	54.8136	30.1204	0.065088	0.112735
FB1	Solyc10g007270.4	-6.48273	1.58315	0.000653	2.27245	2.80574	0	0
FB1	Solyc10g007380.1	-7.74215	1.31004	0	2.73558	1.47443	0	0
FB1	Solyc10g007420.4	-1.87205	0.287144	0	8.45023	1.27737	2.44437	0.442631
FB1	Solyc10g007860.3	-5.57187	0.792799	0	5.58845	2.6395	0.125102	0.122295
FB1	Solyc10g008180.2	-4.68354	0.384527	0	16.611	8.34035	0.676772	0.112274
FB1	Solyc10g008330.4	-8.66194	2.12838	0.000719	11.5598	9.35631	0	0
FB1	Solyc10g008480.3	-1.44312	0.180705	0	28.1878	4.991	10.8753	0.62331
FB1	Solyc10g008790.3	-1.52224	0.272387	1e-06	20.767	8.71429	7.59865	0.744373
FB1	Solyc10g009050.3	-1.24914	0.15489	0	23.4729	4.14044	10.3822	0.842177
FB1	Solyc10g009390.3	-11.238	0.951778	0	330.752	205.009	0.139594	0.148715
FB1	Solyc10g009430.3	-5.64911	0.671981	0	214.623	133.494	4.49212	0.902827
FB1	Solyc10g012400.3	-1.42278	0.27697	7e-06	18.9142	5.74392	7.42849	1.03624
FB1	Solyc10g017590.3	-4.09289	0.625841	0	4.30621	1.9059	0.273224	0.177733
FB1	Solyc10g018640.2	-6.89648	0.798565	0	83.4288	40.693	0.720329	0.576808
FB1	Solyc10g038080.3	-1.00804	0.171481	0	28.7698	2.95492	15.0518	3.39832
FB1	Solyc10g047040.3	-2.11876	0.470012	0.000125	2.91008	0.930644	0.708866	0.216373
FB1	Solyc10g049270.2	-4.32247	0.544448	0	6.13797	2.78476	0.321501	0.091265
FB1	Solyc10g050220.2	-1.45822	0.363167	0.000875	6.40415	0.890889	2.45663	0.15624
FB1	Solyc10g050750.3	-5.37289	1.614	0.008951	0.669093	0.228439	0	0
FB1	Solyc10g054790.2	-10.8694	1.89206	0	35.4242	39.9255	0	0
FB1	Solyc10g054840.2	-1.57083	0.424165	0.002685	43.41	20.8672	15.3491	2.69759
FB1	Solyc10g055740.2	-2.96245	0.53684	1e-06	7.30719	4.38501	0.977661	0.415661
FB1	Solyc10g074490.3	-10.2523	1.21069	0	12.5377	4.13102	0	0
FB1	Solyc10g074800.3	-6.38588	0.980008	0	8.99013	6.21938	0.109043	0.101828
FB1	Solyc10g078230.3	-3.73834	0.64208	0	6.72344	6.679	0.529216	0.191262
FB1	Solyc10g078270.2	-3.28808	0.322985	0	21.4747	3.49288	2.31851	1.35605
FB1	Solyc10g078490.2	-1.6716	0.103164	0	109.108	6.60082	35.9654	1.48761
FB1	Solyc10g078550.4	-1.41365	0.36364	0.001397	101.89	47.1674	40.1488	1.88543
FB1	Solyc10g078670.3	-8.87544	1.20506	0	10.6899	1.77679	0.024422	0.0423
FB1	Solyc10g078800.3	-9.84202	0.767514	0	33.008	15.657	0.037564	0.033105
FB1	Solyc10g078810.1	-8.94124	1.24824	0	7.31955	2.92366	0	0
FB1	Solyc10g078820.2	-7.99315	0.895315	0	32.0665	17.1007	0.127714	0.112968
FB1	Solyc10g079060.2	-9.46533	0.492396	0	195.08	61.3237	0.292258	0.1414
FB1	Solyc10g079210.2	-1.59809	0.37935	0.000417	4.18066	1.45419	1.45412	0.17293
FB1	Solyc10g079360.3	-3.53792	0.264811	0	57.1048	13.4991	5.20736	2.21933
FB1	Solyc10g079550.3	-1.10282	0.251009	0.000201	19.6145	2.63548	9.58722	0.598429
FB1	Solyc10g079590.1	-1.593	0.361685	0.000193	6.51199	1.47503	2.2791	0.482878
FB1	Solyc10g079660.3	-5.46973	1.60712	0.007135	0.415551	0.202836	0	0
FB1	Solyc10g079910.2	-2.5951	0.58858	0.00019	7.17612	3.18721	1.2724	1.03626
FB1	Solyc10g080410.3	-2.5164	0.346491	0	9.27206	3.20734	1.71404	0.452228
FB1	Solyc10g080570.2	-3.08412	0.77698	0.001036	2.68014	0.319576	0.338886	0.398839
FB1	Solyc10g081560.3	-2.94041	0.6314	6.5e-05	130.281	84.4564	17.7556	7.07365
FB1	Solyc10g082020.2	-5.28184	0.323702	0	63.4093	14.5453	1.70646	0.686054
FB1	Solyc10g083450.3	-7.24705	1.44762	1.3e-05	3.43491	2.56396	0	0
FB1	Solyc10g083540.3	-7.12415	2.06167	0.006069	5.67603	5.59471	0.043685	0.075664
FB1	Solyc10g083580.2	-3.17529	0.832192	0.0018	6.95163	5.46896	0.813082	0.155257
FB1	Solyc10g083820.2	-3.51879	0.611026	0	3.15359	0.413541	0.291049	0.134638
FB1	Solyc10g085640.1	-8.16283	1.31365	0	3.37552	2.2882	0	0
FB1	Solyc10g085650.2	-9.30718	2.75596	0.007726	7.23505	10.6438	0	0
FB1	Solyc10g085740.2	-2.1538	0.190748	0	121.391	37.4037	28.6616	3.85446
FB1	Solyc10g085800.2	-1.80382	0.264856	0	21.4693	1.6281	6.46975	0.471069
FB1	Solyc10g085920.3	-1.18003	0.164767	0	42.1209	3.57604	19.5698	4.30311
FB1	Solyc10g086390.2	-5.62836	0.196096	0	190.265	34.0453	4.06912	0.497327
FB1	Solyc10g086520.2	-1.41122	0.345861	0.00069	13.4627	7.18249	5.3151	0.862235
FB1	Solyc11g005100.3	-5.10381	0.623696	0	4.38727	1.80173	0.131721	0.077607
FB1	Solyc11g005180.1	-3.50702	0.733787	3.7e-05	4.01221	1.6991	0.3732	0.433928
FB1	Solyc11g005230.1	-3.67195	1.00356	0.003139	1.81126	1.66447	0.152608	0.064545
FB1	Solyc11g005750.2	-5.79272	1.136	8e-06	2.40573	0.61192	0.04526	0.039887
FB1	Solyc11g005980.3	-3.1971	0.324291	0	2.7341	0.50355	0.312049	0.042121
FB1	Solyc11g006310.2	-4.55953	1.18002	0.001522	1.4214	1.55361	0.066182	0.067403
FB1	Solyc11g006570.3	-8.28465	0.619896	0	80.5104	19.7585	0.271621	0.140319
FB1	Solyc11g007940.2	-2.51439	0.238008	0	72.8761	28.838	13.4001	1.88857
FB1	Solyc11g008223.1	-7.01224	1.39107	1.1e-05	5.71883	3.21901	0	0
FB1	Solyc11g008830.2	-3.1443	0.596691	3e-06	43.6874	30.9493	5.20728	0.922155
FB1	Solyc11g009100.2	-10.766	0.969026	0	156.845	82.3936	0.092806	0.081412
FB1	Solyc11g011060.3	-1.47215	0.206369	0	25.1572	6.68385	9.53747	0.423109
FB1	Solyc11g011290.3	-5.24862	1.42741	0.002945	0.758756	0.285374	0.021436	0.037129
FB1	Solyc11g011300.2	-4.12378	0.281364	0	30.9584	13.0585	1.88041	0.344112
FB1	Solyc11g011330.2	-3.72244	1.1157	0.008747	1.24795	0.338809	0.099874	0.011068
FB1	Solyc11g011340.2	-1.35149	0.2901	6.4e-05	9.94027	0.414639	4.06723	1.63156
FB1	Solyc11g011560.3	-9.43426	1.49366	0	6.59478	4.95958	0	0
FB1	Solyc11g011790.3	-6.02825	0.610325	0	44.4406	24.765	0.717502	0.031093
FB1	Solyc11g011800.3	-5.84122	0.599759	0	9.23119	4.40757	0.171429	0.157971
FB1	Solyc11g012490.2	-3.14826	0.437492	0	16.4805	5.63824	1.94866	0.120914
FB1	Solyc11g013320.2	-5.85789	0.815261	0	10.5796	7.97759	0.189835	0.080249
FB1	Solyc11g013330.3	-2.09362	0.511492	0.000657	2.9584	0.140912	0.730029	0.288723
FB1	Solyc11g013490.2	-1.20165	0.124069	0	87.8524	13.8657	40.2259	2.60561
FB1	Solyc11g018490.3	-6.99391	1.67548	0.000483	7.51788	9.03284	0.061411	0.054121
FB1	Solyc11g018570.1	-9.69965	1.4589	0	2450.97	1237.09	3.08126	2.78023
FB1	Solyc11g018600.1	-9.91332	0.907737	0	179.426	71.4346	0.20241	0.247922
FB1	Solyc11g020000.1	-6.13527	1.47422	0.000506	2.18881	0.952503	0	0
FB1	Solyc11g042420.2	-1.88818	0.275689	0	36.0131	1.25092	10.174	3.0469
FB1	Solyc11g042810.2	-4.95371	0.68779	0	119.212	77.1476	4.04298	0.867583
FB1	Solyc11g044910.2	-6.19454	1.52773	0.000757	16.0345	16.5057	0.228133	0.198035
FB1	Solyc11g045230.2	-1.35854	0.237954	0	14.6259	1.52419	5.97915	0.722135
FB1	Solyc11g065080.2	-1.04639	0.181809	0	106.825	28.9729	54.362	1.60489
FB1	Solyc11g065540.1	-8.1277	1.94929	0.000492	5.92528	5.60314	0	0
FB1	Solyc11g065940.2	-2.28008	0.339603	0	10.2691	2.00567	2.22227	0.472254
FB1	Solyc11g066800.2	-1.7543	0.362504	2.8e-05	4.83249	0.222321	1.50232	0.156127
FB1	Solyc11g067180.2	-2.65998	0.623841	0.000338	3.82155	3.17154	0.638577	0.259168
FB1	Solyc11g069390.1	-2.55217	0.730656	0.00538	5.49609	3.39298	0.994374	1.04153
FB1	Solyc11g070060.2	-1.81856	0.338431	2e-06	41.5053	18.9022	12.4411	3.15665
FB1	Solyc11g070080.1	-9.78774	2.06786	4.6e-05	15.3024	16.0796	0	0
FB1	Solyc11g070090.1	-11.7598	1.99696	0	46.6837	42.4403	0	0
FB1	Solyc11g070110.3	-1.64	0.18341	0	27.9605	2.78701	9.38539	2.27205
FB1	Solyc11g070150.2	-5.53958	0.476219	0	24.788	3.51729	0.566295	0.177305
FB1	Solyc11g071310.1	-10.6008	0.907899	0	191.617	105.086	0.130636	0.127704
FB1	Solyc11g071800.2	-1.35851	0.07886	0	174.848	9.40688	71.7165	2.10596
FB1	Solyc11g071970.2	-2.48988	0.198286	0	15.1856	3.18833	2.82884	0.531416
FB1	Solyc11g072040.2	-1.32049	0.219057	0	19.5131	4.61931	8.22145	0.893718
FB1	Solyc11g072670.1	-5.41961	0.63908	0	17.0174	7.86843	0.435034	0.276255
FB1	Solyc11g072680.1	-8.17799	1.25648	0	10.1297	5.58536	0.030166	0.052249
FB1	Solyc11g073210.2	-11.2316	2.67651	0.000446	36.5913	35.6317	0	0
FB1	Solyc12g005320.3	-7.01584	1.4572	3.2e-05	2.02617	2.05114	0	0
FB1	Solyc12g005560.1	-6.07637	0.762302	0	5.67333	2.64429	0.094141	0.087549
FB1	Solyc12g005890.3	-9.51339	2.20563	0.00028	11.7957	9.75634	0	0
FB1	Solyc12g006530.2	-1.95157	0.514283	0.001946	22.816	10.1404	6.2236	2.58304
FB1	Solyc12g006790.3	-1.01343	0.141902	0	52.3892	9.17152	27.3452	3.53324
FB1	Solyc12g007030.3	-2.97111	0.598168	1.5e-05	201.275	128.909	26.9999	1.09357
FB1	Solyc12g008320.2	-9.37507	1.21255	0	16.4066	5.80291	0.026505	0.045907
FB1	Solyc12g008670.2	-5.24131	0.770011	0	6.90189	2.28311	0.195861	0.142191
FB1	Solyc12g009010.2	-3.87345	0.894216	0.000259	1.82181	1.21972	0.133312	0.119397
FB1	Solyc12g009480.2	-1.64567	0.249259	0	30.6681	9.71237	10.315	1.80172
FB1	Solyc12g010170.2	-3.04226	0.252605	0	21.9693	2.84299	2.82746	0.545095
FB1	Solyc12g010360.2	-6.50119	1.6003	0.000739	5.13184	6.70096	0.059316	0.056991
FB1	Solyc12g010530.3	-7.5355	1.30709	0	2.00423	0.783915	0	0
FB1	Solyc12g010600.3	-2.56155	0.636118	0.000836	1.76333	1.35557	0.308265	0.206369
FB1	Solyc12g010610.3	-7.5075	1.31351	0	11.4572	7.33348	0.054408	0.094238
FB1	Solyc12g010630.1	-7.77659	1.32906	0	17.0384	10.154	0	0
FB1	Solyc12g010920.2	-9.80984	2.33962	0.000452	50.0976	47.4661	0.047993	0.083127
FB1	Solyc12g010990.3	-3.76919	0.8678	0.000247	1.50928	0.336121	0.115718	0.035209
FB1	Solyc12g011070.3	-1.8691	0.288135	0	11.748	1.37049	3.39938	0.542365
FB1	Solyc12g011420.2	-1.99899	0.376694	3e-06	5.37304	2.69846	1.41441	0.195881
FB1	Solyc12g013630.1	-10.2253	0.693047	0	181.351	63.8167	0.161133	0.163107
FB1	Solyc12g013820.3	-1.27553	0.243756	4e-06	23.743	9.49709	10.2941	1.03075
FB1	Solyc12g014120.3	-1.22277	0.141038	0	40.6321	3.16961	18.2909	2.16134
FB1	Solyc12g014420.2	-2.15425	0.442994	2.5e-05	67.3609	33.4096	15.8922	1.02143
FB1	Solyc12g015800.2	-2.19913	0.297576	0	19.9606	6.18511	4.54735	1.20116
FB1	Solyc12g017230.2	-3.04379	0.273483	0	7.13661	2.08399	0.910793	0.1401
FB1	Solyc12g017820.2	-9.86184	1.2142	0	12.6806	3.91769	0	0
FB1	Solyc12g017850.2	-2.19426	0.32148	0	14.8746	5.06155	3.43605	0.516294
FB1	Solyc12g036283.1	-7.22314	1.32815	1e-06	2.55604	0.885387	0	0
FB1	Solyc12g040360.2	-6.42666	1.43682	0.000146	2.75456	1.29374	0	0
FB1	Solyc12g040365.1	-8.4839	1.25433	0	5.52877	2.11098	0	0
FB1	Solyc12g040390.3	-1.69084	0.239479	0	31.5671	8.42651	10.3313	2.14326
FB1	Solyc12g040395.1	-9.32827	1.21418	0	12.7258	2.18933	0	0
FB1	Solyc12g042350.1	-7.67463	1.27457	0	4.05484	0.442976	0	0
FB1	Solyc12g042460.2	-4.47302	1.10513	0.000776	31.5061	25.3126	1.48649	0.55747
FB1	Solyc12g055830.2	-1.63985	0.381325	0.000293	568.468	260.201	191.837	3.03802
FB1	Solyc12g056270.2	-2.39518	0.331199	0	9.95866	2.4107	1.99246	0.390019
FB1	Solyc12g057130.3	-5.68466	1.62241	0.005217	0.343407	0.299161	0	0
FB1	Solyc12g070090.1	-1.76762	0.462415	0.00176	6.4203	2.24544	1.97554	0.613118
FB1	Solyc12g088640.2	-2.15944	0.312827	0	15.8461	2.90183	3.72049	0.620111
FB1	Solyc12g089290.3	-1.30108	0.254108	7e-06	14.0667	1.27767	5.98075	0.912911
FB1	Solyc12g094380.2	-1.41798	0.243625	0	53.7712	22.2493	21.1123	2.10788
FB1	Solyc12g094460.2	-5.57041	0.427739	0	45.9562	15.6764	1.01231	0.314247
FB1	Solyc12g094550.2	-1.60021	0.300618	3e-06	7.14557	1.18711	2.47259	0.355594
FB1	Solyc12g096310.2	-1.34452	0.400338	0.008186	7.82444	2.59835	3.24254	0.733767
FB1	Solyc12g096320.2	-2.11592	0.161126	0	152.115	40.0398	36.9241	2.13781
FB1	Solyc12g096400.2	-7.57473	1.2853	0	2.35	0.467727	0	0
FB1	Solyc12g096430.1	-4.62294	0.614331	0	21.8747	12.3351	0.927556	0.446899
FB1	Solyc12g098560.2	-7.10461	1.19297	0	22.0061	12.6958	0.171061	0.23742
FB1	Solyc12g099380.3	-7.4218	1.38248	2e-06	2.02562	1.41393	0	0
FB1	Solyc12g099630.2	-1.38326	0.215442	0	23.7607	3.48539	9.5763	0.665938
FB1	Solyc12g099655.1	-6.56709	1.3993	5.5e-05	6.07226	2.38581	0	0
FB1	Solyc12g100300.2	-4.10248	1.07378	0.001771	2.08864	1.48979	0.131695	0.161306
FB2	Solyc01g006440.2	-4.96078	0.581347	0	7.06842	1.53944	0.232708	0.139569
FB2	Solyc01g006460.3	-5.5009	1.53999	0.008724	1.55445	0.464642	0.033171	0.057453
FB2	Solyc01g007950.4	-1.28029	0.282614	0.000254	24.179	0.685229	10.2393	3.52603
FB2	Solyc01g008240.4	-24.0466	4.32855	2e-06	10.5954	14.9842	0	0
FB2	Solyc01g009590.3	-8.95434	1.84695	6.6e-05	2864.53	3107.56	6.12821	8.12466
FB2	Solyc01g009600.4	-6.91886	1.5924	0.000539	1.11522	0.797116	0	0
FB2	Solyc01g010080.3	-5.90165	1.4569	0.001702	1.08765	0.046909	0.016409	0.028422
FB2	Solyc01g010350.4	-8.01174	1.30918	0	7.14376	3.78231	0.025182	0.043616
FB2	Solyc01g010390.3	-4.0818	0.532574	0	233.712	158.217	14.1859	3.13525
FB2	Solyc01g044365.1	-6.91405	1.35856	2.1e-05	6.41672	2.38926	0.048276	0.083617
FB2	Solyc01g056850.3	-1.17913	0.092549	0	101.05	0.667392	46.2564	2.839
FB2	Solyc01g058520.4	-6.69869	0.364342	0	80.6039	2.92454	0.798567	0.402317
FB2	Solyc01g066457.1	-2.31778	0.380079	0	8.15019	0.804442	1.69591	0.295756
FB2	Solyc01g066620.4	-4.27493	0.32447	0	57.8196	20.655	3.12273	1.17176
FB2	Solyc01g067340.3	-6.13144	1.71262	0.008505	2.14075	0.886301	0	0
FB2	Solyc01g067360.3	-1.49537	0.221425	0	23.9944	3.42526	8.79375	0.990488
FB2	Solyc01g068410.4	-3.68096	0.477915	0	13.0379	4.90606	1.05863	0.482773
FB2	Solyc01g068500.4	-2.0995	0.472903	0.000368	10.9592	5.42772	2.65913	1.12714
FB2	Solyc01g079890.3	-7.77742	1.60697	6.7e-05	72.9205	8.20841	0.347666	0.520068
FB2	Solyc01g080480.4	-3.96169	1.03183	0.00368	1.91171	0.530349	0.128369	0.172799
FB2	Solyc01g081100.3	-7.81732	1.27488	0	6.16652	1.33459	0.024736	0.042844
FB2	Solyc01g081630.4	-6.19657	1.29536	8.5e-05	4.00355	2.87374	0.057883	0.100256
FB2	Solyc01g086830.4	-7.18389	0.960011	0	105.765	59.6411	0.751444	0.569234
FB2	Solyc01g087070.4	-5.60565	1.32393	0.000832	28.5392	26.7308	0.610147	0.525146
FB2	Solyc01g088410.3	-3.79028	0.328863	0	66.0146	9.21985	4.95771	1.97899
FB2	Solyc01g088430.4	-4.34588	0.419537	0	437.422	184.984	22.2025	6.58557
FB2	Solyc01g089920.3	-5.25466	1.39468	0.004609	3.82423	2.5035	0.108801	0.188449
FB2	Solyc01g090350.3	-7.75318	1.8778	0.00126	250.168	196.293	1.1917	1.6241
FB2	Solyc01g090600.4	-4.43907	1.23722	0.008313	2.34875	2.36897	0.109306	0.094862
FB2	Solyc01g090710.3	-4.53258	0.740922	0	137.054	109.443	6.23604	2.01182
FB2	Solyc01g090740.3	-2.15076	0.372763	1e-06	65.0404	34.0577	15.2822	3.0196
FB2	Solyc01g091420.2	-3.01061	0.802555	0.004869	6.06867	5.13446	0.768886	0.289214
FB2	Solyc01g094320.3	-7.29087	1.30575	2e-06	5.61948	1.06549	0.034988	0.060601
FB2	Solyc01g095450.4	-1.43726	0.301278	9e-05	11.5588	1.46146	4.41914	1.01062
FB2	Solyc01g095720.3	-2.50963	0.26316	0	9.67398	0.326287	1.76354	0.157064
FB2	Solyc01g096420.3	-1.4778	0.323433	0.000216	10.2127	0.667656	3.79429	0.218043
FB2	Solyc01g097050.4	-6.99873	1.49713	0.000139	9.78556	12.8383	0.080082	0.069499
FB2	Solyc01g097880.4	-1.26265	0.25404	3.7e-05	339.322	170.498	145.438	16.0271
FB2	Solyc01g098220.2	-10.1828	1.27052	0	31.5718	17.3565	0	0
FB2	Solyc01g099140.4	-1.04358	0.2413	0.000584	33.1891	11.6654	16.6123	2.65432
FB2	Solyc01g099210.3	-4.52831	0.65243	0	3.61017	0.532932	0.161758	0.154244
FB2	Solyc01g099580.3	-4.00951	1.0603	0.004431	1.73781	0.425929	0.11341	0.143636
FB2	Solyc01g099620.3	-7.81656	0.68904	0	13.2764	2.15537	0.061245	0.042877
FB2	Solyc01g099910.4	-1.11746	0.201475	2e-06	22.6197	0.099457	10.8058	0.499745
FB2	Solyc01g099920.4	-7.49439	0.850443	0	21.6054	12.5372	0.125372	0.141269
FB2	Solyc01g099950.1	-6.72679	1.54119	0.000499	1.34296	0.35086	0	0
FB2	Solyc01g099990.3	-2.89508	0.820658	0.009979	3.57157	2.53215	0.490011	0.269338
FB2	Solyc01g100880.4	-6.48214	1.41941	0.000218	2.7761	1.47172	0.027718	0.048009
FB2	Solyc01g102910.4	-5.99425	1.20078	3.3e-05	4.70885	0.166603	0.077296	0.133881
FB2	Solyc01g103120.3	-2.04063	0.516326	0.002424	5.07614	1.48561	1.28735	0.260711
FB2	Solyc01g103130.2	-2.07514	0.48255	0.000644	2.90387	0.677408	0.718161	0.186165
FB2	Solyc01g104100.3	-5.45874	0.742335	0	13.6898	12.2891	0.328099	0.020712
FB2	Solyc01g105600.3	-2.8608	0.362278	0	49.5074	27.7491	6.98501	0.757079
FB2	Solyc01g107390.4	-5.98028	0.685439	0	9.43519	4.8708	0.158647	0.14812
FB2	Solyc01g107760.4	-3.55331	0.625008	1e-06	4.86956	1.80541	0.434791	0.245469
FB2	Solyc01g108940.2	-1.7992	0.403881	0.000347	13.6028	1.74785	4.05156	1.87637
FB2	Solyc01g109330.3	-4.12309	0.363667	0	49.0004	29.2629	2.88689	0.547599
FB2	Solyc01g109610.4	-2.38136	0.600699	0.002316	7.4237	5.2092	1.46115	0.483434
FB2	Solyc01g109670.3	-1.55475	0.426743	0.007016	23.318	1.97381	8.23805	2.60702
FB2	Solyc01g111050.4	-6.50405	1.58715	0.001424	1.28765	0.324465	0	0
FB2	Solyc01g111220.3	-1.97473	0.542733	0.007109	14.0326	2.00217	3.65966	2.73491
FB2	Solyc01g111540.4	-8.00076	1.44272	2e-06	6.56474	8.67021	0.026792	0.023252
FB2	Solyc01g111900.4	-6.71515	1.34789	3.5e-05	3.22986	0.338542	0.031375	0.054343
FB2	Solyc01g111970.4	-6.41077	0.974257	0	54.624	45.032	0.657341	0.477489
FB2	Solyc01g150144.1	-1.70179	0.361806	0.000122	14.6966	1.54187	4.67095	1.64867
FB2	Solyc02g014430.3	-2.73684	0.682861	0.001998	3.32214	0.907098	0.519528	0.331783
FB2	Solyc02g014560.3	-2.16586	0.431785	3e-05	6.57804	1.60223	1.51311	0.438204
FB2	Solyc02g032100.4	-1.86622	0.32264	1e-06	17.3617	5.1214	4.96719	0.961593
FB2	Solyc02g036440.3	-5.10292	0.823992	0	5.48521	0.281152	0.166214	0.116365
FB2	Solyc02g062390.3	-4.57967	0.670537	0	16.4421	6.99259	0.725353	0.603912
FB2	Solyc02g063330.3	-1.8311	0.387264	0.00011	11.924	6.98216	3.43622	0.093174
FB2	Solyc02g063450.4	-1.4406	0.204086	0	177.652	21.3034	67.6179	14.1679
FB2	Solyc02g067490.3	-1.77336	0.432884	0.00143	5.15147	0.094415	1.56248	0.088645
FB2	Solyc02g067880.3	-6.12235	1.72784	0.009508	1.01068	0.429828	0	0
FB2	Solyc02g068400.3	-3.40493	0.201968	0	41.5965	1.55091	4.07661	0.562988
FB2	Solyc02g069810.3	-2.15697	0.541829	0.002203	5.56879	0.055218	1.29929	0.85557
FB2	Solyc02g071060.3	-3.28614	0.479832	0	10.2459	5.32676	1.07907	0.083503
FB2	Solyc02g071350.3	-1.54364	0.421922	0.006688	2.253	0.849304	0.794938	0.134262
FB2	Solyc02g071730.4	-1.10013	0.167946	0	661.218	102.606	319.564	37.4837
FB2	Solyc02g076940.2	-4.30818	1.06438	0.001722	2.54866	0.197685	0.133331	0.156428
FB2	Solyc02g077150.1	-7.98793	1.71754	0.000154	14.9483	13.3248	0.060679	0.1051
FB2	Solyc02g077720.4	-1.51388	0.302104	3.1e-05	34.7388	0.410895	12.5801	3.72328
FB2	Solyc02g078330.3	-5.09914	0.251436	0	113.811	33.4264	3.46219	0.448392
FB2	Solyc02g078380.3	-1.39628	0.267154	1.1e-05	19.1384	2.63088	7.55079	0.947772
FB2	Solyc02g078910.3	-1.22611	0.212705	1e-06	23.2566	2.14773	10.2916	1.25703
FB2	Solyc02g079330.3	-1.52004	0.340111	0.000327	6.46655	1.06947	2.34238	0.338737
FB2	Solyc02g079350.3	-4.98419	0.848035	0	3.473	1.90341	0.115533	0.062625
FB2	Solyc02g079710.4	-4.44798	0.899014	4.1e-05	3.92217	3.77489	0.183665	0.15557
FB2	Solyc02g079980.3	-1.9989	0.376747	7e-06	6.42389	1.56839	1.65965	0.194461
FB2	Solyc02g081570.4	-2.05673	0.365177	1e-06	5.23448	1.36483	1.29691	0.189618
FB2	Solyc02g082750.4	-4.90887	1.23625	0.00227	2.09678	2.43721	0.073438	0.027023
FB2	Solyc02g083950.3	-3.46173	0.483235	0	35.9267	4.52221	3.38104	2.42505
FB2	Solyc02g084630.3	-1.64057	0.121401	0	158.963	1.86799	52.8184	5.1111
FB2	Solyc02g085150.4	-3.29955	0.305066	0	16.0968	0.825065	1.691	0.200054
FB2	Solyc02g085300.4	-2.3212	0.206117	0	24.4603	0.539197	5.07785	0.83125
FB2	Solyc02g086770.3	-1.68896	0.321894	1e-05	26.6025	12.0752	8.61999	0.586879
FB2	Solyc02g086920.2	-6.89183	1.55938	0.000401	48.6212	11.6826	0.425858	0.613488
FB2	Solyc02g089060.3	-1.36124	0.304912	0.000334	19.0184	6.01629	7.6966	1.27947
FB2	Solyc02g089150.4	-2.7023	0.272541	0	21.0123	5.71615	3.32938	0.046874
FB2	Solyc02g089580.3	-24.7097	4.32833	1e-06	72.2113	102.122	0	0
FB2	Solyc02g089590.3	-23.8108	4.32866	3e-06	38.1027	53.8853	0	0
FB2	Solyc02g089630.3	-3.04087	0.757456	0.001946	84.1253	13.1151	10.5642	6.30341
FB2	Solyc02g091130.3	-4.02265	0.721374	2e-06	9.89331	10.4647	0.64277	0.042496
FB2	Solyc02g091420.3	-9.83473	1.32143	0	27.1574	24.1525	0.029347	0.050831
FB2	Solyc02g091520.3	-1.0638	0.246842	0.000623	21.3928	0.898994	10.5963	0.615133
FB2	Solyc02g091700.3	-4.0498	0.47713	0	23.0658	10.8445	1.45959	0.369087
FB2	Solyc02g091830.3	-1.21185	0.338869	0.0086	12.3548	4.74365	5.57841	1.23851
FB2	Solyc02g091980.2	-5.71023	0.871118	0	7.62913	2.00586	0.151031	0.066764
FB2	Solyc02g092820.4	-3.77163	0.613884	0	3.85547	0.72274	0.294553	0.180253
FB2	Solyc02g093650.4	-8.28752	1.30056	0	21.0512	12.8511	0.064745	0.112142
FB2	Solyc02g093870.4	-2.27505	0.51462	0.000399	2.5138	0.539573	0.540734	0.148015
FB2	Solyc02g094040.3	-10.5078	0.844527	0	114.407	0.028867	0.083713	0.082312
FB2	Solyc03g005150.3	-8.50001	1.04081	0	22.9031	21.6444	0.064772	0.063193
FB2	Solyc03g006650.2	-4.20292	0.611801	0	6.92921	0.861958	0.395625	0.288931
FB2	Solyc03g007775.2	-1.78025	0.495066	0.008104	7.62285	1.30269	2.29516	0.991279
FB2	Solyc03g025200.3	-1.13312	0.172502	0	63.9106	1.21115	30.1003	4.40669
FB2	Solyc03g026000.4	-2.12211	0.506533	0.000991	15.4258	0.585065	3.66089	1.89254
FB2	Solyc03g026080.3	-1.18355	0.335127	0.00986	15.1741	4.90977	6.96897	1.51334
FB2	Solyc03g031510.4	-11.9142	1.25332	0	295.662	211.816	0.079316	0.137379
FB2	Solyc03g031520.4	-12.9589	2.58099	3e-05	317.997	318.832	0	0
FB2	Solyc03g046320.4	-23.9558	4.32859	2e-06	45.2976	64.0604	0	0
FB2	Solyc03g051960.4	-8.20626	1.36931	0	220.71	39.3822	0.779278	1.06305
FB2	Solyc03g053130.3	-8.69678	1.22723	0	11.6249	1.22645	0.027168	0.047056
FB2	Solyc03g063150.3	-6.68098	1.81746	0.006294	3.53304	4.99648	0.036335	0.031534
FB2	Solyc03g079980.2	-5.28159	1.28278	0.001318	3.93777	1.0441	0.103467	0.089795
FB2	Solyc03g080020.4	-1.76705	0.272183	0	20.7349	1.31866	6.32055	0.9117
FB2	Solyc03g080070.4	-6.70133	0.454138	0	33.6526	1.14823	0.337208	0.182487
FB2	Solyc03g080100.4	-1.45103	0.379284	0.003859	43.2058	28.401	16.5402	1.06061
FB2	Solyc03g082375.1	-6.85046	1.22666	2e-06	13.6448	9.92234	0.121665	0.105588
FB2	Solyc03g083590.3	-1.8176	0.248128	0	6.9301	1.17955	2.02949	0.241568
FB2	Solyc03g093130.3	-3.90907	0.939092	0.001105	5.49358	3.25398	0.385958	0.487719
FB2	Solyc03g097170.3	-1.58546	0.272532	1e-06	27.4975	6.08701	9.52473	2.06841
FB2	Solyc03g098010.3	-1.71938	0.286846	0	34.4113	0.439625	10.8327	3.66377
FB2	Solyc03g098500.4	-6.71894	1.73024	0.003182	1.81962	1.77233	0	0
FB2	Solyc03g098680.3	-7.8374	2.1667	0.007574	652.345	491.15	2.93468	4.14067
FB2	Solyc03g111040.2	-4.20628	0.864361	6.1e-05	9.82603	10.8853	0.54299	0.335866
FB2	Solyc03g111730.3	-3.73665	0.304062	0	54.6215	5.84025	4.26074	1.70009
FB2	Solyc03g112120.3	-3.28936	0.656475	3.1e-05	6.84639	1.95283	0.720981	0.408896
FB2	Solyc03g113230.3	-8.35205	1.30488	0	5.28812	1.33251	0	0
FB2	Solyc03g113430.3	-1.88616	0.263671	0	17.0891	1.99548	4.79599	1.01009
FB2	Solyc03g114200.4	-8.89696	1.33084	0	19.5578	15.8116	0.037502	0.064956
FB2	Solyc03g114540.2	-3.93737	0.718566	3e-06	7.68748	0.399002	0.524969	0.528623
FB2	Solyc03g114550.2	-5.04073	0.728295	0	11.611	2.09705	0.37019	0.417129
FB2	Solyc03g114940.3	-1.44767	0.373676	0.003258	3.97178	0.203579	1.50805	0.205103
FB2	Solyc03g115850.3	-3.76091	0.72336	1.2e-05	6.33875	2.96041	0.481507	0.394903
FB2	Solyc03g116530.3	-1.66191	0.211868	0	56.9124	1.43194	18.6812	4.13279
FB2	Solyc03g116610.3	-1.97019	0.256861	0	20.5702	0.399486	5.44483	0.842113
FB2	Solyc03g116930.3	-5.02224	1.30299	0.003509	1.38285	0.027443	0.043286	0.037566
FB2	Solyc03g119880.3	-8.08004	1.46601	2e-06	333.355	55.741	1.27294	1.33068
FB2	Solyc03g120060.2	-3.18104	0.637316	3.3e-05	4.07292	1.3158	0.464432	0.289759
FB2	Solyc03g120120.3	-2.12205	0.291466	0	8.97331	0.345036	2.133	0.268191
FB2	Solyc03g123670.3	-1.93876	0.399244	6.3e-05	14.7061	5.74194	4.00492	0.369046
FB2	Solyc04g007330.3	-1.80287	0.300376	0	10.8405	2.37915	3.23606	0.606374
FB2	Solyc04g007600.4	-2.18117	0.247268	0	48.0758	13.4482	11.0391	1.15271
FB2	Solyc04g007840.3	-1.0498	0.259577	0.00174	30.5172	9.20239	15.3629	0.708769
FB2	Solyc04g007960.4	-1.30044	0.184889	0	58.2107	6.85579	24.4177	2.70466
FB2	Solyc04g008420.1	-6.93342	1.5478	0.000313	1.20817	0.741776	0	0
FB2	Solyc04g008530.2	-7.82217	1.41992	2e-06	6.10306	3.92302	0	0
FB2	Solyc04g008780.4	-6.36801	0.863005	0	104.022	55.9618	1.29931	1.07753
FB2	Solyc04g009190.3	-1.22457	0.284481	0.000635	16.6178	1.04042	7.38513	1.36433
FB2	Solyc04g011340.3	-6.45119	0.71323	0	209.316	107.928	2.45317	1.34198
FB2	Solyc04g011590.3	-10.9931	3.04278	0.007659	24.714	29.3105	0	0
FB2	Solyc04g014430.2	-7.98187	1.31017	0	4.71269	2.48154	0.016959	0.029374
FB2	Solyc04g014450.1	-1.94804	0.466885	0.001064	8.99955	5.3803	2.44607	0.448588
FB2	Solyc04g051280.4	-3.26447	0.804106	0.001653	3.08788	2.12924	0.329125	0.231053
FB2	Solyc04g054310.3	-2.74687	0.285642	0	16.5459	0.90535	2.56196	0.69231
FB2	Solyc04g054720.4	-2.09738	0.454928	0.000181	10.8913	5.57446	2.61248	0.108536
FB2	Solyc04g056365.1	-6.8505	1.8481	0.00568	2.59441	3.14568	0	0
FB2	Solyc04g064610.3	-1.68181	0.14705	0	118.654	8.61424	38.4102	4.52262
FB2	Solyc04g064710.3	-1.92883	0.451947	0.00073	7.63075	2.34085	2.0872	0.66752
FB2	Solyc04g064880.4	-3.65587	0.648586	1e-06	5.95618	1.83134	0.490085	0.153529
FB2	Solyc04g071690.4	-6.00117	1.33655	0.000299	5.25704	4.11219	0.087126	0.150906
FB2	Solyc04g072043.1	-3.83151	0.354026	0	13.902	3.7855	1.01862	0.312407
FB2	Solyc04g072760.3	-2.58279	0.325997	0	46.0814	13.0263	7.87651	3.04911
FB2	Solyc04g074740.4	-2.502	0.35077	0	59.7809	6.31367	10.8909	4.78984
FB2	Solyc04g076640.3	-4.53184	0.387244	0	29.9222	7.78766	1.33947	0.729095
FB2	Solyc04g076650.2	-7.90552	1.71963	0.000191	83.7726	64.976	0.357943	0.42358
FB2	Solyc04g076750.2	-6.07703	0.969879	0	3.27562	0.260076	0.049826	0.051104
FB2	Solyc04g077240.4	-7.62374	1.25658	0	12.4235	12.2294	0.068261	0.059174
FB2	Solyc04g078210.3	-2.94343	0.50088	0	4.62772	0.281055	0.621068	0.227933
FB2	Solyc04g079660.2	-6.14253	1.35847	0.000262	2.59952	2.37707	0.035867	0.062123
FB2	Solyc04g080760.3	-7.96543	0.496426	0	71.8153	12.6615	0.30208	0.228462
FB2	Solyc04g081550.3	-1.05484	0.289164	0.006933	21.9406	7.62395	10.9998	0.99849
FB2	Solyc04g081780.3	-7.7787	1.91253	0.001607	313.378	184.647	1.46272	1.63299
FB2	Solyc04g081810.4	-5.82754	0.559856	0	259.683	76.7767	4.74329	2.41748
FB2	Solyc04g082000.4	-5.33167	0.682654	0	2.92848	0.185105	0.076738	0.040436
FB2	Solyc05g005550.4	-3.02091	0.299753	0	66.8411	9.91269	8.46377	3.1387
FB2	Solyc05g005820.4	-12.5092	3.22921	0.003258	103.954	129.576	0	0
FB2	Solyc05g006760.4	-1.33187	0.197121	0	101.674	17.8759	41.92	6.53936
FB2	Solyc05g007230.4	-3.42382	0.588789	1e-06	2.83142	0.590322	0.274928	0.200695
FB2	Solyc05g007870.3	-2.04611	0.404632	2.5e-05	7.56427	1.76457	1.90552	0.165868
FB2	Solyc05g008020.4	-2.28441	0.585868	0.002985	11.8497	9.98667	2.57215	0.969841
FB2	Solyc05g009230.3	-2.45232	0.446667	3e-06	18.1154	6.16908	3.44402	1.2627
FB2	Solyc05g009430.3	-1.9498	0.320486	0	26.5294	4.58349	7.13249	2.05023
FB2	Solyc05g010310.3	-11.3055	1.02958	0	539.399	170.273	0.224836	0.290414
FB2	Solyc05g011920.3	-1.37038	0.18507	0	24.3098	3.68359	9.71386	0.823642
FB2	Solyc05g012410.2	-7.01766	1.4668	8.5e-05	6.13227	1.00519	0	0
FB2	Solyc05g012540.4	-4.38563	0.48071	0	10.411	2.40822	0.517505	0.05869
FB2	Solyc05g013180.4	-2.45036	0.381464	0	12.6432	7.10676	2.3772	0.457958
FB2	Solyc05g013660.4	-1.47808	0.171482	0	64.9126	15.2696	24.0304	1.33593
FB2	Solyc05g014530.1	-8.20841	1.26242	0	8.58834	2.93485	0.028037	0.048562
FB2	Solyc05g021390.4	-6.00366	0.906933	0	5.64281	2.85439	0.092405	0.040848
FB2	Solyc05g046120.3	-2.00066	0.43103	0.00016	2.53472	0.199161	0.656683	0.166137
FB2	Solyc05g051250.3	-3.89178	0.950818	0.001449	41.9508	43.9321	2.98272	0.415986
FB2	Solyc05g053620.3	-3.70946	0.898558	0.001261	3.94569	1.03741	0.31323	0.340691
FB2	Solyc05g055750.3	-6.74686	1.77008	0.00404	8.15861	9.78116	0.07993	0.08785
FB2	Solyc05g056400.3	-1.77753	0.428368	0.001163	6.53347	2.06411	1.9656	0.654506
FB2	Solyc05g056477.1	-8.3699	1.40962	0	7.24064	5.81989	0	0
FB2	Solyc06g005240.4	-6.32233	1.65777	0.004011	0.866908	0.314811	0	0
FB2	Solyc06g005820.3	-7.09881	1.48217	8.4e-05	69.3323	51.372	0.519831	0.615154
FB2	Solyc06g006000.3	-1.40207	0.298451	0.000125	71.4525	13.0281	27.9294	9.10292
FB2	Solyc06g008660.3	-23.6892	4.32872	3e-06	28.7443	40.6505	0	0
FB2	Solyc06g009290.4	-3.0722	0.539014	1e-06	46.4961	31.1315	5.67328	1.0567
FB2	Solyc06g010250.3	-1.40249	0.347117	0.001766	7.7636	0.00109	3.03711	0.815444
FB2	Solyc06g030590.3	-4.33577	0.608824	0	6.28426	0.424567	0.322702	0.038139
FB2	Solyc06g031670.3	-6.91956	1.57472	0.000441	1.46525	0.955894	0	0
FB2	Solyc06g034030.3	-4.41505	1.04428	0.000852	2.54527	0.250145	0.125372	0.141269
FB2	Solyc06g048600.3	-1.41808	0.329152	0.000626	32.7178	11.0525	12.6492	3.59919
FB2	Solyc06g053380.3	-2.98271	0.777866	0.003749	4.40345	3.45208	0.586054	0.092438
FB2	Solyc06g053900.4	-2.74381	0.693278	0.002373	6.83624	5.04864	1.06788	0.589832
FB2	Solyc06g059840.4	-1.28718	0.334793	0.003626	22.335	1.74088	9.442	3.44495
FB2	Solyc06g059970.4	-1.30025	0.167066	0	815.282	76.7452	341.052	55.7843
FB2	Solyc06g062540.3	-3.47706	0.571406	0	10.7987	0.371134	1.00977	0.790369
FB2	Solyc06g062600.3	-1.61515	0.252389	0	36.3829	5.2869	12.2807	3.11421
FB2	Solyc06g062690.4	-4.72013	0.399784	0	19.5844	0.754554	0.776054	0.440901
FB2	Solyc06g063150.4	-1.90241	0.536561	0.009454	10.5903	6.87502	2.94052	1.58059
FB2	Solyc06g063390.3	-7.18322	1.45431	4.3e-05	10.2912	3.61811	0	0
FB2	Solyc06g064480.4	-5.77433	1.56185	0.005863	51.2638	34.3709	0.97076	1.2085
FB2	Solyc06g064650.4	-3.29152	0.77045	0.000718	7.08097	1.45625	0.744661	0.703777
FB2	Solyc06g064850.2	-9.70781	1.25677	0	13.4471	5.82872	0	0
FB2	Solyc06g066410.3	-6.92426	1.49483	0.000165	5.49927	1.21581	0	0
FB2	Solyc06g066680.3	-4.95606	1.11163	0.000342	3.33235	1.19224	0.107694	0.105068
FB2	Solyc06g068590.4	-3.22758	0.427792	0	4.31945	0.016825	0.477182	0.069311
FB2	Solyc06g069710.3	-5.181	0.943716	3e-06	6.18837	4.2008	0.171475	0.154352
FB2	Solyc06g071400.3	-5.92587	1.63478	0.00738	31.0522	42.2281	0.540832	0.223025
FB2	Solyc06g071700.1	-6.25311	0.767956	0	6.98493	3.37254	0.094247	0.090471
FB2	Solyc06g071820.3	-1.76208	0.221839	0	182.899	5.88752	55.5976	14.125
FB2	Solyc06g072320.4	-5.43833	1.1743	0.000166	3.20533	3.31583	0.076469	0.085485
FB2	Solyc06g072385.1	-3.53376	0.925658	0.003956	11.1142	9.61883	1.01421	0.480189
FB2	Solyc06g072550.3	-5.11126	1.28206	0.002161	52.4207	63.9212	1.6172	0.805843
FB2	Solyc06g072640.1	-6.49026	0.950556	0	10.6662	2.03336	0.122031	0.12516
FB2	Solyc06g073640.4	-1.61138	0.312876	1.6e-05	7.94827	0.831162	2.68727	0.540076
FB2	Solyc06g074320.3	-3.77164	0.324811	0	15.5492	0.173087	1.18079	0.476845
FB2	Solyc06g074730.4	-1.99975	0.224723	0	133.193	25.4892	34.5587	8.15299
FB2	Solyc06g075270.4	-23.6534	4.32874	3e-06	9.65576	13.6553	0	0
FB2	Solyc06g076090.3	-4.12419	1.08645	0.00424	6.03256	7.92469	0.367191	0.170606
FB2	Solyc06g082740.3	-7.57172	1.54078	4.8e-05	4.40794	3.9095	0	0
FB2	Solyc06g083130.4	-1.87346	0.523774	0.0086	10.5928	5.68663	2.97057	0.667158
FB2	Solyc06g083140.4	-1.77432	0.311191	1e-06	20.4595	3.17666	6.21657	0.940407
FB2	Solyc06g083470.4	-2.23955	0.238834	0	85.0701	18.3738	18.6908	3.38614
FB2	Solyc06g083480.4	-1.63666	0.191921	0	218.994	55.0703	73.2484	2.72187
FB2	Solyc06g083960.3	-6.15394	1.62009	0.004218	0.792966	0.811835	0.01022	0.017701
FB2	Solyc06g084190.3	-5.26068	0.659381	0	24.5716	13.4501	0.658105	0.230637
FB2	Solyc07g006840.1	-6.79125	1.60087	0.000805	1.50125	0.977203	0	0
FB2	Solyc07g008710.3	-1.39986	0.207597	0	361.554	67.7657	141.936	25.6038
FB2	Solyc07g009380.4	-1.43921	0.319577	0.000284	33.203	15.9674	12.5923	2.64304
FB2	Solyc07g017950.3	-3.32752	0.577876	1e-06	10.9359	1.39529	1.12945	0.161195
FB2	Solyc07g038110.3	-3.05265	0.732308	0.001078	13.8684	0.839944	1.74578	1.03245
FB2	Solyc07g038120.1	-1.94173	0.389159	3.4e-05	7.8186	2.31353	2.10001	0.417536
FB2	Solyc07g040750.2	-2.67796	0.488907	3e-06	6.13431	1.96495	0.999124	0.195362
FB2	Solyc07g042220.2	-8.94683	1.09277	0	14.6319	7.81026	0.031477	0.027287
FB2	Solyc07g042630.4	-3.24736	0.151773	0	169.456	28.0402	18.4124	2.04356
FB2	Solyc07g042880.1	-7.0758	1.31241	5e-06	44.5987	2.9454	0.343525	0.351316
FB2	Solyc07g043550.3	-1.91651	0.36266	8e-06	8.21937	2.0098	2.26828	0.427874
FB2	Solyc07g045090.3	-3.74128	0.769122	6.1e-05	148.062	94.149	11.5011	5.35503
FB2	Solyc07g045140.4	-1.7056	0.336262	2.3e-05	20.8157	10.3939	6.53276	1.21501
FB2	Solyc07g045460.3	-1.59805	0.186487	0	37.0316	5.54782	12.6444	1.07689
FB2	Solyc07g049600.4	-3.65861	1.02504	0.008782	2.26185	2.07735	0.188868	0.167653
FB2	Solyc07g053030.4	-5.3044	0.637504	0	7.82071	1.4579	0.210892	0.195949
FB2	Solyc07g053460.4	-9.48998	2.08599	0.000234	662.649	391.428	0.953674	1.47625
FB2	Solyc07g053780.4	-8.53291	1.93236	0.000407	762.336	410.822	2.12346	2.87258
FB2	Solyc07g054920.2	-5.06104	0.643792	0	11.2007	5.11903	0.34694	0.302664
FB2	Solyc07g055780.3	-2.69215	0.403414	0	15.608	6.42586	2.52029	0.304448
FB2	Solyc07g062090.3	-5.51762	0.894261	0	4.37937	0.27316	0.096536	0.1061
FB2	Solyc07g062220.3	-3.45851	0.273913	0	40.5281	7.96868	3.83674	0.774244
FB2	Solyc07g062280.3	-2.05746	0.252547	0	31.6852	2.89504	7.88203	2.01035
FB2	Solyc07g063400.3	-8.94117	1.25922	0	4.61319	0.313895	0	0
FB2	Solyc07g063420.3	-4.50999	0.335794	0	23.3763	2.19831	1.07302	0.364057
FB2	Solyc07g063850.3	-2.1576	0.382907	1e-06	12.6693	4.70996	2.96402	1.08623
FB2	Solyc07g063930.4	-1.81638	0.308851	0	48.4645	21.2834	14.3259	2.49168
FB2	Solyc07g064180.4	-4.06266	0.506459	0	10.2733	4.08388	0.635012	0.373367
FB2	Solyc07g064450.4	-7.06007	1.73976	0.001659	1.57974	1.77546	0	0
FB2	Solyc07g065130.3	-2.71192	0.609448	0.000355	5.10125	3.53344	0.816182	0.223961
FB2	Solyc07g065290.3	-2.88039	0.549107	1e-05	2.25198	0.368021	0.316422	0.065363
FB2	Solyc07g065350.2	-8.12064	1.38738	0	3.93686	2.5051	0	0
FB2	Solyc07g066640.3	-3.37631	0.890599	0.004291	2.47854	1.92863	0.251541	0.144233
FB2	Solyc08g005280.2	-4.43753	0.729809	0	3.41037	2.48375	0.166224	0.10155
FB2	Solyc08g005610.3	-2.98649	0.620263	7.5e-05	8.42031	0.431595	1.10698	1.05057
FB2	Solyc08g006100.4	-9.59823	1.71351	2e-06	17.072	10.9467	0	0
FB2	Solyc08g006190.3	-6.23426	1.67747	0.00549	0.923356	0.359382	0	0
FB2	Solyc08g006460.3	-1.17284	0.31353	0.005039	8.09404	0.933375	3.72213	0.734748
FB2	Solyc08g007060.4	-4.70622	0.390484	0	39.8287	24.1737	1.59844	0.113862
FB2	Solyc08g007160.3	-1.4894	0.247265	0	31.3802	9.60162	11.5119	0.514064
FB2	Solyc08g007590.3	-1.33479	0.249914	6e-06	123.706	48.9186	51.1089	3.93837
FB2	Solyc08g008310.3	-3.46963	0.50067	0	10.7819	3.09829	1.0146	0.705524
FB2	Solyc08g008620.4	-5.79257	0.822731	0	8.46658	3.09882	0.16061	0.152526
FB2	Solyc08g014080.4	-1.2156	0.174799	0	94.038	16.4336	42.1414	4.69009
FB2	Solyc08g014130.3	-1.04277	0.181005	1e-06	61.2948	16.4314	30.7435	4.15474
FB2	Solyc08g014430.3	-3.39561	0.499639	0	6.30657	0.238618	0.623149	0.376581
FB2	Solyc08g016620.3	-3.16009	0.609585	1.3e-05	3.53271	0.479792	0.408734	0.091197
FB2	Solyc08g060920.4	-1.165	0.20259	1e-06	38.1521	5.03776	17.6752	2.03119
FB2	Solyc08g061970.3	-1.57513	0.435645	0.00761	140.544	82.8866	48.4687	5.93204
FB2	Solyc08g062780.2	-7.34686	0.756153	0	80.5816	45.146	0.519764	0.31196
FB2	Solyc08g066690.4	-2.10777	0.456365	0.000175	3.56561	1.34171	0.863203	0.146596
FB2	Solyc08g066960.3	-4.34785	0.710703	0	4.75361	2.95783	0.24572	0.219741
FB2	Solyc08g066990.4	-6.55647	1.38938	0.000114	1.32428	0.437543	0.013752	0.02382
FB2	Solyc08g067610.3	-1.51849	0.399213	0.00415	2.09727	0.676294	0.753487	0.128552
FB2	Solyc08g074980.4	-7.45824	0.551499	0	33.5483	2.54015	0.197332	0.156196
FB2	Solyc08g075360.3	-2.43524	0.446046	3e-06	8.73424	4.37001	1.69122	0.417944
FB2	Solyc08g076780.2	-3.10089	0.589355	9e-06	31.8486	14.1721	3.89486	2.68015
FB2	Solyc08g076790.3	-2.46357	0.253974	0	56.6441	18.2516	10.7057	0.57573
FB2	Solyc08g077380.4	-6.91886	1.5924	0.000539	1.63939	1.17178	0	0
FB2	Solyc08g077700.3	-4.3714	0.928475	0.00012	1.273	1.26978	0.064725	0.01772
FB2	Solyc08g078460.3	-2.71792	0.63724	0.000736	175.942	31.9527	27.6512	13.8964
FB2	Solyc08g079060.4	-1.02841	0.168878	0	76.7201	7.11466	38.9336	7.0026
FB2	Solyc08g080190.4	-1.36334	0.281594	6.7e-05	85.3903	46.3228	33.991	2.48354
FB2	Solyc08g080300.1	-8.29183	1.30018	0	3.93826	0.339644	0	0
FB2	Solyc08g080450.3	-3.9485	1.0974	0.008063	1.20918	0.541391	0.08126	0.029901
FB2	Solyc08g080480.3	-6.30032	0.988433	0	10.2722	3.37299	0.140797	0.243868
FB2	Solyc08g080570.4	-1.39132	0.192918	0	495.562	117.221	195.99	24.1236
FB2	Solyc08g081620.4	-1.5159	0.251083	0	39.8531	16.4818	14.3223	0.363797
FB2	Solyc08g081740.3	-2.29591	0.401297	1e-06	7.01671	0.941429	1.48961	0.711483
FB2	Solyc08g081820.4	-3.72782	0.513134	0	5.91461	2.20044	0.462106	0.207105
FB2	Solyc08g082980.2	-3.91219	0.928331	0.000898	1.63672	0.484971	0.112725	0.098339
FB2	Solyc08g150143.1	-8.01384	1.40393	1e-06	26.4187	25.3351	0.097621	0.169085
FB2	Solyc09g008070.4	-1.4773	0.38766	0.004046	4.98818	1.87828	1.86752	0.331173
FB2	Solyc09g008710.1	-4.27888	0.972476	0.000433	9.70196	10.1193	0.526302	0.341539
FB2	Solyc09g008720.3	-3.54213	0.890566	0.002228	4.23333	4.12331	0.381914	0.19685
FB2	Solyc09g009580.4	-3.56657	0.260825	0	122.756	42.5023	10.6821	3.10929
FB2	Solyc09g009930.2	-7.56801	1.28744	0	26.5688	5.24026	0.143688	0.248875
FB2	Solyc09g010090.5.1	-5.89887	1.27335	0.000165	8.46033	10.3532	0.150128	0.052096
FB2	Solyc09g011470.3	-1.44864	0.316632	0.000211	38.8147	15.8419	14.8202	1.83549
FB2	Solyc09g011920.3	-1.63428	0.206739	0	151.323	45.3785	50.7788	4.01195
FB2	Solyc09g014220.3	-5.11461	0.417809	0	24.3422	7.73091	0.726976	0.478728
FB2	Solyc09g015450.3	-2.51599	0.391184	0	31.4752	4.32178	5.69732	2.38719
FB2	Solyc09g064530.3	-1.15595	0.147064	0	41.4081	4.15838	19.2294	1.82754
FB2	Solyc09g065170.2	-3.5773	1.01084	0.009644	5.11667	5.85599	0.452105	0.266766
FB2	Solyc09g074210.3	-1.02728	0.231473	0.00037	12.4414	1.34268	6.30967	0.940784
FB2	Solyc09g074530.3	-5.00986	0.486536	0	42.8002	27.6411	1.39523	0.413369
FB2	Solyc09g075620.3	-6.53616	1.13955	1e-06	6.775	1.08127	0.077885	0.067516
FB2	Solyc09g075720.4	-1.54468	0.300307	1.6e-05	11.036	0.023319	3.92615	0.951056
FB2	Solyc09g075770.3	-3.30152	0.267693	0	23.9322	2.72317	2.52537	0.7429
FB2	Solyc09g075890.3	-3.50398	0.272259	0	152.519	16.8017	13.9382	4.60632
FB2	Solyc09g090350.3	-4.70035	0.846254	2e-06	39.4818	35.1248	1.54045	0.574782
FB2	Solyc09g091520.2	-5.46228	0.46162	0	34.9547	13.5379	0.82457	0.349589
FB2	Solyc09g091660.3	-1.33224	0.196698	0	60.9427	16.3617	24.8797	3.51065
FB2	Solyc09g092520.3	-2.17765	0.275736	0	59.1153	17.74	13.4826	3.76306
FB2	Solyc09g097930.4	-4.528	1.2471	0.007269	2.76988	0.058675	0.119836	0.207562
FB2	Solyc09g098400.3	-6.80674	1.36128	3.2e-05	9.05253	3.4821	0.078016	0.135128
FB2	Solyc10g005940.1	-6.6826	1.76972	0.00449	3.31379	3.43842	0	0
FB2	Solyc10g006880.3	-8.28339	2.07205	0.002075	25.351	22.7882	0.084921	0.147087
FB2	Solyc10g007040.3	-6.86071	1.51665	0.000261	1.2633	0.37529	0	0
FB2	Solyc10g007270.4	-9.52181	2.04139	0.000145	157.044	207.337	0.227844	0.278578
FB2	Solyc10g008710.3	-2.24289	0.625126	0.008313	7.42608	0.505441	1.61353	1.2028
FB2	Solyc10g008820.4	-8.19083	1.25276	0	16.7186	17.4526	0.06207	0.053807
FB2	Solyc10g009430.3	-4.69127	0.40778	0	216.424	36.9341	8.6283	2.92858
FB2	Solyc10g054790.2	-6.19433	1.19244	1.3e-05	5.04489	1.17143	0.067345	0.116645
FB2	Solyc10g054840.2	-1.12519	0.159326	0	32.4277	2.09405	15.3876	0.365107
FB2	Solyc10g055470.2	-9.49928	1.64138	1e-06	102.762	136.554	0.151724	0.09291
FB2	Solyc10g055740.2	-2.95439	0.440413	0	11.525	6.01444	1.52795	0.342279
FB2	Solyc10g074490.3	-8.48137	2.1969	0.003427	3.67051	3.05383	0	0
FB2	Solyc10g074800.3	-3.59556	0.71938	3.2e-05	5.70279	2.97684	0.494264	0.17368
FB2	Solyc10g074920.2	-1.69769	0.216725	0	71.5986	17.6016	22.8413	5.12349
FB2	Solyc10g074950.2	-2.0108	0.392734	1.8e-05	27.8228	13.3807	7.20956	0.646255
FB2	Solyc10g078230.3	-3.92329	0.565152	0	9.82098	6.30441	0.662526	0.243148
FB2	Solyc10g078270.2	-2.59153	0.416228	0	37.6061	14.8568	6.50434	2.93161
FB2	Solyc10g078550.4	-2.29718	0.203242	0	195.967	49.3413	41.4256	5.57225
FB2	Solyc10g078670.3	-5.75858	0.869037	0	4.6084	0.935189	0.087645	0.03225
FB2	Solyc10g078940.2	-6.60483	1.78586	0.005842	2.68998	3.58356	0.025494	0.044157
FB2	Solyc10g079060.2	-8.46537	1.55766	4e-06	76.6076	72.7637	0.230526	0.27046
FB2	Solyc10g079590.1	-2.37265	0.392593	0	9.32108	0.837207	1.87235	0.400763
FB2	Solyc10g080030.2	-3.47125	0.517174	0	12.5715	0.843785	1.17672	0.588514
FB2	Solyc10g080340.3	-3.12042	0.564165	2e-06	6.26095	3.28605	0.75397	0.2495
FB2	Solyc10g080410.3	-2.10704	0.432571	6e-05	11.6625	4.30452	2.81463	1.02693
FB2	Solyc10g080570.2	-2.85859	0.785757	0.007109	4.09858	2.35171	0.581012	0.386167
FB2	Solyc10g081120.3	-1.07439	0.154364	0	87.8981	21.6239	43.0424	0.344786
FB2	Solyc10g081800.2	-6.49058	1.78997	0.007361	2.27322	2.23772	0	0
FB2	Solyc10g082020.2	-4.01956	0.781814	1.6e-05	22.5724	25.1496	1.4688	0.210775
FB2	Solyc10g083450.3	-5.11948	1.06634	8e-05	4.2666	0.051134	0.123662	0.120647
FB2	Solyc10g083540.3	-6.98042	0.944749	0	7.6665	2.67985	0.065766	0.066904
FB2	Solyc10g083580.2	-3.67835	0.655123	1e-06	12.3203	7.15869	0.984546	0.233681
FB2	Solyc10g083820.2	-4.28325	0.885151	6.8e-05	2.90247	0.353365	0.150998	0.147316
FB2	Solyc10g085360.3	-4.71165	1.28667	0.006612	2.14073	2.58979	0.08679	0.038366
FB2	Solyc10g085640.1	-11.0102	2.83776	0.00321	24.0687	26.7194	0	0
FB2	Solyc10g085650.2	-8.11461	1.08713	0	11.6123	3.88524	0.043613	0.07554
FB2	Solyc10g085740.2	-1.08952	0.230209	0.000108	56.117	10.3545	27.3839	5.17866
FB2	Solyc10g085750.2	-1.70999	0.429701	0.002212	13.8015	8.73066	4.43376	1.00086
FB2	Solyc10g085800.2	-1.62468	0.383828	0.000835	14.3388	0.208565	4.82701	1.238
FB2	Solyc10g086390.2	-2.75513	0.258736	0	44.0796	12.9115	6.7294	0.802602
FB2	Solyc10g086460.2	-8.39854	1.68559	3.5e-05	18.3778	15.6417	0.055612	0.096323
FB2	Solyc10g086520.2	-1.56637	0.360991	0.000551	24.9051	7.81966	8.73584	2.74269
FB2	Solyc11g006270.2	-1.66214	0.22957	0	32.1396	5.84624	10.5567	0.918696
FB2	Solyc11g006310.2	-5.93964	1.494	0.002236	1.31573	0.70575	0.021707	0.037597
FB2	Solyc11g006570.3	-4.12186	0.971889	0.000808	3.7864	1.31149	0.228014	0.159631
FB2	Solyc11g007290.1	-8.45653	1.36879	0	1.60786	1.09197	0	0
FB2	Solyc11g007940.2	-2.20294	0.187775	0	49.3704	5.04653	11.1386	1.34729
FB2	Solyc11g008223.1	-6.68089	1.86586	0.008502	4.52641	5.37469	0	0
FB2	Solyc11g008490.3	-3.54076	0.592771	0	3.12188	1.48641	0.279879	0.069764
FB2	Solyc11g009100.2	-8.02218	0.657717	0	125.647	53.5364	0.499092	0.320973
FB2	Solyc11g010570.2	-2.46902	0.452883	3e-06	10.1036	3.17352	1.90158	0.411691
FB2	Solyc11g012490.2	-3.28129	0.487337	0	16.0267	0.452776	1.71872	0.538424
FB2	Solyc11g018490.3	-6.17357	1.00221	0	11.9014	8.77579	0.169414	0.143498
FB2	Solyc11g018570.1	-5.11473	0.756544	0	12.8028	5.30052	0.37071	0.414421
FB2	Solyc11g018600.1	-8.07918	1.40749	1e-06	6.90443	4.46743	0	0
FB2	Solyc11g044910.2	-6.05835	0.670123	0	33.8181	24.1731	0.519371	0.105476
FB2	Solyc11g065540.1	-8.37694	1.32746	0	7.17526	3.18921	0	0
FB2	Solyc11g066880.2	-1.75332	0.433502	0.00174	19.458	2.90984	5.95717	1.04506
FB2	Solyc11g067180.2	-3.16714	0.554076	1e-06	6.5275	2.3514	0.75133	0.432941
FB2	Solyc11g071310.1	-6.02055	1.29031	0.000144	18.2236	5.06451	0.290552	0.314799
FB2	Solyc11g071650.3	-6.30134	0.774454	0	7.09206	2.17933	0.092516	0.117926
FB2	Solyc11g073200.2	-2.99146	0.260847	0	141.848	65.6637	18.2986	1.53208
FB2	Solyc11g073210.2	-6.96039	1.50188	0.000164	75.4785	10.9659	0.623746	0.576043
FB2	Solyc12g005310.2	-5.64781	1.49539	0.004486	11.5589	14.1995	0.242539	0.166937
FB2	Solyc12g005320.3	-13.3271	3.74602	0.009103	158.294	214.76	0	0
FB2	Solyc12g005890.3	-9.54974	1.24274	0	12.2075	2.48605	0	0
FB2	Solyc12g006090.1	-7.24418	1.61882	0.000319	4.58041	4.3769	0	0
FB2	Solyc12g006950.2	-24.9344	4.32828	1e-06	21.09	29.8258	0	0
FB2	Solyc12g007030.3	-2.501	0.550233	0.000238	150.547	94.0995	27.7255	5.22437
FB2	Solyc12g008320.2	-7.76375	1.08436	0	10.1388	1.9793	0.048685	0.084324
FB2	Solyc12g008670.2	-4.76725	1.00473	0.000102	4.10897	1.18444	0.158197	0.188541
FB2	Solyc12g009480.2	-1.15005	0.226301	2.2e-05	27.4854	5.14277	12.7997	1.53781
FB2	Solyc12g010000.3	-7.71375	1.36125	1e-06	7.8525	1.35794	0	0
FB2	Solyc12g010170.2	-3.45818	0.451035	0	13.2149	4.39469	1.25282	0.340395
FB2	Solyc12g010360.2	-10.0278	1.64097	0	23.2818	18.9649	0.022718	0.039349
FB2	Solyc12g010560.3	-9.15825	1.26405	0	22.7973	13.0442	0.038373	0.066463
FB2	Solyc12g010590.3	-1.64837	0.231404	0	50.5381	0.298357	16.6459	3.87058
FB2	Solyc12g010600.3	-3.45613	0.576813	0	2.08104	0.276848	0.198	0.114204
FB2	Solyc12g010920.2	-7.12976	0.868024	0	81.6982	49.8083	0.601154	0.477356
FB2	Solyc12g011120.3	-8.9098	2.08857	0.000735	7.27219	5.74326	0	0
FB2	Solyc12g011420.2	-2.57533	0.25145	0	10.8729	0.328943	1.88928	0.291869
FB2	Solyc12g013630.1	-8.72872	2.21454	0.002525	39.9017	28.8555	0.099846	0.172938
FB2	Solyc12g013700.2	-1.37506	0.259943	8e-06	53.1176	8.07546	21.2557	4.81608
FB2	Solyc12g014120.3	-1.00791	0.190174	7e-06	42.2886	4.33395	21.7507	3.7411
FB2	Solyc12g014240.3	-23.8555	4.32864	2e-06	29.2706	41.3949	0	0
FB2	Solyc12g014500.3	-1.76692	0.489482	0.00774	8.0327	4.61293	2.47141	0.290324
FB2	Solyc12g015800.2	-1.83286	0.391809	0.000137	11.158	3.42096	3.26326	0.720677
FB2	Solyc12g017820.2	-6.743	1.39904	7.4e-05	5.31565	6.257	0.053708	0.046558
FB2	Solyc12g036283.1	-4.10263	1.15406	0.009173	2.08331	0.971615	0.124054	0.138681
FB2	Solyc12g042460.2	-4.79149	0.710658	0	46.1401	37.3377	1.70228	0.410862
FB2	Solyc12g094380.2	-1.44348	0.273889	9e-06	108.391	17.6099	41.3389	12.6251
FB2	Solyc12g094470.3	-9.43449	1.23858	0	8.48267	1.3744	0	0
FB2	Solyc12g096310.2	-1.51554	0.340807	0.000359	18.0857	6.63664	6.50903	0.715682
FB2	Solyc12g098780.2	-6.17445	1.71762	0.008131	0.859725	0.395277	0	0
FB2	Solyc12g098930.3	-3.11878	0.333557	0	28.0883	4.70739	3.36825	1.16096
FB2	Solyc12g099380.3	-4.72311	0.974275	6.6e-05	2.25745	0.072011	0.087091	0.075583
PA	Solyc01g005050.4	-6.94813	1.43798	2.8e-05	3.45364	3.75035	0	0
PA	Solyc01g005310.3	-8.01934	1.07657	0	8.61979	4.44556	0.035133	0.030457
PA	Solyc01g005360.4	-6.04846	0.794116	0	9.13298	2.08238	0.150643	0.055486
PA	Solyc01g005970.3	-1.17091	0.318209	0.002831	3.14127	0.430219	1.53101	0.225215
PA	Solyc01g006440.2	-4.40259	0.627218	0	3.58954	1.22072	0.191639	0.116207
PA	Solyc01g006730.4	-4.63456	0.760684	0	2.50125	1.23296	0.106788	0.104966
PA	Solyc01g008050.4	-7.10308	1.32382	2e-06	1.8744	0.752849	0	0
PA	Solyc01g008240.4	-12.8542	1.19626	0	72.8267	25.2027	0	0
PA	Solyc01g008680.4	-3.46801	0.888417	0.001277	3.52417	2.30697	0.351086	0.16707
PA	Solyc01g009070.3	-1.7743	0.194475	0	20.1647	1.12918	6.47212	1.73544
PA	Solyc01g009240.4	-3.39885	0.50595	0	5.29189	3.3423	0.552539	0.395942
PA	Solyc01g009600.4	-6.64972	1.36029	2.1e-05	0.923012	0.30593	0	0
PA	Solyc01g009920.3	-7.00596	1.31386	2e-06	1.05931	0.034092	0	0
PA	Solyc01g010350.4	-6.58308	0.631132	0	14.6831	1.56418	0.170539	0.148946
PA	Solyc01g010360.3	-9.37502	0.867747	0	65.2685	22.7905	0.107329	0.102243
PA	Solyc01g010430.4	-1.07753	0.256437	0.000403	10.386	1.54759	5.46042	0.839086
PA	Solyc01g010500.3	-10.6541	1.20638	0	25.1503	9.06161	0	0
PA	Solyc01g011050.3	-10.1922	1.21959	0	16.1641	7.54326	0	0
PA	Solyc01g016380.4	-4.33172	1.07636	0.000812	2.08008	0.895651	0.112914	0.195573
PA	Solyc01g016390.4	-6.34322	1.48991	0.000323	1.16124	0.961756	0	0
PA	Solyc01g028800.3	-1.01993	0.266471	0.001682	4.00077	0.487463	2.16819	0.22005
PA	Solyc01g044365.1	-4.8563	0.988682	1.9e-05	5.51819	3.56223	0.201523	0.349048
PA	Solyc01g056850.3	-1.23831	0.165287	0	70.1553	12.7348	32.8732	4.64416
PA	Solyc01g057680.4	-1.97049	0.568358	0.005706	7.68979	3.67193	2.19216	0.167621
PA	Solyc01g058210.3	-5.75116	1.51618	0.001906	1.12681	0.61897	0	0
PA	Solyc01g058225.1	-5.45665	1.57398	0.005706	1.82386	0.939219	0	0
PA	Solyc01g058673.1	-1.98611	0.454587	0.000207	8.11216	3.05207	2.27193	0.45542
PA	Solyc01g060070.3	-3.61981	0.175045	0	163.958	27.4894	14.746	0.50069
PA	Solyc01g066070.3	-5.59237	1.56957	0.004161	0.584844	0.380129	0	0
PA	Solyc01g066360.3	-9.54756	1.87876	8e-06	6.52826	7.52243	0	0
PA	Solyc01g066457.1	-1.49166	0.288361	5e-06	8.2237	1.01445	3.23662	0.090148
PA	Solyc01g066700.4	-4.44004	0.312821	0	44.3598	13.0429	2.25186	0.479037
PA	Solyc01g066810.4	-10.6819	0.869594	0	187.099	89.1992	0.129764	0.136575
PA	Solyc01g067360.3	-1.1986	0.209206	0	19.1039	1.96945	9.15366	1.63629
PA	Solyc01g067520.3	-6.98123	1.32789	3e-06	0.714165	0.216267	0	0
PA	Solyc01g068075.1	-2.33325	0.492481	4.2e-05	6.31768	1.40334	1.37877	0.450114
PA	Solyc01g068305.1	-3.09166	0.770749	0.00085	4.2139	1.30009	0.544684	0.299617
PA	Solyc01g068320.3	-3.33451	0.674732	1.6e-05	2.14882	0.721766	0.235744	0.261472
PA	Solyc01g068380.3	-6.48352	0.529304	0	78.9705	40.0778	0.961574	0.36784
PA	Solyc01g068410.4	-7.01169	0.496908	0	33.065	6.56708	0.285917	0.291265
PA	Solyc01g068500.4	-2.28102	0.269323	0	13.8466	3.91118	3.13681	1.20217
PA	Solyc01g080410.3	-1.54584	0.329293	5.1e-05	9.48739	2.01303	3.60305	1.69253
PA	Solyc01g080480.4	-2.89327	0.678203	0.000313	1.63879	0.293155	0.240747	0.162463
PA	Solyc01g080520.3	-6.01973	1.15102	4e-06	2.29429	1.49869	0.039158	0.0342
PA	Solyc01g080680.3	-2.00525	0.55722	0.003687	1.48981	0.350292	0.406627	0.045228
PA	Solyc01g080950.3	-9.45071	1.22247	0	34.9876	11.9818	0	0
PA	Solyc01g081125.1	-8.14738	1.27826	0	21.0897	10.1514	0	0
PA	Solyc01g081588.1	-9.80736	1.20849	0	23.7842	6.02083	0	0
PA	Solyc01g081630.4	-7.05751	0.889995	0	10.7583	2.89177	0.088616	0.084417
PA	Solyc01g087070.4	-8.84016	0.450001	0	142.569	31.8584	0.349618	0.165392
PA	Solyc01g087440.3	-1.08887	0.326206	0.008476	17.6564	8.10054	9.07382	2.31698
PA	Solyc01g087450.3	-1.13685	0.172394	0	30.7794	8.08122	15.3419	0.613612
PA	Solyc01g088410.3	-4.08976	0.207902	0	82.7312	10.062	5.37411	1.84049
PA	Solyc01g089850.4	-1.33134	0.288247	7.1e-05	13.1783	1.67643	5.79971	1.48468
PA	Solyc01g089920.3	-7.0223	1.06862	0	12.6187	1.41996	0.116398	0.201607
PA	Solyc01g090470.3	-1.03707	0.125816	0	83.6996	5.70769	44.9391	5.14795
PA	Solyc01g090530.3	-5.03786	1.18084	0.000313	2.4168	0.545709	0.078025	0.067641
PA	Solyc01g090710.3	-5.35458	0.188928	0	228.891	36.8294	6.20164	1.47037
PA	Solyc01g090740.3	-1.84823	0.197624	0	125.745	11.1892	38.2838	11.7265
PA	Solyc01g091160.4	-2.3381	0.160098	0	55.458	6.34821	12.0324	2.38983
PA	Solyc01g091300.3	-1.81154	0.404749	0.000132	5.25015	2.78041	1.64878	0.298948
PA	Solyc01g091410.3	-7.81969	1.27185	0	3.67247	1.30097	0	0
PA	Solyc01g091560.2	-4.81287	0.998088	2.9e-05	4.82821	1.21681	0.183492	0.180361
PA	Solyc01g094320.3	-10.077	1.21308	0	19.6328	7.24284	0	0
PA	Solyc01g094390.2	-7.35013	1.29099	0	2.06177	0.377655	0	0
PA	Solyc01g094400.3	-8.31611	1.07374	0	31.0726	16.2499	0.105864	0.183361
PA	Solyc01g094910.3	-3.03131	0.423673	0	129.571	24.399	17.4444	6.98568
PA	Solyc01g095515.1	-3.84237	0.32078	0	67.1405	13.7392	5.24224	2.3219
PA	Solyc01g096170.4	-3.87927	0.639621	0	2.01294	0.755275	0.148342	0.110971
PA	Solyc01g096720.4	-5.0617	0.968432	4e-06	7.58553	7.12492	0.244894	0.154003
PA	Solyc01g097050.4	-7.26573	0.508557	0	59.9222	19.0405	0.423893	0.12471
PA	Solyc01g097180.2	-5.9547	1.48135	0.000824	1.01938	0.604968	0	0
PA	Solyc01g097920.3	-1.38034	0.174846	0	70.9885	11.7141	30.1396	2.98522
PA	Solyc01g097960.3	-9.16213	1.212	0	22.1646	7.82064	0.037069	0.064205
PA	Solyc01g098200.3	-1.57432	0.148344	0	61.1139	7.13816	22.6764	2.09394
PA	Solyc01g099050.3	-2.65145	0.771644	0.006235	1.5535	0.421584	0.268269	0.146163
PA	Solyc01g099160.4	-1.6771	0.194288	0	132	22.9555	45.1685	12.7228
PA	Solyc01g099200.3	-5.74271	1.15136	1.3e-05	1.26812	0.56274	0.025878	0.044822
PA	Solyc01g099210.3	-6.71899	0.701381	0	6.3136	1.61016	0.067982	0.060882
PA	Solyc01g099590.4	-2.16553	0.369184	0	10.4588	1.94649	2.56969	0.149577
PA	Solyc01g099620.3	-5.01021	0.720204	0	2.61258	1.6789	0.086519	0.094968
PA	Solyc01g099820.3	-3.06711	0.215923	0	147.513	47.1326	19.3796	1.67751
PA	Solyc01g100120.4	-3.21302	0.419768	0	4.09342	2.10504	0.483068	0.192051
PA	Solyc01g100230.3	-1.14219	0.175513	0	66.8619	8.84023	33.4974	5.21102
PA	Solyc01g100920.3	-3.97113	0.165169	0	241.459	46.9593	16.9654	2.69273
PA	Solyc01g102910.4	-4.9557	0.968047	7e-06	3.41169	0.522927	0.124441	0.130972
PA	Solyc01g103120.3	-3.42148	0.392133	0	9.01568	0.910066	0.92259	0.23485
PA	Solyc01g103130.2	-3.79933	0.38337	0	7.05079	2.68328	0.560119	0.187371
PA	Solyc01g103140.3	-1.49424	0.167406	0	63.6959	11.0384	24.8414	4.79782
PA	Solyc01g103877.1	-7.9551	1.27993	0	1.62485	0.794863	0	0
PA	Solyc01g103900.2	-7.8525	1.29762	0	8.33396	5.05893	0	0
PA	Solyc01g103910.1	-7.58587	1.08651	0	6.54936	3.49144	0.03768	0.032909
PA	Solyc01g104100.3	-6.17136	0.860149	0	61.5254	51.2265	0.937856	0.544053
PA	Solyc01g104750.4	-4.93865	0.295421	0	26.1509	2.35072	0.928573	0.321511
PA	Solyc01g105010.3	-1.15643	0.131874	0	157.953	6.80642	78.2663	7.23233
PA	Solyc01g105660.4	-1.12617	0.193835	0	314.418	55.2012	159.088	41.8005
PA	Solyc01g105810.4	-9.16462	0.624083	0	58.9363	17.5711	0.112856	0.052457
PA	Solyc01g106830.4	-2.44409	0.473801	6e-06	16.33	8.86629	3.32412	1.25612
PA	Solyc01g107390.4	-5.68899	0.377242	0	22.0234	8.13334	0.465402	0.128703
PA	Solyc01g108270.4	-6.43167	0.915076	0	3.6754	1.40936	0.046188	0.08
PA	Solyc01g108310.4	-9.88619	0.854387	0	67.9355	15.889	0.078213	0.135468
PA	Solyc01g108450.3	-2.43231	0.22841	0	50.0303	8.03561	10.2296	4.2837
PA	Solyc01g108460.1	-11.3599	1.19333	0	17.6383	3.30449	0	0
PA	Solyc01g108610.3	-1.33905	0.288132	6.3e-05	13.4706	1.55779	5.88638	2.02787
PA	Solyc01g108940.2	-1.69909	0.347536	2.1e-05	8.92244	2.7143	3.05452	0.513157
PA	Solyc01g109330.3	-1.01798	0.284573	0.003968	5.63239	0.533155	3.07583	0.663048
PA	Solyc01g109460.3	-1.31377	0.193533	0	106.761	29.7701	46.8224	8.82053
PA	Solyc01g109530.3	-8.52093	1.68076	9e-06	3.09739	2.95293	0	0
PA	Solyc01g111220.3	-2.03683	0.196418	0	23.9031	1.73435	6.43262	1.12991
PA	Solyc01g111540.4	-11.4489	1.21476	0	39.5535	24.0015	0.014175	0.024552
PA	Solyc01g112230.4	-7.25125	0.77316	0	37.7231	9.85698	0.268129	0.312318
PA	Solyc01g150144.1	-2.26654	0.217887	0	23.3244	2.09722	5.34775	0.821614
PA	Solyc01g150165.1	-2.8262	0.427929	0	4.56548	0.708989	0.71059	0.579912
PA	Solyc02g005340.4	-5.90825	1.38518	0.000314	1.08707	0.775332	0.020271	0.03511
PA	Solyc02g014430.3	-4.22028	0.55672	0	5.80548	1.30347	0.341992	0.423001
PA	Solyc02g014530.4	-3.87084	0.945981	0.000625	0.971778	0.701246	0.070517	0.086792
PA	Solyc02g014560.3	-2.1273	0.576837	0.002759	3.07574	2.24609	0.767361	0.256446
PA	Solyc02g030462.1	-5.76924	1.35311	0.000315	0.955986	0.345799	0.01684	0.029168
PA	Solyc02g032820.3	-4.20165	0.732791	0	2.38599	0.66786	0.141519	0.197042
PA	Solyc02g032940.4	-1.33456	0.150214	0	59.1429	10.0917	25.8438	1.97577
PA	Solyc02g036440.3	-5.32193	0.62334	0	10.1092	4.66667	0.283008	0.145536
PA	Solyc02g038805.1	-1.56437	0.431258	0.003359	4.87403	1.06374	1.82181	0.492783
PA	Solyc02g038815.1	-1.26569	0.277536	9.1e-05	10.9705	1.48075	5.0371	0.689428
PA	Solyc02g043810.4	-3.36172	0.402845	0	6.67652	2.65684	0.713353	0.100701
PA	Solyc02g062330.3	-1.62497	0.388199	0.00043	2.25749	0.707753	0.809492	0.198622
PA	Solyc02g062390.3	-3.08942	0.290009	0	32.9428	3.50603	4.22492	2.11539
PA	Solyc02g062750.4	-5.81944	1.18698	2e-05	2.35531	1.93026	0.04625	0.040394
PA	Solyc02g062790.3	-3.57021	0.433262	0	6.25105	3.38794	0.572007	0.219678
PA	Solyc02g062860.3	-7.37562	0.770346	0	13.6229	4.64382	0.09127	0.079714
PA	Solyc02g062870.3	-6.35745	1.38562	8.1e-05	0.898167	0.10777	0	0
PA	Solyc02g063310.2	-5.94486	1.32468	0.000125	4.53189	0.974098	0.070964	0.122914
PA	Solyc02g065100.1	-8.414	1.21779	0	10.5213	3.13785	0.029511	0.051115
PA	Solyc02g065150.2	-7.46192	1.29881	0	3.92837	1.60489	0	0
PA	Solyc02g065640.3	-12.0886	1.19888	0	216.874	63.3276	0	0
PA	Solyc02g065740.3	-7.1427	1.76185	0.000725	14.9477	17.6734	0.116627	0.202003
PA	Solyc02g066990.2	-2.87358	0.543069	3e-06	5.46774	3.66461	0.82279	0.194882
PA	Solyc02g067450.4	-12.853	1.41025	0	63.3292	42.7205	0	0
PA	Solyc02g067490.3	-2.76647	0.442388	0	5.32706	0.68194	0.855878	0.300088
PA	Solyc02g067510.3	-8.21273	1.2974	0	6.46756	4.87875	0	0
PA	Solyc02g067740.4	-1.20859	0.142804	0	52.6942	6.64469	25.1165	1.56787
PA	Solyc02g067880.3	-7.69727	1.23514	0	5.79384	1.72008	0.028215	0.048869
PA	Solyc02g069210.3	-2.07075	0.206092	0	50.2549	9.44229	13.2373	2.53789
PA	Solyc02g069250.4	-1.45193	0.261903	1e-06	23.7088	1.86591	9.50214	4.34737
PA	Solyc02g069750.3	-1.18975	0.185868	0	19.0684	1.67085	9.21001	1.1503
PA	Solyc02g070890.3	-1.63823	0.438359	0.002321	1.27236	0.337674	0.449059	0.136717
PA	Solyc02g071730.4	-1.35279	0.160251	0	808.253	163.562	351.028	16.8626
PA	Solyc02g071770.3	-2.71673	0.35322	0	10.7697	2.10181	1.81808	0.64104
PA	Solyc02g072520.3	-1.25965	0.227654	1e-06	5.85873	0.379853	2.69516	0.205058
PA	Solyc02g076860.3	-7.54442	1.36552	1e-06	3.73944	3.58072	0	0
PA	Solyc02g077720.4	-1.77791	0.213046	0	45.0292	2.01774	14.5165	3.73669
PA	Solyc02g078190.3	-10.8203	1.1983	0	53.6143	10.1683	0	0
PA	Solyc02g078280.3	-2.1736	0.603975	0.003687	2.93203	0.668586	0.728569	0.454173
PA	Solyc02g078380.3	-1.44755	0.242311	0	20.2045	4.81725	8.1429	0.943241
PA	Solyc02g078430.3	-7.38851	1.39989	3e-06	6.50993	6.95524	0	0
PA	Solyc02g078500.2	-1.23529	0.286489	0.000261	10.0508	1.72714	4.72035	1.295
PA	Solyc02g078910.3	-1.23336	0.188639	0	27.5132	2.40836	12.9249	1.04124
PA	Solyc02g079350.3	-3.48755	0.488275	0	5.33723	2.75331	0.527051	0.305072
PA	Solyc02g081040.4	-1.27656	0.306296	0.000462	4.97827	1.07111	2.25833	0.703271
PA	Solyc02g082300.3	-1.16187	0.351991	0.009476	6.46743	0.695743	3.18975	0.799792
PA	Solyc02g082410.4	-2.85421	0.299819	0	8.02599	2.20262	1.22282	0.364837
PA	Solyc02g082750.4	-6.4157	0.58132	0	12.015	4.32117	0.153423	0.05651
PA	Solyc02g082860.3	-1.2203	0.196585	0	17.6476	2.67245	8.33445	0.758129
PA	Solyc02g082990.4	-8.09332	0.392056	0	352.836	94.5397	1.41223	0.672031
PA	Solyc02g083170.3	-1.44028	0.369326	0.001296	3.7947	0.142402	1.53689	0.587922
PA	Solyc02g083440.3	-9.52098	1.24226	0	23.7307	14.0985	0	0
PA	Solyc02g083730.4	-2.49689	0.753718	0.009136	1.97294	0.375282	0.385677	0.261473
PA	Solyc02g083950.3	-3.1207	0.286854	0	25.8667	3.01342	3.27772	1.72667
PA	Solyc02g084590.4	-1.47029	0.2293	0	18.3109	2.71729	7.29417	1.29344
PA	Solyc02g084630.3	-1.9478	0.139743	0	158.326	17.4263	45.3472	1.54609
PA	Solyc02g084670.4	-7.71581	0.387987	0	54.4032	20.1165	0.280845	0.088015
PA	Solyc02g085150.4	-3.82077	0.374518	0	23.6155	13.0939	1.84003	0.86372
PA	Solyc02g085170.4	-1.3428	0.316229	0.000338	8.1121	2.38568	3.5366	1.39437
PA	Solyc02g085300.4	-1.26093	0.217515	0	10.497	0.177186	4.8223	0.625009
PA	Solyc02g085330.1	-8.4498	1.24858	0	16.4802	5.66479	0	0
PA	Solyc02g085380.3	-3.38333	0.462964	0	6.40042	1.76671	0.678496	0.291996
PA	Solyc02g085440.4	-2.63282	0.795808	0.009271	2.3268	1.44613	0.409986	0.445525
PA	Solyc02g086040.2	-6.06215	1.11299	1e-06	5.52655	1.01937	0.090526	0.156796
PA	Solyc02g086300.4	-2.45582	0.449686	1e-06	3.67074	0.47694	0.74378	0.268848
PA	Solyc02g086770.3	-1.07471	0.218993	1.9e-05	25.4894	1.26261	13.2914	3.83324
PA	Solyc02g087280.3	-1.5391	0.291948	3e-06	5.41377	0.98839	2.0437	0.144402
PA	Solyc02g087670.3	-11.5205	1.3764	0	34.4676	21.5763	0	0
PA	Solyc02g088080.2	-4.24791	0.401607	0	51.6938	13.8208	3.00819	0.988954
PA	Solyc02g088320.4	-4.71523	0.37595	0	15.5447	6.03111	0.655146	0.116045
PA	Solyc02g088380.4	-2.77093	0.639112	0.000237	3.23099	0.431036	0.524385	0.040676
PA	Solyc02g088910.3	-1.12969	0.188565	0	21.4726	3.66259	10.7909	1.60286
PA	Solyc02g088920.4	-1.0548	0.17521	0	21.5134	0.692483	11.4409	1.6819
PA	Solyc02g089060.3	-1.23819	0.20155	0	29.4869	4.60114	13.7387	3.03318
PA	Solyc02g089150.4	-1.21738	0.355486	0.006476	8.45659	4.44944	3.94999	0.848519
PA	Solyc02g089170.4	-4.9788	0.248701	0	117.286	45.2062	4.07976	0.768441
PA	Solyc02g089570.3	-11.1064	1.19803	0	289.62	83.9984	0.126213	0.218608
PA	Solyc02g089580.3	-13.4393	1.18909	0	453.835	85.6005	0	0
PA	Solyc02g089590.3	-12.5118	1.19181	0	244.551	51.0915	0	0
PA	Solyc02g089630.3	-2.4118	0.156721	0	100.764	14.2336	20.8671	4.54635
PA	Solyc02g089890.4	-1.28661	0.225981	0	9.25795	1.66433	4.18861	0.618161
PA	Solyc02g090170.3	-1.32306	0.361791	0.003055	5.62746	0.538587	2.49019	0.894753
PA	Solyc02g091130.3	-6.88728	0.351181	0	55.4777	17.7509	0.520687	0.273842
PA	Solyc02g091230.4	-2.26086	0.510442	0.000161	4.60337	0.353138	1.05788	0.720858
PA	Solyc02g091420.3	-10.375	0.853818	0	109.691	29.1138	0.089786	0.155514
PA	Solyc02g091520.3	-1.39754	0.227701	0	35.0892	2.25816	14.6352	3.86152
PA	Solyc02g091700.3	-4.24089	0.222191	0	69.5163	8.77047	4.06621	0.275953
PA	Solyc02g091830.3	-2.30581	0.272963	0	13.9393	2.27146	3.08444	1.27326
PA	Solyc02g091980.2	-3.84426	0.85393	0.000118	2.57705	0.379307	0.20155	0.180499
PA	Solyc02g092240.3	-1.35813	0.208108	0	86.9576	16.3882	37.2981	9.63066
PA	Solyc02g092450.3	-1.96599	0.249798	0	6.62516	1.47973	1.87068	0.450958
PA	Solyc02g092850.2	-6.05405	1.43945	0.000397	1.16479	0.369374	0	0
PA	Solyc02g092960.1	-6.70863	1.3681	1.9e-05	7.16162	3.46924	0	0
PA	Solyc02g093650.4	-7.94426	1.27589	0	8.28491	3.89634	0	0
PA	Solyc02g093870.4	-3.14093	0.492285	0	3.91422	2.44099	0.491863	0.204451
PA	Solyc02g094040.3	-8.76226	0.457932	0	122.47	8.61648	0.314961	0.255867
PA	Solyc02g094380.3	-6.03037	1.43463	0.000401	0.955607	0.14494	0	0
PA	Solyc02g094400.4	-1.49874	0.204169	0	63.5113	15.207	24.9247	4.98609
PA	Solyc03g005020.3	-1.15228	0.276435	0.000461	7.13641	0.847152	3.5387	0.575417
PA	Solyc03g005150.3	-9.79489	0.667038	0	94.5562	20.403	0.115679	0.200361
PA	Solyc03g005590.2	-3.19967	0.601762	3e-06	1.39028	0.427907	0.167346	0.10728
PA	Solyc03g005610.4	-6.7724	1.36553	1.5e-05	1.52821	0.807283	0	0
PA	Solyc03g005630.3	-5.5486	1.68288	0.009567	0.263034	0.324784	0	0
PA	Solyc03g005980.3	-4.27216	0.59053	0	50.1483	26.5092	2.83527	1.31252
PA	Solyc03g006010.3	-1.98564	0.343455	0	4.23334	0.161941	1.17741	0.146212
PA	Solyc03g006170.4	-10.9463	1.21138	0	46.7974	19.485	0	0
PA	Solyc03g006360.3	-3.5068	0.28569	0	36.5201	8.52905	3.50661	1.25069
PA	Solyc03g006470.3	-5.3117	1.19409	0.000148	1.80774	0.985308	0.049681	0.086051
PA	Solyc03g007060.3	-1.35226	0.374089	0.003496	3.99551	1.03368	1.72419	0.541697
PA	Solyc03g007790.3	-2.13874	0.64172	0.008605	0.966301	0.288498	0.237395	0.14378
PA	Solyc03g019710.3	-1.12977	0.340149	0.008887	7.41879	0.415054	3.7428	0.789043
PA	Solyc03g025290.3	-1.06728	0.276838	0.001523	5.89167	1.49492	3.08351	0.35104
PA	Solyc03g025780.3	-8.48569	1.21926	0	8.5494	2.92049	0.024018	0.0416
PA	Solyc03g025810.4	-6.3799	1.30845	2.2e-05	1.50039	0.703388	0.020108	0.034827
PA	Solyc03g026000.4	-1.91805	0.315425	0	21.1949	3.72865	6.22406	2.55448
PA	Solyc03g026080.3	-1.91205	0.25867	0	23.5927	3.8033	6.9247	2.68421
PA	Solyc03g031470.3	-3.98289	0.56096	0	6.71822	2.17545	0.462054	0.351338
PA	Solyc03g031480.3	-12.356	1.33446	0	236.11	131.895	0	0
PA	Solyc03g031483.1	-13.5622	1.18763	0	234.66	45.6523	0	0
PA	Solyc03g031510.4	-8.41112	0.226669	0	1343.51	115.409	4.26661	1.92097
PA	Solyc03g031520.4	-8.4076	0.48578	0	1503.88	365.739	4.82779	2.68747
PA	Solyc03g031530.4	-2.70736	0.268399	0	14.5334	3.84941	2.44295	0.158359
PA	Solyc03g031740.3	-8.18785	1.04645	0	13.0797	1.07796	0.04771	0.04136
PA	Solyc03g034140.4	-4.79506	1.45921	0.009896	1.1544	0.173029	0.046521	0.080577
PA	Solyc03g034230.3	-1.25584	0.261229	3.1e-05	26.7173	5.23297	12.3485	3.55133
PA	Solyc03g034280.3	-10.2847	1.73057	0	40.5571	39.9548	0	0
PA	Solyc03g043880.3	-1.08306	0.319592	0.00726	5.59157	1.36884	2.91912	0.373505
PA	Solyc03g044210.4	-9.60239	1.36056	0	34.3328	27.3713	0.045939	0.079569
PA	Solyc03g044430.3	-2.0328	0.195132	0	22.4258	4.72656	6.03898	0.590243
PA	Solyc03g045080.3	-5.32031	1.57322	0.007405	0.282746	0.032873	0	0
PA	Solyc03g046320.4	-12.7708	1.19336	0	311.93	75.973	0	0
PA	Solyc03g058400.4	-7.03313	0.955162	0	8.49366	7.03068	0.071456	0.005543
PA	Solyc03g058450.4	-9.05607	1.26632	0	5.67395	3.98827	0	0
PA	Solyc03g058890.4	-8.0701	0.771022	0	24.5851	10.4661	0.10062	0.042248
PA	Solyc03g058910.3	-6.30681	0.491032	0	118.455	44.3852	1.64819	0.815054
PA	Solyc03g058960.1	-5.91577	0.939334	0	4.67851	1.86602	0.080343	0.139158
PA	Solyc03g063150.3	-11.2881	1.32381	0	24.5541	13.0051	0	0
PA	Solyc03g070390.3	-4.7943	0.65985	0	8.10439	7.09995	0.31527	0.158573
PA	Solyc03g078260.3	-13.4962	1.19288	0	297.297	90.5556	0.024612	0.04263
PA	Solyc03g079980.2	-4.71462	1.23738	0.001788	2.68725	1.32142	0.112397	0.098166
PA	Solyc03g080000.1	-6.31179	1.29029	2.1e-05	4.50941	0.722824	0.057185	0.099048
PA	Solyc03g080030.4	-9.02174	1.70162	3e-06	47.9191	55.1839	0.087054	0.150782
PA	Solyc03g080070.4	-5.91421	0.324599	0	53.3182	13.5565	0.992996	0.515624
PA	Solyc03g080100.4	-2.06395	0.20833	0	111.759	11.7151	29.3064	9.34666
PA	Solyc03g082375.1	-8.43663	0.864394	0	61.2756	14.4486	0.193108	0.334473
PA	Solyc03g083440.4	-1.48596	0.141055	0	171.848	30.4795	67.247	9.20417
PA	Solyc03g083590.3	-1.74036	0.337747	6e-06	3.58684	1.20216	1.18086	0.455001
PA	Solyc03g083840.3	-5.3321	1.60665	0.008957	0.484957	0.281016	0	0
PA	Solyc03g083900.4	-1.14545	0.152897	0	23.4127	1.49381	11.6794	0.607439
PA	Solyc03g093230.4	-3.59642	0.620196	0	5.33537	2.67909	0.491482	0.232503
PA	Solyc03g094010.3	-1.41854	0.274939	6e-06	8.68974	1.23833	3.59326	0.746468
PA	Solyc03g095500.3	-2.70156	0.439389	0	11.751	5.45973	1.98344	0.573408
PA	Solyc03g097390.3	-1.9335	0.541696	0.004071	2.45823	0.159623	0.709445	0.206439
PA	Solyc03g098010.3	-1.45294	0.307636	4.5e-05	32.1595	15.4957	13.0197	3.22844
PA	Solyc03g098500.4	-9.44433	1.24472	0	12.0238	7.12592	0	0
PA	Solyc03g111730.3	-4.83507	0.261765	0	88.9599	30.5682	3.42413	1.50716
PA	Solyc03g113360.4	-8.95938	1.2339	0	8.34363	3.32731	0	0
[truncated: 3,055 more rows]

## Sheet: Table S3
Supplementary Table S3. GO term enrichment analysis in six flower stages of wild-type (WT) and sus2 flowers. Number and percentage of differentially expressed genes included in each GO term are included as well as the P value. GO terms with P value < 0.05 were considered as statistically significant.
Up-regulated genes
Term (ID)	Ontology	FB0: #DEGs (% of DEGs)	FB0: P-value	FB1: #DEGs (% of DEGs)	FB1: P-value	FB2: #DEGs (% of DEGs)	FB2: P-value	PA: #DEGs (% of DEGs)	PA: P-value	AD: #DEGs (% of DEGs)	AD: P-value	AD2: #DEGs (% of DEGs)	AD2: P-value
11-beta-hydroxysteroid dehydrogenase (nadp+) activity (GO:0070524)	Molecular function	1 (2.13%)	0.0023210000	1 (2.44%)	0.0017940000	1 (2.63%)	0.0016880000
Apical plasma membrane (GO:0016324)	Cellular component			2 (4.88%)	0.0096850000
Betaine-homocysteine s-methyltransferase activity (GO:0047150)	Molecular function	1 (2.13%)	0.0046380000
Brassinosteroid biosynthetic process (GO:0016132)	Biological process									2 (1.15%)	0.0035460000
Brassinosteroid homeostasis (GO:0010268)	Biological process									2 (1.15%)	0.0083710000
Camp binding (GO:0030552)	Molecular function			1 (2.44%)	0.0089390000	1 (2.63%)	0.0084150000
Carbohydrate derivative transport (GO:1901264)	Biological process			1 (2.44%)	0.0089390000
Carboxylic acid transmembrane transporter activity (GO:0046943)	Molecular function			1 (2.44%)	0.0089390000
Cellular component morphogenesis (GO:0032989)	Biological process									2 (1.15%)	0.0053830000
Cgmp binding (GO:0030553)	Molecular function			1 (2.44%)	0.0089390000	1 (2.63%)	0.0084150000
Chalcone biosynthetic process (GO:0009715)	Biological process											1 (1.25%)	0.0091530000
Citrate (si)-synthase activity (GO:0004108)	Molecular function			1 (2.44%)	0.0035850000	1 (2.63%)	0.0033740000					1 (1.25%)	0.0061110000
Cleavage involved in rrna processing (GO:0000469)	Biological process					1 (2.63%)	0.0033740000
Cuticle pattern formation (GO:0035017)	Biological process									3 (1.72%)	0.0055900000
De-etiolation (GO:0009704)	Biological process			2 (4.88%)	0.0005650000
Fructose export from vacuole to cytoplasm (GO:1902334)	Biological process											1 (1.25%)	0.0091530000
Fruit dehiscence (GO:0010047)	Biological process									3 (1.72%)	0.0062120000
Fruit ripening (GO:0009835)	Biological process									3 (1.72%)	0.0072210000
Gibberellic acid transmembrane transport (GO:1905200)	Biological process											1 (1.25%)	0.0061110000
Gibberellin 20-oxidase activity (GO:0045544)	Molecular function			1 (2.44%)	0.0053720000
Gibberellin transmembrane transporter activity (GO:1905201)	Molecular function											1 (1.25%)	0.0061110000
Guanine nucleotide transport (GO:0001408)	Biological process			1 (2.44%)	0.0071570000
Induced systemic resistance, ethylene mediated signaling pathway (GO:0009866)	Biological process									2 (1.15%)	0.0047310000
Isoprenoid biosynthetic process (GO:0008299)	Biological process									2 (1.15%)	0.0030140000
Jasmonic acid mediated signaling pathway (GO:0009867)	Biological process	3 (6.38%)	0.0021550000
L,l-diaminopimelate aminotransferase activity (GO:0010285)	Molecular function					1 (2.63%)	0.0033740000
L-isoleucine transaminase activity (GO:0052656)	Molecular function											1 (1.25%)	0.0061110000
L-leucine transaminase activity (GO:0052654)	Molecular function											1 (1.25%)	0.0061110000
L-lysine alpha-aminotransferase (GO:0062045)	Molecular function					1 (2.63%)	0.0033740000
L-methionine salvage (GO:0071267)	Biological process											1 (1.25%)	0.0061110000
L-pipecolic acid biosynthetic process (GO:0062034)	Biological process					1 (2.63%)	0.0084150000
L-valine transaminase activity (GO:0052655)	Molecular function											1 (1.25%)	0.0061110000
Methionine-oxo-acid transaminase activity (GO:0010326)	Molecular function											1 (1.25%)	0.0091530000
Negative regulation of lateral root development (GO:1901332)	Biological process									3 (1.72%)	0.0087080000
Negative regulation of lipid storage (GO:0010888)	Biological process			1 (2.44%)	0.0071570000
Nitrate transport (GO:0015706)	Biological process							2 (1.64%)	0.0058260000
Nucleus (GO:0005634)	Cellular component			9 (21.95%)	0.0048590000
Oxidoreductase activity, acting on the ch-nh group of donors, nad or nadp as acceptor (GO:0016646)	Molecular function							2 (1.64%)	0.0002840000	2 (1.15%)	0.0007040000
Plant-type cell wall (GO:0009505)	Cellular component									7 (4.02%)	0.0085620000	5 (6.25%)	0.0032010000
Plasma lipoprotein particle remodeling (GO:0034369)	Biological process			1 (2.44%)	0.0089390000
Polygalacturonase activity (GO:0004650)	Molecular function									2 (1.15%)	0.0047310000
Positive regulation of leaf senescence (GO:1900057)	Biological process			2 (4.88%)	0.0069990000
Positive regulation of nuclear-transcribed mrna catabolic process, deadenylation-dependent decay (GO:1900153)	Biological process					1 (2.63%)	0.0067370000
Positive regulation of phytol biosynthetic process (GO:1904964)	Biological process	1 (2.13%)	0.0046380000
Positive regulation of protein modification by small protein conjugation or removal (GO:1903322)	Biological process					1 (2.63%)	0.0033740000
Positive regulation of stem cell population maintenance (GO:1902459)	Biological process			1 (2.44%)	0.0089390000	1 (2.63%)	0.0084150000
Positive regulation of transferase activity (GO:0051347)	Biological process					1 (2.63%)	0.0084150000
Positive regulation of vitamin e biosynthetic process (GO:1904966)	Biological process	1 (2.13%)	0.0046380000
Protein-pyridoxal-5-phosphate linkage via peptidyl-n6-pyridoxal phosphate-l-lysine (GO:0018272)	Biological process											1 (1.25%)	0.0030600000
Regulation of abscisic acid biosynthetic process (GO:0010115)	Biological process									2 (1.15%)	0.0092110000
Regulation of abscisic acid-activated signaling pathway (GO:0009787)	Biological process									3 (1.72%)	0.0091060000
Regulation of cellular response to alkaline ph (GO:1900067)	Biological process	1 (2.13%)	0.0023210000
Regulation of cutin biosynthetic process (GO:1901957)	Biological process									3 (1.72%)	0.0055900000
Regulation of leaf morphogenesis (GO:1901371)	Biological process									3 (1.72%)	0.0034850000	2 (2.50%)	0.0078990000
Regulation of seed dormancy process (GO:2000033)	Biological process									2 (1.15%)	0.0035460000
Response to gibberellin (GO:0009739)	Biological process									6 (3.45%)	0.0064630000
Response to jasmonic acid (GO:0009753)	Biological process									9 (5.17%)	0.0002550000
Ribonuclease t2 activity (GO:0033897)	Molecular function	1 (2.13%)	0.0069490000
S-adenosylmethionine-homocysteine s-methyltransferase activity (GO:0008898)	Molecular function	1 (2.13%)	0.0046380000
S-methylmethionine cycle (GO:0033528)	Biological process	1 (2.13%)	0.0046380000
Selenocysteine methyltransferase activity (GO:0016205)	Molecular function	1 (2.13%)	0.0046380000
Stamen filament development (GO:0080086)	Biological process			2 (4.88%)	0.0008170000
Sterol homeostasis (GO:0055092)	Biological process			1 (2.44%)	0.0089390000
Sterol transporter activity (GO:0015248)	Molecular function			1 (2.44%)	0.0071570000
Sucrose transmembrane transporter activity (GO:0008515)	Molecular function											1 (1.25%)	0.0091530000
Systemic acquired resistance, salicylic acid mediated signaling pathway (GO:0009862)	Biological process							2 (1.64%)	0.0098330000
Terpene biosynthetic process (GO:0046246)	Biological process									2 (1.15%)	0.0092110000
Tricarboxylic acid cycle (GO:0006099)	Biological process											2 (2.50%)	0.0042370000
Tryptophan synthase activity (GO:0004834)	Molecular function	1 (2.13%)	0.0092550000
Down-regulated genes
Term (ID)	Ontology	FB0: #DEGs (% of DEGs)	FB0: P-value	FB1: #DEGs (% of DEGs)	FB1: P-value	FB2: #DEGs (% of DEGs)	FB2: P-value	PA: #DEGs (% of DEGs)	PA: P-value	AD: #DEGs (% of DEGs)	AD: P-value	AD2: #DEGs (% of DEGs)	AD2: P-value
Actin filament binding (GO:0051015)	Molecular function											10 (1.01%)	0.0000140000
Anther wall tapetum development (GO:0048658)	Biological process	6 (1.51%)	0.0000150000
Apical plasma membrane (GO:0016324)	Cellular component									16 (1.16%)	0.0000020000	16 (1.61%)	0.0000000000
Cell wall organization (GO:0071555)	Biological process									16 (1.16%)	0.0002130000	13 (1.31%)	0.0002890000
Cellular oxidant detoxification (GO:0098869)	Biological process	4 (1.01%)	0.0067030000
Flavonoid biosynthetic process (GO:0009813)	Biological process	4 (1.01%)	0.0067030000
Golgi membrane (GO:0000139)	Cellular component									20 (1.45%)	0.0078580000
Gtpase activity (GO:0003924)	Molecular function									16 (1.16%)	0.0000760000	12 (1.21%)	0.0004640000
Integral component of membrane (GO:0016021)	Cellular component									73 (5.29%)	0.0006200000	56 (5.65%)	0.0006460000
Integral component of plasma membrane (GO:0005887)	Cellular component	6 (1.51%)	0.0049780000	13 (1.47%)	0.0000810000	9 (2.02%)	0.0001540000	16 (1.68%)	0.0000030000	22 (1.59%)	0.0000000000	15 (1.51%)	0.0000360000
Kinase binding (GO:0019900)	Molecular function					6 (1.35%)	0.0093120000
Lipid metabolic process (GO:0006629)	Biological process					6 (1.35%)	0.0002520000
Nucleus (GO:0005634)	Cellular component											91 (9.17%)	0.0074740000
Plant-type cell wall (GO:0009505)	Cellular component			18 (2.03%)	0.0086880000
Plant-type cell wall organization (GO:0009664)	Biological process											10 (1.01%)	0.0000420000
Plant-type vacuole membrane (GO:0009705)	Cellular component					7 (1.57%)	0.0078430000	12 (1.26%)	0.0026150000	16 (1.16%)	0.0019810000
Plasma membrane (GO:0005886)	Cellular component							85 (8.93%)	0.0009270000	145 (10.50%)	0.0000000000	100 (10.08%)	0.0000170000
Plasmodesma (GO:0009506)	Cellular component					27 (6.07%)	0.0088410000	61 (6.41%)	0.0000070000	86 (6.23%)	0.0000020000	54 (5.44%)	0.0049770000
Pollen development (GO:0009555)	Biological process			17 (1.92%)	0.0047710000	13 (2.92%)	0.0005590000					20 (2.02%)	0.0029920000
Pollen exine formation (GO:0010584)	Biological process					6 (1.35%)	0.0002290000
Pollen tube (GO:0090406)	Cellular component							17 (1.79%)	0.0000000000	24 (1.74%)	0.0000000000	20 (2.02%)	0.0000000000
Pollen tube growth (GO:0009860)	Biological process							16 (1.68%)	0.0001680000	22 (1.59%)	0.0000420000	21 (2.12%)	0.0000010000
Positive regulation of leaf senescence (GO:1900057)	Biological process					5 (1.12%)	0.0046670000
Protein autophosphorylation (GO:0046777)	Biological process											24 (2.42%)	0.0000580000
Protein homodimerization activity (GO:0042803)	Molecular function					16 (3.60%)	0.0051000000
Protein homooligomerization (GO:0051260)	Biological process	4 (1.01%)	0.0024140000			5 (1.12%)	0.0006680000
Proton transmembrane transport (GO:1902600)	Biological process							11 (1.16%)	0.0000110000
Regulation of pollen tube growth (GO:0080092)	Biological process											11 (1.11%)	0.0000200000
Regulation of transcription by rna polymerase ii (GO:0006357)	Biological process	6 (1.51%)	0.0032020000
Trans-golgi network (GO:0005802)	Cellular component									30 (2.17%)	0.0001580000	25 (2.52%)	0.0000630000
Vacuolar membrane (GO:0005774)	Cellular component									32 (2.32%)	0.0077520000
Vacuole (GO:0005773)	Cellular component									29 (2.10%)	0.0045820000

## Sheet: Table S4
Supplementary Table S4. KEGG pathway enrichment analysis in six flower stages of wild-type (WT) and sus2 flowers. The table shows the number and % of genes included in each pathway as well as the P value. KEGG pathways with P value < 0.05 were considered as statistically significant.
Up-regulated genes
Pathway Name (ID)	FB0: #DEGs (% of DEGs)	FB0: P-value	FB1: #DEGs (% of DEGs)	FB1: P-value	FB2: #DEGs (% of DEGs)	FB2: P-value	PA: #DEGs (% of DEGs)	PA: P-value	AD: #DEGs (% of DEGs)	AD: P-value	AD2: #DEGs (% of DEGs)	AD2: P-value
2-oxocarboxylic acid metabolism (sly01210)			2 (4.88%)	0.0089200000							2 (2.50%)	0.0200000000
Biosynthesis of amino acids (sly01230)	2 (4.26%)	0.0500000000	3 (7.32%)	0.0200000000	2 (5.26%)	0.0500000000	4 (3.28%)	0.0200000000	7 (4.02%)	0.0012400000
Biosynthesis of secondary metabolites (sly01110)			6 (14.63%)	0.0300000000					15 (8.62%)	0.0059500000
Brassinosteroid biosynthesis (sly00905)			1 (2.44%)	0.0300000000
Carbon metabolism (sly01200)							4 (3.28%)	0.0200000000	5 (2.87%)	0.0400000000
Cysteine and methionine metabolism (sly00270)							2 (1.64%)	0.0500000000	3 (1.72%)	0.0200000000	2 (2.50%)	0.0400000000
Galactose metabolism (sly00052)			2 (4.88%)	0.0063600000			2 (1.64%)	0.0200000000	2 (1.15%)	0.0500000000
Linoleic acid metabolism (sly00591)			1 (2.44%)	0.0500000000	1 (2.63%)	0.0300000000
Lysine biosynthesis (sly00300)					1 (2.63%)	0.0200000000	1 (0.82%)	0.0500000000
Mapk signaling pathway - plant (sly04016)							3 (2.46%)	0.0200000000
Nitrogen metabolism (sly00910)									2 (1.15%)	0.0200000000
Plant hormone signal transduction (sly04075)	3 (6.38%)	0.0051000000	3 (7.32%)	0.0200000000
Sulfur metabolism (sly00920)							2 (1.64%)	0.0094700000	2 (1.15%)	0.0300000000
Valine, leucine and isoleucine biosynthesis (sly00290)	1 (2.13%)	0.0400000000
Down-regulated genes
Pathway Name (ID)	FB0: #DEGs (% of DEGs)	FB0: P-value	FB1: #DEGs (% of DEGs)	FB1: P-value	FB2: #DEGs (% of DEGs)	FB2: P-value	PA: #DEGs (% of DEGs)	PA: P-value	AD: #DEGs (% of DEGs)	AD: P-value	AD2: #DEGs (% of DEGs)	AD2: P-value
Alanine, aspartate and glutamate metabolism (sly00250)			4 (0.45%)	0.0500000000	3 (0.67%)	0.0400000000	7 (0.74%)	0.0011200000	8 (0.58%)	0.0010200000
Amino sugar and nucleotide sugar metabolism (sly00520)							10 (1.05%)	0.0047800000	10 (0.72%)	0.0300000000
Arginine and proline metabolism (sly00330)			5 (0.56%)	0.0100000000					7 (0.51%)	0.0062800000
Arginine biosynthesis (sly00220)							6 (0.63%)	0.0016400000	6 (0.43%)	0.0057400000
Beta-alanine metabolism (sly00410)			5 (0.56%)	0.0100000000
Biosynthesis of amino acids (sly01230)							13 (1.37%)	0.0500000000
Biosynthesis of secondary metabolites (sly01110)			44 (4.97%)	0.0027400000
Carbon fixation in photosynthetic organisms (sly00710)							8 (0.84%)	0.0024700000	8 (0.58%)	0.0100000000
Carbon metabolism (sly01200)							16 (1.68%)	0.0097800000	21 (1.52%)	0.0024100000
Cutin, suberine and wax biosynthesis (sly00073)			4 (0.45%)	0.0200000000	5 (1.12%)	0.0001980000
Cysteine and methionine metabolism (sly00270)							6 (0.63%)	0.0500000000	9 (0.65%)	0.0073000000
Ether lipid metabolism (sly00565)							4 (0.42%)	0.0083800000	4 (0.29%)	0.0200000000	3 (0.30%)	0.0300000000
Fatty acid degradation (sly00071)			8 (0.90%)	0.0000204000			5 (0.53%)	0.0200000000	7 (0.51%)	0.0024200000	4 (0.40%)	0.0300000000
Flavone and flavonol biosynthesis (sly00944)							1 (0.11%)	0.0400000000			1 (0.10%)	0.0300000000
Galactose metabolism (sly00052)	3 (0.75%)	0.0200000000	4 (0.45%)	0.0400000000	3 (0.67%)	0.0400000000	5 (0.53%)	0.0200000000	5 (0.36%)	0.0500000000
Glycerolipid metabolism (sly00561)									10 (0.72%)	0.0006090000	9 (0.91%)	0.0000695000
Glycerophospholipid metabolism (sly00564)							7 (0.74%)	0.0400000000	10 (0.72%)	0.0065500000	7 (0.71%)	0.0100000000
Glycolysis / gluconeogenesis (sly00010)	5 (1.26%)	0.0200000000							12 (0.87%)	0.0065400000
Glyoxylate and dicarboxylate metabolism (sly00630)							6 (0.63%)	0.0200000000
Limonene and pinene degradation (sly00903)			2 (0.23%)	0.0200000000
Linoleic acid metabolism (sly00591)							3 (0.32%)	0.0300000000
Nicotinate and nicotinamide metabolism (sly00760)							3 (0.32%)	0.0200000000	3 (0.22%)	0.0400000000
Nitrogen metabolism (sly00910)			3 (0.34%)	0.0400000000	3 (0.67%)	0.0089700000	4 (0.42%)	0.0100000000	4 (0.29%)	0.0300000000
Pentose and glucuronate interconversions (sly00040)							11 (1.16%)	0.0001470000	12 (0.87%)	0.0003350000	11 (1.11%)	0.0000169000
Phenylalanine metabolism (sly00360)			6 (0.68%)	0.0028900000							4 (0.40%)	0.0500000000
Phenylpropanoid biosynthesis (sly00940)			16 (1.81%)	0.0001030000
Plant hormone signal transduction (sly04075)					8 (1.80%)	0.0400000000
Plant-pathogen interaction (sly04626)											8 (0.81%)	0.0500000000
Pyruvate metabolism (sly00620)							7 (0.74%)	0.0200000000
Sphingolipid metabolism (sly00600)									4 (0.29%)	0.0200000000	4 (0.40%)	0.0029700000
Starch and sucrose metabolism (sly00500)			8 (0.90%)	0.0100000000			9 (0.95%)	0.0100000000			7 (0.71%)	0.0300000000
Tyrosine metabolism (sly00350)			4 (0.45%)	0.0300000000					6 (0.43%)	0.0093000000

## Sheet: Table S5
Supplementary Table S5. Pollen development-related genes (GO:0009555) differentially expressed (DE) among wild-type and sus2 mutant flowers.
ClusterID	Gene	Gene Description	Ath Ortholog	logFC_FB0	DE_in_FB0	logFC_FB1	DE_in_FB1	logFC_FB2	DE_in_FB2	logFC_PA	DE_in_PA	logFC_AD	DE_in_AD	logFC_AD2	DE_in_AD2
1	Solyc06g054270.3	Sugar transporter protein 11	AT5G26250	-1.09767	No	-0.612497	No	-5.11035	No	-6.85513	Yes	-8.02245	Yes	-5.02094	Yes
1	Solyc10g007270.4	Pollen allergen Ole e 1 family (AHRD V3.3 *** A0A2U1LWI3_ARTAN)	AT5G45880	-2.14165	No	-6.48273	Yes	-9.52181	Yes	-11.1371	Yes	-14.5116	Yes	-6.34982	Yes
1	Solyc09g074530.3	Bidirectional sugar transporter SWEET (AHRD V3.3 *** M1ASY4_SOLTU)	AT5G13170	1.66946	No	-4.01482	No	-5.00986	Yes	-4.85747	Yes	-2.43517	Yes	1.94563	No
1	Solyc07g063420.3	NAC domain-containing protein (AHRD V3.3 *** A0A2U1LQQ4_ARTAN)	AT3G15510	-1.67931	No	-6.62109	Yes	-4.50999	Yes	-3.47243	Yes	-2.75623	Yes	-1.15434	Yes
1	Solyc10g006880.3	NAC domain protein	AT3G15510	-	No	-10.269	No	-8.28339	Yes	-4.52739	Yes	-2.79601	Yes	-1.39981	Yes
1	Solyc02g089170.4	Alpha-1,4-glucan-protein synthase 1 (AHRD V3.3 *** A0A1J6L3S7_NICAT)	AT3G02230	-0.0982038	No	0.00469512	No	-2.26	No	-4.9788	Yes	-6.78132	Yes	-4.09606	Yes
1	Solyc03g111730.3	KDEL-tailed cysteine endopeptidase	AT5G50260	-2.06009	Yes	-4.60678	Yes	-3.73665	Yes	-4.83507	Yes	-5.00929	Yes	-0.524891	No
2	Solyc02g091520.3	Calcium-dependent lipid-binding (CaLB domain) family protein (AHRD V3.3 *** A0A2U1LMA8_ARTAN)	AT1G73580	0.182491	No	-0.227055	No	-1.0638	Yes	-1.39754	Yes	-0.946495	No	-0.835165	No
2	Solyc11g017470.2	NAC domain-containing protein (AHRD V3.3 *** A0A2K3N804_TRIPR)	AT1G01720	0.525667	No	0.134111	No	0.238592	No	0.485747	No	-0.558272	No	-1.22824	Yes
2	Solyc12g040800.2	Calcium-dependent lipid-binding (CaLB domain) family protein (AHRD V3.3 *** A0A2U1LMA8_ARTAN)	AT3G17980	0.349985	No	-0.129602	No	-0.555971	No	-1.09215	Yes	-3.17507	Yes	-2.80086	Yes
2	Solyc11g008350.2	Kinesin-like protein (AHRD V3.3 *** A0A2R6PKY9_ACTCH)	AT3G54870	-0.0078742	No	0.170524	No	0.0125359	No	0.135172	No	0.0122874	No	-1.21776	Yes
2	Solyc07g017510.3	1-phosphatidylinositol-3-phosphate 5-kinase FAB1B (AHRD V3.3 *** A0A2G2WC08_CAPBA)	AT3G14270	-0.570571	No	-1.00914	Yes	-0.161869	No	0.651446	No	0.159968	No	0.478239	No
2	Solyc12g010800.2	Basic-leucine zipper (BZIP) transcription factor family protein (AHRD V3.3 *** A0A1I9LST2_ARATH)	AT2G42380	0.172679	No	-0.490632	No	-0.582112	No	-1.17389	Yes	-0.50853	No	-0.448445	No
2	Solyc10g049890.3	D-3-phosphoglycerate dehydrogenase (AHRD V3.3 *** A0A2G2VSK7_CAPBA)	AT4G34200	-0.963391	No	-0.495836	No	0.100286	No	-0.394555	No	-1.12779	Yes	-0.205701	No
2	Solyc02g083400.3	RING/U-box superfamily protein (AHRD V3.3 *** A0A2U1ML59_ARTAN)	AT2G17730	0.462855	No	-1.03876	Yes	-0.168584	No	0.0331229	No	-0.769228	No	-0.353716	No
2	Solyc02g086770.3	Cinnamoyl-CoA reductase (AHRD V3.3 *** A0A172WBP6_DAUCA)	AT5G14700	-0.579639	No	-1.80388	Yes	-1.68896	Yes	-1.07471	Yes	0.173485	No	-0.227563	No
2	Solyc07g042630.4	Terpene cyclase/mutase family member (AHRD V3.3 *** A0A1U8HG00_CAPAN)	AT1G78960	0.503091	No	-3.50095	Yes	-3.24736	Yes	0.0724732	No	-0.637169	No	-0.863505	No
2	Solyc01g006540.4	lipoxygenase C	AT3G45140	0.437124	No	1.06763	Yes	1.23261	Yes	1.31501	No	1.38591	No	1.52108	Yes
2	Solyc12g011033.1	Lipoxygenase (AHRD V3.3 *** K4DCJ0_SOLLC)	AT3G45140	0.337321	No	0.0763732	No	0.0237406	No	0.586811	No	1.19398	Yes	-0.162592	No
2	Solyc12g011037.1	Lipoxygenase (AHRD V3.3 *-* K4DCJ0_SOLLC)	AT1G17420	0.426373	No	-0.0367087	No	0.184557	No	0.901316	No	1.10893	Yes	-0.345526	No
2	Solyc03g097170.3	NAD(P)-binding Rossmann-fold superfamily protein (AHRD V3.3 *** A0A2U1LGD5_ARTAN)	AT4G30470	-1.77828	No	-3.72319	Yes	-1.58546	Yes	-0.965848	No	-0.398265	No	0.101107	No
2	Solyc05g024260.3	Bidirectional sugar transporter SWEET (AHRD V3.3 *** A0A2G3C5C6_CAPCH)	AT5G23660	-4.00798	Yes	-3.87504	Yes	-0.562478	No	0.927084	No	0.617124	No	1.16366	Yes
3	Solyc04g073990.3	annexin p34	AT1G35720	-0.359817	No	-1.82104	Yes	-0.636899	No	-0.13077	No	-0.16316	No	0.25009	No
3	Solyc08g080570.4	UDP-glucose 4-epimerase-like protein (AHRD V3.3 *** A0A2K3NI12_TRIPR)	AT1G12780	-0.182888	No	-1.48452	Yes	-1.39132	Yes	-1.40941	Yes	-1.02031	Yes	-0.518193	No
3	Solyc01g009860.3	NAC domain-containing protein (AHRD V3.3 *** A0A2K3LZ45_TRIPR)	AT5G13180	-0.0715849	No	0.119066	No	-0.00770942	No	-0.243163	No	-1.23636	Yes	-0.768355	No
3	Solyc12g009220.2	jasmonate ZIM-domain protein 1	AT1G19180	1.53643	Yes	0.0741396	No	0.0780389	No	0.410192	No	0.338637	No	-0.42414	No
3	Solyc05g052070.3	small GTP-binding protein C	AT1G02130	-0.163453	No	-0.0955581	No	-0.233461	No	-0.614403	No	-1.28492	Yes	-1.01105	Yes
3	Solyc06g071820.3	BTB/POZ and TAZ domain-containing protein 1 (AHRD V3.3 *** A0A2G3BFP5_CAPCH)	AT5G63160	-0.542075	No	-1.26615	Yes	-1.76208	Yes	-1.92094	Yes	-0.63826	No	-0.845759	No
3	Solyc03g097560.3	Bidirectional sugar transporter SWEET (AHRD V3.3 *** A0A142DVI0_SOLTU)	AT5G23660	-1.2852	Yes	-1.06641	Yes	-0.849575	No	-0.201916	No	0.440665	No	-0.42218	No
3	Solyc05g012070.3	UDP-glucose:protein transglucosylase-like protein	AT3G02230	-1.07008	Yes	-0.403932	No	-0.116152	No	-0.112935	No	0.0640424	No	0.323895	No
3	Solyc03g118750.4	phosphoethanolamine N-methyltransferase	AT1G48600	-0.210139	No	0.0919322	No	-0.349114	No	-1.2412	Yes	-1.55042	Yes	-0.232016	No
3	Solyc03g033330.3	RING/U-box superfamily protein (AHRD V3.3 *** A0A2U1ML59_ARTAN)	AT4G35840	-1.19213	Yes	-1.10163	Yes	0.0422344	No	0.0312323	No	0.505609	No	-0.0196542	No
3	Solyc01g087990.3	MADS-box transcription factor (AHRD V3.3 *** Q75V01_9ASPA)	AT5G13790	-0.0681291	No	-0.539437	No	-0.412277	No	-0.556992	No	-1.18753	Yes	-1.52856	Yes
3	Solyc02g024020.3	Calcium-dependent ARF-type GTPase activating protein family (AHRD V3.3 *** A0A2U1Q799_ARTAN)	AT4G21160	-0.521335	No	-0.753924	No	-0.44418	No	-0.895877	No	-1.02713	Yes	-0.689931	No
4	Solyc06g071830.2	BTB/POZ and TAZ domain-containing protein 2 (AHRD V3.3 *** A0A1U8HCU6_CAPAN)	AT5G63160	-0.139105	No	0.0255344	No	0.280818	No	0.14228	No	-1.60958	No	-2.69517	Yes
4	Solyc12g010200.2	Hexosyltransferase (AHRD V3.3 *** A0A2G3CCZ7_CAPCH)	AT1G06780	0.139982	No	-0.285109	No	-0.597699	No	-1.25667	No	-2.23493	Yes	-2.0429	Yes
4	Solyc02g092460.3	BTB/POZ and TAZ domain-containing protein 4 (AHRD V3.3 *** A0A2G2XGZ7_CAPBA)	AT5G67480	-0.0690438	No	-0.185829	No	0.0867788	No	-0.065829	No	-3.13378	Yes	-3.45096	Yes
4	Solyc06g066370.4	WRKY transcription factor 31	AT2G38470	0.574256	No	-0.115578	No	0.352469	No	1.14452	Yes	0.607636	No	0.265028	No
4	Solyc02g076910.3	Cysteine protease (AHRD V3.3 *** A0A2U1Q178_ARTAN)	AT5G45890	-	No	-	No	-	No	-0.900879	No	-6.49101	Yes	-0.8207	No
4	Solyc06g009200.3	Pectin lyase-like superfamily protein (AHRD V3.3 *** B4FX45_MAIZE)	AT1G02790	-0.225552	No	0.402661	No	-4.68835	No	-5.23254	Yes	-9.1675	Yes	-6.83668	Yes
4	Solyc11g020950.3	Basic-leucine zipper (BZIP) transcription factor family protein (AHRD V3.3 *** F4I9R1_ARATH)	AT1G35490	-3.65096	No	-2.73694	No	-2.82777	No	-3.48063	Yes	-10.1456	Yes	-6.46557	Yes
4	Solyc06g068940.4	Calcium-dependent lipid-binding (CaLB domain) family protein (AHRD V3.3 *** A0A2U1LMA8_ARTAN)	AT3G17980	0.736221	No	0.0619116	No	-0.48132	No	-3.38056	No	-5.41706	No	-7.68881	Yes
4	Solyc03g013310.3	Phosphatidylinositol-3,4,5-trisphosphate 3-phosphatase (AHRD V3.3 *** A0A2I0V7Q5_9ASPA)	AT5G39400	-3.14196	No	-0.937935	No	-	No	-4.19601	No	-11.3513	Yes	-6.53637	Yes
4	Solyc04g008270.4	annexin 8	AT1G68090	-2.14059	No	-2.39885	No	-3.94148	No	-3.15143	No	-11.0026	Yes	-6.66797	Yes
4	Solyc01g107760.4	Cysteine proteinase RD21a (AHRD V3.3 *** A0A2G3BVF2_CAPCH)	AT5G43060	-0.967414	No	-3.03998	Yes	-3.55331	Yes	-1.13326	No	-5.42215	Yes	-6.89474	Yes
4	Solyc02g062330.3	Kinesin-like protein (AHRD V3.3 *** A0A2G2XB42_CAPBA)	AT3G51150	-0.94756	No	-0.47848	No	-0.960241	No	-1.62497	Yes	-2.83717	Yes	-3.66275	Yes
4	Solyc04g081060.3	Kinesin-like protein NACK1 (AHRD V3.3 *** A0A2G2X190_CAPBA)	AT2G21300	-0.0841991	No	0.212568	No	0.0657574	No	-0.652138	No	-6.27704	Yes	-6.19619	Yes
5	Solyc05g051190.1	Protein BOBBER 1 (AHRD V3.3 *-* A0A2G3D107_CAPCH)	AT4G27890	-	No	-7.13074	Yes	-	No	-	No	-	No	-1.01832	No
5	Solyc02g062410.2	Protein BOBBER 1 (AHRD V3.3 *** A0A2G3D107_CAPCH)	AT4G27890	-1.18733	No	-8.04249	Yes	-4.81917	No	-	No	-0.100048	No	-2.97107	No
5	Solyc09g092200.3	Protein BOBBER 1 (AHRD V3.3 *** A0A2G3D107_CAPCH)	AT4G27890	-2.02187	No	-7.32429	Yes	-3.69754	No	-	No	-	No	-1.97771	No
5	Solyc03g005140.2	Sugar transporter protein 7	AT5G26250	-3.39708	No	-5.72654	Yes	-3.28478	No	-1.18715	No	-0.00179808	No	-0.822661	No
5	Solyc04g008420.1	Zinc finger, FYVE/PHD-type (AHRD V3.3 *** A0A2U1NER7_ARTAN)	AT5G22260	-5.23089	No	-8.95785	Yes	-6.93342	Yes	-	No	-	No	-	No
5	Solyc06g030590.3	Long chain base biosynthesis protein 2a (AHRD V3.3 *** A0A2G3CXG9_CAPCH)	AT5G23670	1.71907	No	-5.26768	Yes	-4.33577	Yes	1.3482	No	1.50888	No	1.3859	No
5	Solyc10g083450.3	NAC domain protein (AHRD V3.3 *-* S5RDR3_9ROSA)	AT1G77450	-	No	-7.24705	Yes	-5.11948	Yes	-3.31583	No	0.861724	No	-	No
5	Solyc11g065540.1	NAC domain protein (AHRD V3.3 *-* S5RDR3_9ROSA)	AT1G77450	-	No	-8.1277	Yes	-8.37694	Yes	-4.61697	No	-2.49624	No	-1.18275	No
5	Solyc03g006200.3	Cysteine protease (AHRD V3.3 *** A0A2U1PKJ9_ARTAN)	AT5G45890	-	No	-	No	-2.94184	No	-5.21475	No	-7.92227	Yes	-4.44277	No
5	Solyc07g008580.3	Histone-lysine N-methyltransferase ASHH1 (AHRD V3.3 *** A0A1U8H996_CAPAN)	AT1G76710	-	No	-1.82433	No	-0.405861	No	-2.38976	No	-6.42804	Yes	-4.80066	No
5	Solyc06g053390.4	Calcium-dependent lipid-binding (CaLB domain) family protein (AHRD V3.3 *** A0A2U1LCF2_ARTAN)	AT1G70810	-2.60502	No	-	No	-	No	-3.31531	No	-8.40569	Yes	-7.5624	Yes
5	Solyc09g057680.3	receptor-like kinase TMK4 (AHRD V3.3 *** A0A2G2YRX1_CAPAN)	AT3G23750	0.327457	No	-3.79866	Yes	-1.16082	No	-0.0939501	No	-2.27799	Yes	-2.92594	Yes
5	Solyc06g074860.2	sister chromatid cohesion 1 protein 1 (AHRD V3.3 *-* A0A2I4EQY0_9ROSI)	AT5G05490	-6.78257	Yes	-0.800746	No	-	No	-	No	-	No	-	No
5	Solyc01g098670.3	Kinesin-like protein (AHRD V3.3 *** A0A1Q3B5J7_CEPFO)	AT3G63480	-6.13142	Yes	-2.9492	No	-0.201974	No	-4.39913	No	-4.09314	No	1.26295	No
5	Solyc08g081590.3	Meiotic recombination protein SPO11-2 (AHRD V3.3 *** A0A2G3DAR1_CAPCH)	AT1G63990	-4.26615	Yes	-3.71396	Yes	0.4513	No	0.116946	No	1.7961	No	-1.18275	No
5	Solyc08g078030.4	Transferase domain-containing protein (AHRD V3.3 *** A0A1Q3BID0_CEPFO)	AT5G02890	0.879089	No	-5.39632	Yes	0.422962	No	0.502835	No	1.81272	No	2.95291	No
5	Solyc11g006310.2	protein GAMETE EXPRESSED 1 (AHRD V3.3 *** A0A2I4EBQ9_9ROSI)	AT5G55490	-0.499988	No	-4.55953	Yes	-5.93964	Yes	-4.03657	No	1.08576	No	-1.3286	No
5	Solyc07g006840.1	NAC domain-containing protein 2 (AHRD V3.3 *** A0A2G2WAA3_CAPBA)	AT3G15510	-	No	-7.21114	Yes	-6.79126	Yes	-	No	0.861724	No	-	No
5	Solyc03g116930.3	Phospholipase-like protein (AHRD V3.3 *** A0A2U1PUP4_ARTAN)	AT1G15940	0.736221	No	-5.97418	Yes	-5.02224	Yes	-	No	2.26351	No	-2.14161	No
5	Solyc02g069740.4	Transcription factor jumonji (Jmj) family protein / zinc finger (C5HC2 type) family protein (AHRD V3.3 *** A0A2U1QN90_ARTAN)	AT1G30810	-0.836429	No	-2.41452	Yes	-0.683042	No	-1.04584	No	-1.03408	No	-1.36805	No
5	Solyc01g081090.2	bHLH transcription factor 003	AT1G06170	-1.47571	Yes	-1.13129	No	-0.975336	No	1.82183	No	2.04317	No	3.78239	No
5	Solyc05g005300.2	bHLH transcription factor 084	AT1G10610	-2.25807	Yes	-0.506466	No	-1.0547	No	0.359704	No	-1.26712	No	-1.30315	No
5	Solyc12g008670.2	blind-like4	AT2G36890	-3.96734	Yes	-5.24131	Yes	-4.76725	Yes	-0.480502	No	-1.04479	No	-2.93746	No
5	Solyc02g091980.2	blind-like7	AT3G49690	-3.08224	Yes	-4.55938	Yes	-5.71023	Yes	-3.84426	Yes	-2.2938	No	1.1301	No
5	Solyc06g072640.1	Bidirectional sugar transporter SWEET (AHRD V3.3 *** A0A142DVH9_SOLTU)	AT3G48740	-8.18806	Yes	-8.30704	Yes	-6.49026	Yes	-1.59576	No	-2.30763	No	1.78446	No
5	Solyc06g051950.4	Nuclear migration protein nudC (AHRD V3.3 *** A0A2G2Z984_CAPAN)	AT5G53400	-4.13872	Yes	-4.82928	Yes	-1.90339	No	-0.912781	No	2.76041	No	2.1782	No
5	Solyc03g113530.3	MYB transcription factor (AHRD V3.3 *-* B4FNX4_MAIZE)	AT3G28470	-8.13565	Yes	-7.06939	Yes	-4.49563	No	-	No	-	No	-	No
5	Solyc01g081100.3	bHLH transcription factor 004	AT2G31210	-6.51466	No	-9.1701	Yes	-7.81732	Yes	-1.8675	No	-4.14538	No	-1.18275	No
5	Solyc02g079810.3	bHLH transcription factor 080	AT4G21330	-6.22637	Yes	-6.93531	Yes	-2.43261	No	-	No	-2.46613	No	0.7408	No
5	Solyc03g059200.2	Myb-related protein (AHRD V3.3 *** A0A2G2WYH6_CAPBA)	AT3G28470	-8.8588	Yes	-6.65369	Yes	-3.94723	No	-	No	-	No	-	No
5	Solyc05g007870.3	R2R3MYB transcription factor 117	AT1G69560	-0.515806	No	-1.53689	Yes	-2.04611	Yes	-1.10079	No	-1.74432	No	-0.520418	No
5	Solyc10g081320.1	R2R3MYB transcription factor 69	AT1G26780	0.199734	No	0.333689	No	-0.741741	No	0.370622	No	1.17789	No	-2.6688	Yes
5	Solyc01g007130.3	Receptor protein kinase (AHRD V3.3 *** A0A2R6R7M6_ACTCH)	AT2G01820	0.216897	No	0.43596	No	0.297852	No	0.439424	No	0.487637	No	1.04574	Yes
5	Solyc06g064560.4	DNA ligase-like protein (AHRD V3.3 *** AT1G12790.1)	AT1G12790	-1.15619	Yes	-0.101106	No	-0.0007778	No	-0.402674	No	-0.818919	No	-0.104356	No
6	Solyc08g021930.2	Calcium-dependent lipid-binding (CaLB domain) family protein (AHRD V3.3 *-* A0A2U1MY23_ARTAN)	AT1G05500	-0.445291	No	-0.988102	No	-1.02552	No	-0.776272	No	-2.31933	Yes	-1.55271	No
6	Solyc11g072630.2	mitogen-activated protein kinase 4	AT1G07880	0.157791	No	0.307015	No	0.288434	No	0.457567	No	-0.8238	No	-1.59262	Yes
6	Solyc06g064440.3	RING/U-box superfamily protein (AHRD V3.3 *-* A0A1P8B8Z6_ARATH)	AT4G10150	0.0469833	No	0.0157001	No	-0.182276	No	-0.176607	No	-0.701793	No	-1.83379	Yes
6	Solyc08g043140.4	C2 domain, Arf GTPase activating protein (AHRD V3.3 *** A0A2U1KMA0_ARTAN)	AT3G07940	0.379999	No	0.159571	No	-0.207139	No	0.0431866	No	-0.473062	No	-1.02896	Yes
6	Solyc03g013630.4	Hexosyltransferase (AHRD V3.3 *** A0A1U8GF28_CAPAN)	AT3G01040	-0.412589	No	-0.281851	No	-0.180184	No	-0.583507	No	-1.11101	Yes	-0.241015	No
6	Solyc09g082380.4	ATP-dependent RNA helicase SUV3, mitochondrial (AHRD V3.3 *** A0A2G2W126_CAPBA)	-	-0.000874218	No	-0.224168	No	-0.149446	No	-0.843875	No	-2.35041	Yes	-0.959018	No
6	Solyc09g005320.3	RING/U-box superfamily protein (AHRD V3.3 *** Q0WS06_ARATH)	AT5G01450	-0.846181	No	-0.258093	No	-0.392998	No	-0.962587	No	-2.48293	Yes	-0.560619	No
6	Solyc05g012770.3	WRKY transcription factor 4	AT1G13960	0.0238014	No	-0.425708	No	-0.394909	No	-1.04172	Yes	-0.908595	No	-0.704622	No
6	Solyc10g006850.4	Arf GTPase activating protein (AHRD V3.3 *** A0A200RBV9_9MAGN)	AT5G54310	-0.0788915	No	-0.412086	No	-0.377407	No	-1.06611	Yes	-1.56592	Yes	-0.584492	No
6	Solyc02g085130.4	Tubby-like F-box protein (AHRD V3.3 *** A0A2G3D7T8_CAPCH)	AT2G18280	0.181406	No	0.208502	No	0.0191598	No	0.41174	No	-2.1082	Yes	-2.13753	Yes
6	Solyc12g049590.2	1-phosphatidylinositol-3-phosphate 5-kinase FAB1B (AHRD V3.3 *** A0A2G3B3H7_CAPCH)	AT3G14270	-0.0874615	No	-0.867115	No	0.103077	No	-0.684387	No	-1.95453	Yes	-1.18094	Yes
6	Solyc06g072320.4	Long chain base biosynthesis protein 2a (AHRD V3.3 *** A0A2G2ZCW1_CAPAN)	AT5G23670	-3.86291	No	-4.92096	Yes	-5.43833	Yes	-6.33012	Yes	-12.7526	Yes	-6.33734	Yes
6	Solyc02g065740.3	alpha-1,4-glucan-protein synthase 1-like (AHRD V3.3 *** A0A2G3A5L5_CAPAN)	AT3G02230	0.696207	No	0.928673	No	-2.96207	No	-7.1427	Yes	-13.9548	Yes	-4.39517	No
6	Solyc03g070390.3	Alpha-1,4-glucan-protein synthase 1 (AHRD V3.3 *** A0A1J6KRR6_NICAT)	AT3G02230	-0.110767	No	-0.292107	No	-1.46854	No	-4.7943	Yes	-8.5875	Yes	-4.25842	No
6	Solyc04g056360.4	WRKY transcription factor 36	AT1G13960	-6.92938	Yes	-2.45241	No	-7.44374	No	-9.58865	Yes	-10.6359	Yes	-8.17623	Yes
6	Solyc04g056365.1	WRKY transcription factor (AHRD V3.3 *-* A0A2K3N876_TRIPR)	-	-	No	-	No	-6.8505	Yes	-9.44586	Yes	-10.506	Yes	-8.8768	Yes
6	Solyc05g055750.3	WRKY transcription factor 34	AT4G26440	-1.18733	No	-5.38374	No	-6.74686	Yes	-10.9384	Yes	-10.7748	Yes	-6.26869	Yes
6	Solyc09g092210.4	Protein BOBBER 1 (AHRD V3.3 *-* A0A2G2W249_CAPBA)	AT5G53400	-1.71093	No	-2.46807	No	-7.81313	No	-9.22067	Yes	-9.80172	Yes	-5.38624	No
6	Solyc01g068410.4	SlPIN5	AT5G16530	0.209603	No	-0.881142	No	-3.68096	Yes	-7.01169	Yes	-9.74202	Yes	-0.283582	No
6	Solyc03g005150.3	Sugar transporter protein 13	AT5G26250	-4.56798	No	-7.91146	No	-8.50001	Yes	-9.79489	Yes	-9.41403	Yes	-3.70536	No
6	Solyc02g076710.3	Cysteine protease CP14 (AHRD V3.3 *** T2BRA8_TOBAC)	AT1G09850	0.283695	No	-0.821258	No	-1.04955	No	-0.420364	No	1.29595	Yes	0.343651	No
6	Solyc10g080030.2	MADS-box transcription factor (AHRD V3.3 *-* F1T116_9ERIC)	AT3G57390	-1.05485	No	-2.62739	No	-3.47125	Yes	-5.85016	Yes	-2.92099	Yes	-1.50298	Yes
6	Solyc06g068160.3	SNF4	AT1G15330	-1.89375	No	-1.21491	No	-1.03602	No	-3.44379	Yes	-4.87313	Yes	-2.07479	No
6	Solyc02g038805.1	RING/U-box superfamily protein (AHRD V3.3 *** A0A2U1LB75_ARTAN)	AT1G20823	0.0872711	No	-0.738502	No	-0.587131	No	-1.56437	Yes	-0.329324	No	-1.19084	No
6	Solyc02g092450.3	Calcium-transporting ATPase (AHRD V3.3 *** A0A2G2XH12_CAPBA)	AT4G37640	0.355172	No	-0.070409	No	-0.332587	No	-1.96599	Yes	-3.96405	Yes	-2.37278	Yes
7	Solyc01g009590.3	Stamen-specific protein FIL1 (AHRD V3.3 *** A0A2G3AJI0_CAPAN)	AT5G52160	-8.02543	No	-10.4212	Yes	-8.95434	Yes	-1.76286	No	-2.46613	No	-1.18275	No
7	Solyc06g064480.4	protein TAP1-like (AHRD V3.3 -** XP_022886876.1)	-	-7.26634	No	-8.63537	Yes	-5.77433	Yes	0.0899497	No	-	No	-	No
8	Solyc08g062780.2	bHLH transcription factor 089	AT2G16910	-6.76269	Yes	-8.84635	Yes	-7.34686	Yes	1.61826	No	1.11899	No	-0.305314	No
8	Solyc07g053460.4	Cysteine protease (AHRD V3.3 *** A0A2U1Q178_ARTAN)	AT1G06260	-	No	-27.9761	Yes	-9.48998	Yes	-2.67318	No	-5.50773	No	-3.66932	No

## Sheet: Table S6
Supplementary Table S6. Local splicing variant analysis performed in six flower stages of wild-type (WT) and sus2 flowers based on the marginal percent selected index (PSI). Canonical splicing sites (ss) that undergo alternative splicing are showed as SS with LSV, as well as the type of alterantive splicing events information, i.e., 5’ donor or 3’ acceptor splicing sites (A5SS/A3SS), exon skippin…
Flower stage	Chrom	Gene	Isoform	SS with LSV	A5SS	A3SS	ES	IR	Differentially expressed in sus2	Gene description	WT PSI	sus2 PSI	Delta PSI	Coordinates
FB0	ch01	Solyc01g010870.3	Solyc01g010870:ss1+ES+IR	ss1	Yes	Yes	Yes	Yes	No	S-adenosyl-L-methionine-dependent methyltransferases superfamily protein (AHRD V3.3 *** A0A2U1LK68_ARTAN)	ss1:0.647	ss1:0.884	ss1:0.237	exon1:6344706-6346417 exon2:6344706-6346205 exon3:6344706-6346045 exon4:6344706-6346040 exon5:6344706-6345567 exon6:6344706-6345521 exon7:6344706-6345238 exon8:6344701-6346417 exon9:6344701-6345567 exon10:6344707-6346039
FB0	ch01	Solyc01g021640.3	Solyc01g021640:ss2+ES	ss2	No	Yes	Yes	No	No	Transducin/WD40 repeat-like superfamily protein (AHRD V3.3 *** AT5G17370.1)	ss2:0.669	ss2:0.466	ss2:-0.203	exon1:32505396-32511116 exon2:32505396-32513029 exon3:32505396-32513088 exon4:32505396-32514274
FB0	ch01	Solyc01g028807.1	Solyc01g028807:ss6+ES+IR	ss6	Yes	Yes	Yes	Yes	No	Unknown protein	ss6:0.679	ss6:0.474	ss6:-0.205	exon1:37890437-37891069 exon2:37890437-37892566 exon3:37890437-37892638 exon4:37890437-37894094 exon5:37890437-37894552 exon6:37890437-37894626 exon7:37890437-37894662 exon8:37890437-37894667 exon9:37890635-37890676 exon10:37890636-37892565
FB0	ch01	Solyc01g034150.4	Solyc01g034150:ss1+ES	ss1	No	Yes	Yes	No	No	DNA polymerase eta (AHRD V3.3 *** A0A2G3AIQ2_CAPAN)	ss1:0.648	ss1:0.338	ss1:-0.310	exon1:34051283-34051399 exon2:34051260-34051399 exon3:34047878-34051399
FB0	ch01	Solyc01g034150.4	Solyc01g034150:ss3+ES	ss3	Yes	Yes	Yes	No	No	DNA polymerase eta (AHRD V3.3 *** A0A2G3AIQ2_CAPAN)	ss3:0.681	ss3:0.406	ss3:-0.275	exon1:34047878-34051399 exon2:34047878-34051213 exon3:34047878-34051209 exon4:34047854-34051237
FB0	ch01	Solyc01g067250.3	Solyc01g067250:ss2_ss3+ES	ss2;ss3	No	Yes	Yes	No	No	Cullin 1 (AHRD V3.3 *-* A0A1J1EDP0_PETHY)	ss2:0.693 ss3:0.298	ss2:0.485 ss3:0.507	ss2:-0.208 ss3:0.209	exon1:68404284-68404363 exon2:68404284-68404460 exon3:68404284-68404830
FB0	ch01	Solyc01g067250.3	Solyc01g067250:ss1_ss2+ES	ss1;ss2	No	Yes	Yes	No	No	Cullin 1 (AHRD V3.3 *-* A0A1J1EDP0_PETHY)	ss1:0.693 ss2:0.298	ss1:0.485 ss2:0.507	ss1:-0.208 ss2:0.209	exon1:68404284-68404460 exon2:68404284-68404830 exon3:68404459-68404830
FB0	ch01	Solyc01g068370.4	Solyc01g068370:ss2_ss3	ss2;ss3	Yes	Yes	No	No	No	histone-lysine N-methyltransferase SUVR3 (AHRD V3.3 *** A0A2I4DIZ4_9ROSI)	ss2:0.277 ss3:0.720	ss2:0.504 ss3:0.493	ss2:0.227 ss3:-0.227	exon1:70369873-70371485 exon2:70369869-70371462 exon3:70369866-70371462
FB0	ch01	Solyc01g087340.3	Solyc01g087340:ss2+ES	ss2	Yes	Yes	Yes	No	No	tRNA-dihydrouridine synthase (AHRD V3.3 *-* A0A2G3AKC9_CAPAN)	ss2:0.148	ss2:0.387	ss2:0.239	exon1:74542800-74551318 exon2:74542800-74545253 exon3:74542800-74545228 exon4:74542723-74545228
FB0	ch01	Solyc01g088410.3	Solyc01g088410:ss1_ss3+ES	ss1;ss3	Yes	No	Yes	No	Down-regulated	Fatty acid hydroxylase superfamily (AHRD V3.3 *-* A0A2U1MHC5_ARTAN)	ss1:0.724 ss3:0.225	ss1:0.419 ss3:0.562	ss1:-0.305 ss3:0.337	exon1:75454897-75455194 exon2:75454897-75455650 exon3:75454953-75456523
FB0	ch01	Solyc01g088410.3	Solyc01g088410:ss3_ss4+ES	ss3;ss4	Yes	Yes	Yes	No	Down-regulated	Fatty acid hydroxylase superfamily (AHRD V3.3 *-* A0A2U1MHC5_ARTAN)	ss3:0.875 ss4:0.116	ss3:0.520 ss4:0.472	ss3:-0.355 ss4:0.356	exon1:75456229-75456329 exon2:75454581-75456490 exon3:75456233-75456494 exon4:75454953-75456523
FB0	ch01	Solyc01g091330.4	Solyc01g091330:ss1_ss2+IR	ss1;ss2	No	No	No	Yes	No	Glutathione S-transferase (AHRD V3.3 *** A0A200QB36_9MAGN)	ss1:0.630 ss2:0.370	ss1:0.838 ss2:0.162	ss1:0.208 ss2:-0.208	exon1:77220110-77221140 exon2:77220111-77221139
FB0	ch01	Solyc01g094330.3	Solyc01g094330:ss1_ss2	ss1;ss2	Yes	Yes	No	No	No	Terpene utilization protein AtuA (AHRD V3.3 *** A0A191YQC8_9PSED)	ss1:0.708 ss2:0.247	ss1:0.436 ss2:0.454	ss1:-0.272 ss2:0.207	exon1:78108236-78108467 exon2:78108236-78108435 exon3:78108236-78108384 exon4:78108228-78108384 exon5:78108236-78108353
FB0	ch01	Solyc01g099810.3	Solyc01g099810:ss1_ss2+ES	ss1;ss2	No	No	Yes	No	No	Serine/arginine-rich splicing factor SR30 [Source:Projected from Arabidopsis thaliana (AT1G09140) UniProtKB/Swiss-Prot;Acc:Q9XFR5]; Serine/arginine-rich-splicing factor SR34 (AHRD V3.3 *-* A0A0M9UMW1_NICAT)	ss1:0.729 ss2:0.271	ss1:0.522 ss2:0.478	ss1:-0.207 ss2:0.207	exon1:82219060-82219968 exon2:82218834-82219968
FB0	ch01	Solyc01g104320.4	Solyc01g104320:ss2+ES+IR	ss2	No	No	Yes	Yes	No	Plastid-lipid associated protein PAP / fibrillin family protein (AHRD V3.3 *** A0A2U1Q907_ARTAN)	ss2:0.121	ss2:0.336	ss2:0.215	exon1:85043419-85043979 exon2:85043419-85043542 exon3:85043419-85043504 exon4:85043420-85043503
FB0	ch01	Solyc01g104920.3	Solyc01g104920:ss1_ss3	ss1;ss3	Yes	Yes	No	No	No	Vesicle-fusing ATPase (AHRD V3.3 *** A0A2G3C862_CAPCH)	ss1:0.950 ss3:0.049	ss1:0.525 ss3:0.475	ss1:-0.425 ss3:0.426	exon1:85559673-85559863 exon2:85559654-85559846 exon3:85559654-85559844
FB0	ch01	Solyc01g108050.3	Solyc01g108050:ss1_ss2	ss1;ss2	Yes	No	No	No	No	Dynamin-related protein 3B (AHRD V3.3 *-* A0A2G2Y090_CAPAN)	ss1:0.463 ss2:0.537	ss1:0.690 ss2:0.310	ss1:0.227 ss2:-0.227	exon1:87740164-87740301 exon2:87740199-87740301
FB0	ch01	Solyc01g111840.3	Solyc01g111840:ss2_ss4_ss5	ss2;ss4;ss5	Yes	Yes	No	No	No	Major facilitator superfamily protein (AHRD V3.3 *** A0A1P8BEX6_ARATH)	ss2:0.361 ss4:0.436 ss5:0.109	ss2:0.001 ss4:0.001 ss5:0.974	ss2:-0.360 ss4:-0.435 ss5:0.865	exon1:90359627-90359784 exon2:90359629-90359784 exon3:90359629-90359806 exon4:90359665-90359784 exon5:90359698-90359784 exon6:90359698-90359806
FB0	ch01	Solyc01g111870.3	Solyc01g111870:ss1+ES	ss1	Yes	No	Yes	No	No	Ataxia telangiectasia-mutated and RAD3-related [Source:Projected from Arabidopsis thaliana (AT5G40820) TAIR;Acc:AT5G40820]; Serine/threonine-protein kinase ATR (AHRD V3.3 *** A0A2G3BW62_CAPCH)	ss1:0.700	ss1:0.966	ss1:0.266	exon1:90385870-90386143 exon2:90379646-90386143 exon3:90385870-90386139
FB0	ch01	Solyc01g150151.1	Solyc01g150151:ss1_ss2	ss1;ss2	Yes	No	No	No	No	Unknown protein	ss1:0.773 ss2:0.227	ss1:0.529 ss2:0.471	ss1:-0.244 ss2:0.244	exon1:82741171-82742608 exon2:82741178-82742608
FB0	ch02	Solyc02g062620.3	Solyc02g062620:ss3_ss4+IR	ss3;ss4	Yes	Yes	No	Yes	No	Nuclear cap-binding protein subunit 2 [Source:UniProtKB/TrEMBL;Acc:K4B6F0]; Nuclear cap-binding protein subunit 2 (AHRD V3.3 *** B8YFW2_SOLTU)	ss3:0.759 ss4:0.175	ss3:0.295 ss4:0.535	ss3:-0.464 ss4:0.360	exon1:32364554-32366387 exon2:32364545-32366372 exon3:32364539-32366372 exon4:32364555-32366371
FB0	ch02	Solyc02g063120.1	Solyc02g063120:ss1_ss2	ss1;ss2	No	Yes	No	No	No	Unknown protein	ss1:0.321 ss2:0.679	ss1:0.541 ss2:0.459	ss1:0.220 ss2:-0.220	exon1:33195341-33197061 exon2:33195336-33197061
FB0	ch02	Solyc02g066803.1	Solyc02g066803:ss1_ss3+ES	ss1;ss3	No	Yes	Yes	No	No	Unknown protein	ss1:0.592 ss3:0.347	ss1:0.848 ss3:0.119	ss1:0.256 ss3:-0.228	exon1:34983016-34983924 exon2:34983011-34983924 exon3:34981031-34983924 exon4:34980728-34983924
FB0	ch02	Solyc02g066803.1	Solyc02g066803:ss2+ES	ss2	Yes	No	Yes	No	No	Unknown protein	ss2:0.534	ss2:0.221	ss2:-0.313	exon1:34981031-34984285 exon2:34981031-34983924 exon3:34981031-34982951 exon4:34981031-34982931 exon5:34981031-34981141
FB0	ch02	Solyc02g066803.1	Solyc02g066803:ss1_ss2+ES	ss1;ss2	No	Yes	Yes	No	No	Unknown protein	ss1:0.681 ss2:0.189	ss1:0.392 ss2:0.412	ss1:-0.289 ss2:0.223	exon1:34980872-34980954 exon2:34980728-34980954 exon3:34980718-34980954 exon4:34980670-34980954
FB0	ch02	Solyc02g067860.4	Solyc02g067860:ss2+ES	ss2	No	Yes	Yes	No	No	Glucose-6-phosphate 1-epimerase (AHRD V3.3 *** A0A1U8FRS7_CAPAN)	ss2:0.402	ss2:0.158	ss2:-0.244	exon1:35978611-35978718 exon2:35978611-35978719 exon3:35978611-35978809 exon4:35978611-35978822
FB0	ch02	Solyc02g069110.4	Solyc02g069110:ss1_ss3+ES	ss1;ss3	Yes	Yes	Yes	No	No	Cathepsin B-like cysteine proteinase (AHRD V3.3 *** Q40413_NICRU)	ss1:0.241 ss3:0.757	ss1:0.496 ss3:0.486	ss1:0.255 ss3:-0.271	exon1:37087219-37087306 exon2:37087214-37087306 exon3:37087123-37087301 exon4:37086964-37087301
FB0	ch02	Solyc02g069110.4	Solyc02g069110:ss2_ss3+ES	ss2;ss3	Yes	Yes	Yes	No	No	Cathepsin B-like cysteine proteinase (AHRD V3.3 *** Q40413_NICRU)	ss2:0.790 ss3:0.209	ss2:0.531 ss3:0.467	ss2:-0.259 ss3:0.258	exon1:37087214-37087306 exon2:37087123-37087301 exon3:37087123-37087215
FB0	ch02	Solyc02g070330.4	Solyc02g070330:ss3_ss4+ES	ss3;ss4	Yes	Yes	Yes	No	No	40S ribosomal protein S4 (AHRD V3.3 *** A0A2G2WHB8_CAPBA)	ss3:0.761 ss4:0.132	ss3:0.170 ss4:0.578	ss3:-0.591 ss4:0.446	exon1:38115903-38119694 exon2:38115928-38119854 exon3:38115940-38119866 exon4:38116042-38116151
FB0	ch02	Solyc02g074600.4	Solyc02g074600:ss4	ss4	Yes	Yes	No	No	No	Unknown protein	ss4:0.764	ss4:0.549	ss4:-0.215	exon1:45541117-45542105 exon2:45541126-45542114 exon3:45541168-45542000 exon4:45541174-45541909 exon5:45541174-45541982
FB0	ch02	Solyc02g076810.4	Solyc02g076810:ss1_ss2+IR	ss1;ss2	No	No	No	Yes	No	trihelix transcription factor ASIL2-like (AHRD V3.3 *** A0A2I4DK89_9ROSI)	ss1:0.142 ss2:0.858	ss1:0.428 ss2:0.572	ss1:0.286 ss2:-0.286	exon1:39913308-39915180 exon2:39915000-39915179
FB0	ch02	Solyc02g077910.4	Solyc02g077910:ss1+ES	ss1	No	Yes	Yes	No	No	Mitochondrial substrate carrier family protein (AHRD V3.3 *** A0A1P8B094_ARATH)	ss1:0.653	ss1:0.888	ss1:0.235	exon1:40725574-40725644 exon2:40725574-40725649 exon3:40725574-40726132
FB0	ch02	Solyc02g078700.3	Solyc02g078700:ss1_ss2+ES	ss1;ss2	No	No	Yes	No	No	Protein GID8 homolog [Source:Projected from Arabidopsis thaliana (AT1G61150) UniProtKB/Swiss-Prot;Acc:Q84WK5]; LisH and RanBPM domains containing protein (AHRD V3.3 *** F4HTG9_ARATH)	ss1:0.756 ss2:0.244	ss1:0.991 ss2:0.009	ss1:0.235 ss2:-0.235	exon1:41356284-41358425 exon2:41357141-41358425
FB0	ch02	Solyc02g078980.3	Solyc02g078980:ss1_ss2	ss1;ss2	Yes	No	No	No	No	TatD related DNase (AHRD V3.3 *** A0A2U1PXB2_ARTAN)	ss1:0.485 ss2:0.515	ss1:0.243 ss2:0.757	ss1:-0.242 ss2:0.242	exon1:41572703-41572815 exon2:41572703-41572803
FB0	ch02	Solyc02g082440.2	Solyc02g082440:ss1_ss2+ES	ss1;ss2	No	No	Yes	No	No	Unknown protein	ss1:0.990 ss2:0.010	ss1:0.778 ss2:0.222	ss1:-0.212 ss2:0.212	exon1:44132101-44133562 exon2:44131953-44133562
FB0	ch02	Solyc02g083785.1	Solyc02g083785:ss1_ss3+ES	ss1;ss3	Yes	No	Yes	No	No	Unknown protein	ss1:0.354 ss3:0.506	ss1:0.605 ss3:0.260	ss1:0.251 ss3:-0.246	exon1:45054257-45056459 exon2:45055206-45056459 exon3:45055570-45056459 exon4:45055657-45056459
FB0	ch02	Solyc02g086270.4	Solyc02g086270:ss1+ES	ss1	Yes	No	Yes	No	No	Protein kinase family protein (AHRD V3.3 *** A0A2U1MH78_ARTAN)	ss1:0.366	ss1:0.052	ss1:-0.314	exon1:46994928-47001798 exon2:46994928-46998701 exon3:46994928-46995695 exon4:46994928-46995590
FB0	ch02	Solyc02g088957.1	Solyc02g088957:ss3+ES	ss3	Yes	No	Yes	No	No	Unknown protein	ss3:0.839	ss3:0.610	ss3:-0.229	exon1:48935904-48940126 exon2:48935922-48938700 exon3:48935922-48940126 exon4:48936090-48936187
FB0	ch02	Solyc02g088957.1	Solyc02g088957:ss4+ES+IR	ss4	Yes	No	Yes	Yes	No	Unknown protein	ss4:0.734	ss4:0.501	ss4:-0.233	exon1:48935904-48940126 exon2:48935922-48940126 exon3:48939705-48940126 exon4:48936480-48940125
FB0	ch02	Solyc02g090330.3	Solyc02g090330:ss2+ES+IR	ss2	No	Yes	Yes	Yes	No	Meiotically up-regulated protein (AHRD V3.3 *** F4K264_ARATH)	ss2:0.748	ss2:0.536	ss2:-0.212	exon1:49940675-49941610 exon2:49940675-49941633 exon3:49940675-49942034 exon4:49940676-49941609
FB0	ch02	Solyc02g092650.3	Solyc02g092650:ss3+ES+IR	ss3	No	No	Yes	Yes	No	Unknown protein	ss3:0.606	ss3:0.367	ss3:-0.239	exon1:51718367-51718790 exon2:51718145-51718790 exon3:51718368-51718789
FB0	ch02	Solyc02g093525.1	Solyc02g093525:ss3	ss3	Yes	Yes	No	No	No	hypothetical protein (AHRD V3.3 *** AT5G14410.1)	ss3:0.502	ss3:0.288	ss3:-0.214	exon1:52423476-52423555 exon2:52423476-52423572 exon3:52423481-52423572 exon4:52423485-52423555 exon5:52423485-52423572
FB0	ch02	Solyc02g094170.3	Solyc02g094170:ss1_ss5+ES+IR	ss1;ss5	No	No	Yes	Yes	No	Zinc finger protein (AHRD V3.3 *** A0A200QGB0_9MAGN)	ss1:0.630 ss5:0.308	ss1:0.979 ss5:0.020	ss1:0.349 ss5:-0.288	exon1:52876023-52877156 exon2:52876023-52876739 exon3:52876023-52876523 exon4:52876023-52876254 exon5:52876024-52877155
FB0	ch03	Solyc03g007510.4	Solyc03g007510:ss1_ss3+ES	ss1;ss3	Yes	Yes	Yes	No	No	HAT transposon superfamily (AHRD V3.3 *** A0A2U1Q846_ARTAN)	ss1:0.505 ss3:0.418	ss1:0.735 ss3:0.085	ss1:0.230 ss3:-0.333	exon1:2112645-2112933 exon2:2112649-2112933 exon3:2112853-2112933 exon4:2112645-2112943 exon5:2112853-2112943
FB0	ch03	Solyc03g025930.4	Solyc03g025930:ss3+ES	ss3	No	Yes	Yes	No	No	F-box/LRR-repeat protein (AHRD V3.3 *** A0A1U8G7I8_CAPAN)	ss3:0.359	ss3:0.559	ss3:0.200	exon1:3334602-3338119 exon2:3334602-3338177 exon3:3334602-3340105
FB0	ch03	Solyc03g044100.4	Solyc03g044100:ss4+ES	ss4	No	No	Yes	No	No	Peroxidase (AHRD V3.3 *** K4BG30_SOLLC)	ss4:0.522	ss4:0.178	ss4:-0.344	exon1:7388258-7396615 exon2:7388258-7394446 exon3:7388258-7389951 exon4:7388258-7388995
FB0	ch03	Solyc03g058350.4	Solyc03g058350:ss3_ss4+ES+IR	ss3;ss4	No	No	Yes	Yes	No	Eukaryotic translation initiation factor 5B (AHRD V3.3 *** A0A2G2WJG0_CAPBA)	ss3:0.465 ss4:0.490	ss3:0.248 ss4:0.714	ss3:-0.217 ss4:0.224	exon1:19978922-19979009 exon2:19978922-19979063 exon3:19978922-19981265 exon4:19978923-19981264
FB0	ch03	Solyc03g095820.4	Solyc03g095820:ss1_ss2	ss1;ss2	Yes	No	No	No	No	Plant cadmium resistance 2 (AHRD V3.3 *** A0A0K9PMY3_ZOSMR)	ss1:0.176 ss2:0.824	ss1:0.516 ss2:0.484	ss1:0.340 ss2:-0.340	exon1:52037287-52037905 exon2:52037287-52037869
FB0	ch03	Solyc03g097260.4	Solyc03g097260:ss2_ss4+ES	ss2;ss4	Yes	No	Yes	No	No	RING/FYVE/PHD zinc finger superfamily protein (AHRD V3.3 *** F4IYH6_ARATH)	ss2:0.543 ss4:0.333	ss2:0.249 ss4:0.593	ss2:-0.294 ss4:0.260	exon1:54137092-54138030 exon2:54136859-54138030 exon3:54137092-54138017 exon4:54136859-54138017
FB0	ch03	Solyc03g097260.4	Solyc03g097260:ss1_ss2+ES	ss1;ss2	Yes	No	Yes	No	No	RING/FYVE/PHD zinc finger superfamily protein (AHRD V3.3 *** F4IYH6_ARATH)	ss1:0.549 ss2:0.335	ss1:0.251 ss2:0.599	ss1:-0.298 ss2:0.264	exon1:54136859-54138030 exon2:54136859-54138017 exon3:54136859-54136966
FB0	ch03	Solyc03g097800.4	Solyc03g097800:ss1_ss2+IR	ss1;ss2	No	No	No	Yes	No	V-type proton ATPase subunit C (AHRD V3.3 *** A0A2G2X844_CAPBA)	ss1:0.399 ss2:0.601	ss1:0.167 ss2:0.833	ss1:-0.232 ss2:0.232	exon1:54694130-54694217 exon2:54689384-54694216
FB0	ch03	Solyc03g113770.3	Solyc03g113770:ss3+ES	ss3	Yes	No	Yes	No	No	NAD(P)H-hydrate epimerase [Source:UniProtKB/TrEMBL;Acc:K4BKM9]; NAD(P)H-hydrate epimerase (AHRD V3.3 *** A0A1U8G4A3_CAPAN)	ss3:0.934	ss3:0.725	ss3:-0.209	exon1:58251059-58251573 exon2:58251059-58251239 exon3:58251059-58251215 exon4:58251059-58251200
FB0	ch03	Solyc03g116970.3	Solyc03g116970:ss5+ES+IR	ss5	Yes	Yes	Yes	Yes	No	Phospholipase-like protein (PEARLI 4) family protein (AHRD V3.3 *-* A8MQE1_ARATH)	ss5:0.305	ss5:0.507	ss5:0.202	exon1:60698154-60698350 exon2:60698135-60698350 exon3:60697428-60698350 exon4:60697438-60698348 exon5:60698155-60698347
FB0	ch04	Solyc04g016130.3	Solyc04g016130:ss3+ES+IR	ss3	No	No	Yes	Yes	No	F-box/LRR plant protein (AHRD V3.3 *** G7J3V2_MEDTR)	ss3:0.938	ss3:0.701	ss3:-0.237	exon1:6894113-6895073 exon2:6894113-6894660 exon3:6894114-6895072
FB0	ch04	Solyc04g016550.4	Solyc04g016550:ss3+ES+IR	ss3	Yes	Yes	Yes	Yes	No	Folylpolyglutamate synthase (AHRD V3.3 *** A0A1U8GL32_CAPAN)	ss3:0.413	ss3:0.204	ss3:-0.209	exon1:7414283-7417973 exon2:7414283-7416920 exon3:7414283-7416916 exon4:7414283-7414668 exon5:7414215-7416920 exon6:7414215-7416916 exon7:7414174-7416916 exon8:7414284-7416915
FB0	ch04	Solyc04g039950.4	Solyc04g039950:ss1_ss2	ss1;ss2	No	Yes	No	No	No	RNA polymerase II transcription mediators [Source:Projected from Arabidopsis thaliana (AT1G55325) TAIR;Acc:AT1G55325]; Mediator of RNA polymerase II transcription subunit 13 (AHRD V3.3 *** A0A2G2XAM6_CAPBA)	ss1:0.580 ss2:0.420	ss1:0.364 ss2:0.636	ss1:-0.216 ss2:0.216	exon1:12103932-12104002 exon2:12103932-12104009
FB0	ch04	Solyc04g049340.3	Solyc04g049340:ss1_ss3+ES	ss1;ss3	Yes	No	Yes	No	No	Tryptophan/tyrosine permease (AHRD V3.3 *** A0A2U1PXY3_ARTAN)	ss1:0.470 ss3:0.520	ss1:0.195 ss3:0.801	ss1:-0.275 ss3:0.281	exon1:40729792-40730885 exon2:40729792-40729911 exon3:40729792-40729857
FB0	ch04	Solyc04g049890.4	Solyc04g049890:ss2	ss2	Yes	Yes	No	No	No	D-aminoacid aminotransferase-like PLP-dependent enzymes superfamily protein (AHRD V3.3 *** Q8VZN6_ARATH)	ss2:0.167	ss2:0.456	ss2:0.289	exon1:43919199-43919512 exon2:43919199-43919516 exon3:43919309-43919512
FB0	ch04	Solyc04g071120.3	Solyc04g071120:ss1_ss2	ss1;ss2	No	Yes	No	No	No	Protein kinase domain (AHRD V3.3 *** A0A200RCD5_9MAGN)	ss1:0.397 ss2:0.603	ss1:0.636 ss2:0.364	ss1:0.239 ss2:-0.239	exon1:55837376-55840950 exon2:55837327-55840950
FB0	ch04	Solyc04g072140.4	Solyc04g072140:ss1+ES	ss1	Yes	No	Yes	No	No	tRNA pseudouridine synthase (AHRD V3.3 *** A0A2G3CNB1_CAPCH)	ss1:0.572	ss1:0.299	ss1:-0.273	exon1:57106216-57106643 exon2:57106216-57107472 exon3:57106239-57106643 exon4:57106239-57107472 exon5:57106239-57107619
FB0	ch04	Solyc04g074163.1	Solyc04g074163:ss2+ES	ss2	Yes	No	Yes	No	No	Unknown protein	ss2:0.122	ss2:0.326	ss2:0.204	exon1:58114830-58116334 exon2:58114830-58116331 exon3:58114732-58116325 exon4:58114830-58116289
FB0	ch04	Solyc04g076500.4	Solyc04g076500:ss1_ss2	ss1;ss2	Yes	No	No	No	No	BEACH domain (AHRD V3.3 *-* A0A200PNF4_9MAGN)	ss1:0.701 ss2:0.299	ss1:0.910 ss2:0.090	ss1:0.209 ss2:-0.209	exon1:59366309-59366974 exon2:59366314-59366974
FB0	ch04	Solyc04g076690.4	Solyc04g076690:ss1+IR	ss1	Yes	Yes	No	Yes	No	Unknown protein	ss1:0.264	ss1:0.007	ss1:-0.257	exon1:59582327-59586253 exon2:59582099-59585897 exon3:59582566-59585896
FB0	ch04	Solyc04g077630.3	Solyc04g077630:ss1_ss2+ES	ss1;ss2	No	No	Yes	No	No	Serine carboxypeptidase (AHRD V3.3 *** A0A2K3MSK4_TRIPR)	ss1:0.173 ss2:0.827	ss1:0.495 ss2:0.505	ss1:0.322 ss2:-0.322	exon1:60566725-60567047 exon2:60566927-60567047
FB0	ch04	Solyc04g078860.4	Solyc04g078860:ss2	ss2	No	Yes	No	No	No	glutamate receptor-like 1.1	ss2:0.975	ss2:0.756	ss2:-0.219	exon1:61504540-61506023 exon2:61504540-61506034 exon3:61504540-61506092
FB0	ch04	Solyc04g080290.3	Solyc04g080290:ss1_ss2+IR	ss1;ss2	No	No	No	Yes	No	Sec14p-like phosphatidylinositol transfer family protein (AHRD V3.3 *** Q9FRK8_ARATH)	ss1:0.174 ss2:0.826	ss1:0.449 ss2:0.551	ss1:0.275 ss2:-0.275	exon1:62503782-62504692 exon2:62504239-62504691
FB0	ch04	Solyc04g081790.3	Solyc04g081790:ss1	ss1	Yes	No	No	No	No	GDSL esterase/lipase (AHRD V3.3 *** A0A2R6PZI7_ACTCH)	ss1:0.119	ss1:0.319	ss1:0.200	exon1:63671069-63671193 exon2:63671104-63671193
FB0	ch04	Solyc04g082500.4	Solyc04g082500:ss1_ss2	ss1;ss2	No	Yes	No	No	No	Protein kinase APK1B, chloroplastic (AHRD V3.3 *** A0A2G2X1F2_CAPBA)	ss1:0.646 ss2:0.354	ss1:0.876 ss2:0.124	ss1:0.230 ss2:-0.230	exon1:64124759-64124850 exon2:64124756-64124850
FB0	ch04	Solyc04g082610.3	Solyc04g082610:ss1_ss4+ES+IR	ss1;ss4	Yes	No	Yes	Yes	No	Glutamate receptor 3.3 [Source:Projected from Arabidopsis thaliana (AT1G42540) UniProtKB/Swiss-Prot;Acc:Q9C8E7]; glutamate receptor like 3.3	ss1:0.126 ss4:0.833	ss1:0.355 ss4:0.584	ss1:0.229 ss4:-0.249	exon1:64205305-64206305 exon2:64205313-64206305 exon3:64206181-64206305 exon4:64206182-64206304
FB0	ch04	Solyc04g082970.4	Solyc04g082970:ss1_ss2	ss1;ss2	Yes	No	No	No	No	electron transporter%2C putative (Protein of unknown function%2C DUF547) (AHRD V3.3 *** AT5G66600.9)	ss1:0.343 ss2:0.657	ss1:0.569 ss2:0.431	ss1:0.226 ss2:-0.226	exon1:64397027-64397193 exon2:64397072-64397193
FB0	ch04	Solyc04g150119.1	Solyc04g150119:ss3+ES	ss3	No	Yes	Yes	No	No	alpha/beta-Hydrolases superfamily protein (AHRD V3.3 --* AT4G17470.4)	ss3:0.490	ss3:0.695	ss3:0.205	exon1:22103567-22104172 exon2:22100406-22104172 exon3:22099924-22104172 exon4:22099920-22104172
FB0	ch04	Solyc04g150158.1	Solyc04g150158:ss2+ES	ss2	Yes	Yes	Yes	No	No	40S ribosomal protein S15a (AHRD V3.3 *** A0A2G3C780_CAPCH)	ss2:0.255	ss2:0.055	ss2:-0.200	exon1:54436499-54443516 exon2:54436536-54443553 exon3:54436546-54443479 exon4:54436607-54443601 exon5:54436623-54437407 exon6:54436623-54443640 exon7:54436623-54444421
FB0	ch04	Solyc04g150158.1	Solyc04g150158:ss4_ss5+ES	ss4;ss5	Yes	Yes	Yes	No	No	40S ribosomal protein S15a (AHRD V3.3 *** A0A2G3C780_CAPCH)	ss4:0.334 ss5:0.649	ss4:0.717 ss5:0.233	ss4:0.383 ss5:-0.416	exon1:54436392-54443479 exon2:54436546-54443479 exon3:54443408-54443479 exon4:54436499-54443516 exon5:54436536-54443553 exon6:54436607-54443601
FB0	ch05	Solyc05g005000.4	Solyc05g005000:ss2_ss3+ES	ss2;ss3	Yes	Yes	Yes	No	Down-regulated	Alpha/beta-Hydrolases superfamily protein (AHRD V3.3 *-* F4I5X3_ARATH)	ss2:0.426 ss3:0.559	ss2:0.698 ss3:0.292	ss2:0.272 ss3:-0.267	exon1:49625-51160 exon2:50737-50829 exon3:50737-50828 exon4:50736-50827
FB0	ch05	Solyc05g005290.4	Solyc05g005290:ss2_ss3	ss2;ss3	Yes	Yes	No	No	No	Poly [ADP-ribose] polymerase (AHRD V3.3 *** A0A2G2WJW6_CAPBA)	ss2:0.005 ss3:0.709	ss2:0.325 ss3:0.466	ss2:0.320 ss3:-0.243	exon1:278621-278858 exon2:278623-278826 exon3:278611-278814
FB0	ch05	Solyc05g006710.3	Solyc05g006710:ss1_ss2	ss1;ss2	No	Yes	No	No	No	Unknown protein	ss1:0.316 ss2:0.684	ss1:0.571 ss2:0.429	ss1:0.255 ss2:-0.255	exon1:1423722-1424229 exon2:1423722-1424243
FB0	ch05	Solyc05g006990.3	Solyc05g006990:ss2_ss3+ES	ss2;ss3	No	No	Yes	No	No	Major facilitator superfamily protein (AHRD V3.3 *** A0A1P8AT47_ARATH)	ss2:0.377 ss3:0.596	ss2:0.125 ss3:0.835	ss2:-0.252 ss3:0.239	exon1:1632222-1632630 exon2:1632222-1632635 exon3:1632222-1636704
FB0	ch05	Solyc05g009670.3	Solyc05g009670:ss1_ss2	ss1;ss2	Yes	No	No	No	No	Plasma-membrane choline transporter family protein (AHRD V3.3 *** A0A2U1PYZ6_ARTAN)	ss1:0.833 ss2:0.167	ss1:0.527 ss2:0.473	ss1:-0.306 ss2:0.306	exon1:3919317-3919434 exon2:3919317-3919426
FB0	ch05	Solyc05g010440.2	Solyc05g010440:ss1_ss2+IR	ss1;ss2	Yes	Yes	No	Yes	No	Choline/ethanolaminephosphotransferase 1 (AHRD V3.3 *-* A0A2G2YCJ3_CAPAN)	ss1:0.435 ss2:0.457	ss1:0.001 ss2:0.866	ss1:-0.434 ss2:0.409	exon1:4723437-4723646 exon2:4723444-4723652 exon3:4723445-4723645
FB0	ch05	Solyc05g013660.4	Solyc05g013660:ss1_ss2+ES+IR	ss1;ss2	No	No	Yes	Yes	No	Lysine ketoglutarate reductase trans-splicing protein (DUF707) (AHRD V3.3 *** A0A1P8AMP7_ARATH)	ss1:0.244 ss2:0.712	ss1:0.524 ss2:0.452	ss1:0.280 ss2:-0.260	exon1:7029540-7031092 exon2:7029540-7029649 exon3:7029541-7029648
FB0	ch05	Solyc05g014200.3	Solyc05g014200:ss1	ss1	Yes	Yes	No	No	No	TGN-localized SYP41-interacting protein (AHRD V3.3 *** F1BCU1_ARATH)	ss1:0.421	ss1:0.633	ss1:0.212	exon1:8040188-8040567 exon2:8040184-8040567 exon3:8040184-8040303 exon4:8040184-8040299
FB0	ch05	Solyc05g015040.4	Solyc05g015040:ss1_ss2+IR	ss1;ss2	No	No	No	Yes	No	RNA helicase DEAH-box 15	ss1:0.597 ss2:0.403	ss1:0.996 ss2:0.004	ss1:0.399 ss2:-0.399	exon1:9793539-9793623 exon2:9793540-9793622
FB0	ch05	Solyc05g015735.1	Solyc05g015735:ss5+ES+IR	ss5	Yes	Yes	Yes	Yes	No	Unknown protein	ss5:0.714	ss5:0.453	ss5:-0.261	exon1:11901411-11903624 exon2:11901460-11901963 exon3:11901460-11903273 exon4:11901460-11903624 exon5:11901461-11903272
FB0	ch05	Solyc05g024235.1	Solyc05g024235:ss4_ss6+ES	ss4;ss6	Yes	Yes	Yes	No	No	Enoyl CoA hydratase-like protein (AHRD V3.3 *** Q8RUL6_ORYSJ)	ss4:0.321 ss6:0.545	ss4:0.630 ss6:0.068	ss4:0.309 ss6:-0.477	exon1:31015271-31016762 exon2:31015634-31016990 exon3:31015634-31017025 exon4:31015547-31017133 exon5:31015634-31017133 exon6:31015613-31017199
FB0	ch05	Solyc05g026180.2	Solyc05g026180:ss1_ss2	ss1;ss2	No	Yes	No	No	No	NAC domain (AHRD V3.3 *** A0A200QDG2_9MAGN)	ss1:0.155 ss2:0.845	ss1:0.366 ss2:0.634	ss1:0.211 ss2:-0.211	exon1:40166726-40167438 exon2:40166726-40167495
FB0	ch05	Solyc05g047550.4	Solyc05g047550:ss4+ES	ss4	Yes	Yes	Yes	No	No	Protein kinase domain (AHRD V3.3 *** A0A200QZ79_9MAGN)	ss4:0.863	ss4:0.645	ss4:-0.218	exon1:58367668-58367784 exon2:58367410-58367784 exon3:58367651-58367745 exon4:58367410-58367731 exon5:58367410-58367709
FB0	ch05	Solyc05g051780.4	Solyc05g051780:ss1_ss2+ES	ss1;ss2	No	Yes	Yes	No	No	Gamma-glutamyltranspeptidase 1 (AHRD V3.3 *** A0A2G2WRQ3_CAPBA),Pfam:PF01019	ss1:0.251 ss2:0.743	ss1:0.028 ss2:0.966	ss1:-0.223 ss2:0.223	exon1:61556026-61556411 exon2:61555795-61556411 exon3:61555778-61556411
FB0	ch05	Solyc05g051780.4	Solyc05g051780:ss1_ss2+ES	ss1;ss2	No	Yes	Yes	No	No	Gamma-glutamyltranspeptidase 1 (AHRD V3.3 *** A0A2G2WRQ3_CAPBA),Pfam:PF01019	ss1:0.532 ss2:0.463	ss1:0.827 ss2:0.168	ss1:0.295 ss2:-0.295	exon1:61555795-61556411 exon2:61555795-61555989 exon3:61555778-61556411
FB0	ch05	Solyc05g150106.1	Solyc05g150106:ss3_ss4+ES	ss3;ss4	Yes	Yes	Yes	No	No	Unknown protein	ss3:0.265 ss4:0.732	ss3:0.468 ss4:0.498	ss3:0.203 ss4:-0.234	exon1:2929655-2930005 exon2:2929733-2930005 exon3:2929764-2930005 exon4:2929764-2930035
FB0	ch05	Solyc05g150106.1	Solyc05g150106:ss1_ss2+ES	ss1;ss2	No	No	Yes	No	No	Unknown protein	ss1:0.090 ss2:0.910	ss1:0.354 ss2:0.646	ss1:0.264 ss2:-0.264	exon1:2929250-2929712 exon2:2929404-2929712
FB0	ch05	Solyc05g150106.1	Solyc05g150106:ss1_ss2+ES	ss1;ss2	No	No	Yes	No	No	Unknown protein	ss1:0.901 ss2:0.099	ss1:0.653 ss2:0.347	ss1:-0.248 ss2:0.248	exon1:2929250-2929344 exon2:2929250-2929712
FB0	ch05	Solyc05g150130.1	Solyc05g150130:ss1_ss2	ss1;ss2	No	Yes	No	No	No	Alcohol dehydrogenase (AHRD V3.3 *-* A0A2U1MN94_ARTAN)	ss1:0.155 ss2:0.845	ss1:0.440 ss2:0.560	ss1:0.285 ss2:-0.285	exon1:28144584-28144663 exon2:28144540-28144663
FB0	ch06	Solyc06g005850.3	Solyc06g005850:ss1_ss3+ES	ss1;ss3	Yes	No	Yes	No	No	RING/FYVE/PHD zinc finger superfamily protein (AHRD V3.3 *** B6SN54_MAIZE)	ss1:0.602 ss3:0.315	ss1:0.831 ss3:0.106	ss1:0.229 ss3:-0.209	exon1:886542-887446 exon2:886546-887446 exon3:886983-887446
FB0	ch06	Solyc06g008030.3	Solyc06g008030:ss1+ES	ss1	No	No	Yes	No	No	bHLH transcription factor 041	ss1:0.860	ss1:0.630	ss1:-0.230	exon1:1883231-1884205 exon2:1883231-1883891 exon3:1883231-1883658
FB0	ch06	Solyc06g008490.3	Solyc06g008490:ss1_ss2	ss1;ss2	Yes	No	No	No	No	Probable inactive lysine-specific demethylase JMJ19 [Source:Projected from Arabidopsis thaliana (AT2G38950) UniProtKB/Swiss-Prot;Acc:Q8L7T6]; Transcription factor jumonji (Jmj) family protein / zinc finger (C5HC2 type) family protein (AHRD V3.3 *** A0A1P8AMS3_ARATH)	ss1:0.756 ss2:0.242	ss1:0.553 ss2:0.444	ss1:-0.203 ss2:0.202	exon1:2398308-2398460 exon2:2398348-2398460 exon3:2398376-2398460
FB0	ch06	Solyc06g036060.4	Solyc06g036060:ss2_ss3+ES+IR	ss2;ss3	No	Yes	Yes	Yes	No	Zinc finger, C2H2 (AHRD V3.3 *** A0A2U1MXZ4_ARTAN)	ss2:0.500 ss3:0.199	ss2:0.274 ss3:0.409	ss2:-0.226 ss3:0.210	exon1:23288821-23289007 exon2:23287861-23289173 exon3:23288821-23289173 exon4:23288822-23289006
FB0	ch06	Solyc06g053860.3	Solyc06g053860:ss2+ES	ss2	Yes	No	Yes	No	No	alpha-1,2-Mannosidase [Source:UniProtKB/TrEMBL;Acc:K4C673]; alpha-1,2-Mannosidase (AHRD V3.3 *** A0A328D328_9ASTE)	ss2:0.793	ss2:0.591	ss2:-0.202	exon1:34506926-34508678 exon2:34506926-34508663 exon3:34506926-34507869
FB0	ch06	Solyc06g067990.3	Solyc06g067990:ss2_ss3	ss2;ss3	Yes	Yes	No	No	No	Lys-63-specific deubiquitinase BRCC36 (AHRD V3.3 *** A0A2G3C915_CAPCH)	ss2:0.006 ss3:0.988	ss2:0.440 ss3:0.557	ss2:0.434 ss3:-0.431	exon1:39780529-39781201 exon2:39780525-39781194 exon3:39780512-39781181
FB0	ch06	Solyc06g074410.4	Solyc06g074410:ss2_ss3+ES	ss2;ss3	Yes	No	Yes	No	No	Fatty acyl-CoA reductase (AHRD V3.3 *** A0A2G2ZDE3_CAPAN)	ss2:0.716 ss3:0.277	ss2:0.936 ss3:0.060	ss2:0.220 ss3:-0.217	exon1:43702792-43703668 exon2:43702931-43703668 exon3:43702931-43703940
FB0	ch06	Solyc06g082160.4	Solyc06g082160:ss1_ss2	ss1;ss2	Yes	No	No	No	No	SAGA-associated factor 11 (AHRD V3.3 *** A0A2G2XZK1_CAPAN)	ss1:0.583 ss2:0.417	ss1:0.784 ss2:0.216	ss1:0.201 ss2:-0.201	exon1:45647952-45649031 exon2:45647952-45648970
FB0	ch06	Solyc06g082200.4	Solyc06g082200:ss1_ss2+IR	ss1;ss2	No	No	No	Yes	No	Rab3 GTPase-activating protein catalytic subunit (AHRD V3.3 *** A0A200PLR8_9MAGN)	ss1:0.040 ss2:0.960	ss1:0.313 ss2:0.687	ss1:0.273 ss2:-0.273	exon1:45683748-45683855 exon2:45683749-45683854
FB0	ch06	Solyc06g150128.1	Solyc06g150128:ss2_ss3+IR	ss2;ss3	No	Yes	No	Yes	No	hypothetical protein (AHRD V3.3 *** AT4G39235.2)	ss2:0.627 ss3:0.328	ss2:0.890 ss3:0.021	ss2:0.263 ss3:-0.307	exon1:38899309-38899382 exon2:38899291-38899382 exon3:38899310-38899381
FB0	ch07	Solyc07g007940.3	Solyc07g007940:ss1_ss2+ES	ss1;ss2	No	No	Yes	No	No	Small nuclear RNA activating complex (SNAPc)%2C subunit SNAP43 protein (AHRD V3.3 *** AT3G53270.9)	ss1:0.687 ss2:0.313	ss1:0.444 ss2:0.556	ss1:-0.243 ss2:0.243	exon1:2570301-2574446 exon2:2570301-2571072
FB0	ch07	Solyc07g007940.3	Solyc07g007940:ss3+ES	ss3	No	No	Yes	No	No	Small nuclear RNA activating complex (SNAPc)%2C subunit SNAP43 protein (AHRD V3.3 *** AT3G53270.9)	ss3:0.698	ss3:0.470	ss3:-0.228	exon1:2573968-2574446 exon2:2571178-2574446 exon3:2570301-2574446
FB0	ch07	Solyc07g008460.3	Solyc07g008460:ss3	ss3	No	Yes	No	No	No	Histone-lysine N-methyltransferase ASHH1 (AHRD V3.3 *** A0A2G2WBP8_CAPBA)	ss3:0.827	ss3:0.592	ss3:-0.235	exon1:3337176-3338305 exon2:3337176-3338314 exon3:3337176-3338321 exon4:3337176-3338334 exon5:3337176-3338343
FB0	ch07	Solyc07g039343.1	Solyc07g039343:ss3_ss4+ES+IR	ss3;ss4	No	No	Yes	Yes	No	Gag/pol polyprotein (AHRD V3.3 *-* A0A2K3NP54_TRIPR)	ss3:0.188 ss4:0.708	ss3:0.440 ss4:0.496	ss3:0.252 ss4:-0.212	exon1:47076867-47077942 exon2:47076708-47077942 exon3:47076700-47077942 exon4:47076868-47077941
FB0	ch07	Solyc07g042330.2	Solyc07g042330:ss3+ES+IR	ss3	No	No	Yes	Yes	No	30S ribosomal protein S9 (AHRD V3.3 *-* A0A2G3CAH5_CAPCH)	ss3:0.444	ss3:0.679	ss3:0.235	exon1:55307378-55307480 exon2:55307400-55307480 exon3:55306329-55307479
FB0	ch07	Solyc07g047960.3	Solyc07g047960:ss2_ss3+ES	ss2;ss3	No	No	Yes	No	No	WRKY transcription factor 1	ss2:0.664 ss3:0.330	ss2:0.928 ss3:0.067	ss2:0.264 ss3:-0.263	exon1:59067474-59067544 exon2:59065998-59067544 exon3:59064143-59067544
FB0	ch07	Solyc07g055780.3	Solyc07g055780:ss1_ss2+ES	ss1;ss2	No	Yes	Yes	No	No	Protein trichome birefringence-like 43 (AHRD V3.3 *** A0A2G2WDQ2_CAPBA)	ss1:0.237 ss2:0.748	ss1:0.021 ss2:0.974	ss1:-0.216 ss2:0.226	exon1:63632014-63632194 exon2:63632014-63633821 exon3:63632014-63633877
FB0	ch07	Solyc07g055920.4	Solyc07g055920:ss3	ss3	Yes	Yes	No	No	No	MADS-box transcription factor ARLEQUIN [Source:UniProtKB/TrEMBL;Acc:E9JUM2]; Tomato AGAMOUS-like 1	ss3:0.495	ss3:0.709	ss3:0.214	exon1:63759065-63759274 exon2:63759068-63759277 exon3:63759068-63759278 exon4:63759073-63759286 exon5:63759073-63759287 exon6:63759077-63759286 exon7:63759080-63759287
FB0	ch07	Solyc07g064490.4	Solyc07g064490:ss1	ss1	No	Yes	No	No	No	CRS2-associated factor 2, mitochondrial (AHRD V3.3 *** A0A2G2Z5G3_CAPAN)	ss1:0.414	ss1:0.621	ss1:0.207	exon1:66445118-66445218 exon2:66445118-66445229 exon3:66445118-66445239
FB0	ch07	Solyc07g065430.2	Solyc07g065430:ss1+ES	ss1	Yes	Yes	Yes	No	No	DNA topoisomerase 6 subunit A (AHRD V3.3 *-* E1ZHQ0_CHLVA)	ss1:0.278	ss1:0.066	ss1:-0.212	exon1:67018821-67019000 exon2:67017599-67019000 exon3:67017585-67018994
FB0	ch07	Solyc07g065430.2	Solyc07g065430:ss1_ss2+ES	ss1;ss2	No	No	Yes	No	No	DNA topoisomerase 6 subunit A (AHRD V3.3 *-* E1ZHQ0_CHLVA)	ss1:0.831 ss2:0.169	ss1:0.627 ss2:0.373	ss1:-0.204 ss2:0.204	exon1:67020097-67020193 exon2:67019973-67020193
FB0	ch08	Solyc08g007100.4	Solyc08g007100:ss1_ss2+ES	ss1;ss2	No	No	Yes	No	No	Haloacid dehalogenase-like hydrolase (HAD) superfamily protein (AHRD V3.3 *** A0A2U1KV95_ARTAN),Pfam:PF13419	ss1:0.510 ss2:0.490	ss1:0.757 ss2:0.243	ss1:0.247 ss2:-0.247	exon1:1674574-1675086 exon2:1674574-1675831
FB0	ch08	Solyc08g007310.3	Solyc08g007310:ss2	ss2	No	Yes	No	No	No	Exostosin-like (AHRD V3.3 *** A0A200PV90_9MAGN)	ss2:0.989	ss2:0.757	ss2:-0.232	exon1:1867245-1867923 exon2:1867232-1867923 exon3:1867165-1867923
FB0	ch08	Solyc08g007330.3	Solyc08g007330:ss2+ES	ss2	No	Yes	Yes	No	No	DNA mismatch repair protein MSH4 [Source:Projected from Arabidopsis thaliana (AT4G17380) UniProtKB/Swiss-Prot;Acc:F4JP48]; DNA mismatch repair protein MutS (AHRD V3.3 *** A0A200Q639_9MAGN)	ss2:0.595	ss2:0.359	ss2:-0.236	exon1:1911113-1911207 exon2:1911109-1911207 exon3:1910969-1911207
FB0	ch08	Solyc08g007400.4	Solyc08g007400:ss1_ss2+ES	ss1;ss2	No	No	Yes	No	No	autophagy-related protein 8f isoform X2 (AHRD V3.3 *-* XP_010324593.1)	ss1:0.309 ss2:0.691	ss1:0.108 ss2:0.892	ss1:-0.201 ss2:0.201	exon1:1978264-1979434 exon2:1979335-1979434
FB0	ch08	Solyc08g007400.4	Solyc08g007400:ss2_ss3+ES+IR	ss2;ss3	Yes	Yes	Yes	Yes	No	autophagy-related protein 8f isoform X2 (AHRD V3.3 *-* XP_010324593.1)	ss2:0.363 ss3:0.410	ss2:0.715 ss3:0.137	ss2:0.352 ss3:-0.273	exon1:1978263-1979271 exon2:1978264-1979273 exon3:1978264-1979434 exon4:1978265-1979276 exon5:1978265-1979278 exon6:1978268-1979275 exon7:1978292-1979300 exon8:1978293-1979270
FB0	ch08	Solyc08g008280.3	Solyc08g008280:ss1_ss2	ss1;ss2	Yes	Yes	No	No	No	WRKY transcription factor 53	ss1:0.953 ss2:0.047	ss1:0.565 ss2:0.435	ss1:-0.388 ss2:0.388	exon1:2713368-2713700 exon2:2713345-2713633
FB0	ch08	Solyc08g023590.4	Solyc08g023590:ss2+ES	ss2	Yes	No	Yes	No	No	WD40 repeat (AHRD V3.3 *** A0A200QX55_9MAGN)	ss2:0.494	ss2:0.281	ss2:-0.213	exon1:26933285-26933376 exon2:26933292-26933376 exon3:26933292-26935856
FB0	ch08	Solyc08g067160.3	Solyc08g067160:ss3+ES	ss3	Yes	No	Yes	No	No	Alpha/beta-Hydrolases superfamily protein (AHRD V3.3 *** A0A2U1QI56_ARTAN)	ss3:0.197	ss3:0.419	ss3:0.222	exon1:54218227-54218757 exon2:54218364-54218757 exon3:54218364-54219855
FB0	ch08	Solyc08g068050.3	Solyc08g068050:ss2_ss3+ES	ss2;ss3	No	No	Yes	No	No	DDT domain-containing protein (AHRD V3.3 *-* A0A1Q3BG21_CEPFO)	ss2:0.750 ss3:0.248	ss2:0.979 ss3:0.003	ss2:0.229 ss3:-0.245	exon1:55241982-55246245 exon2:55243072-55246245 exon3:55246168-55246245
FB0	ch08	Solyc08g068530.4	Solyc08g068530:ss2+ES	ss2	No	Yes	Yes	No	No	FBD-associated F-box protein (AHRD V3.3 *-* A0A1J3I4L3_NOCCA)	ss2:0.727	ss2:0.929	ss2:0.202	exon1:55758375-55759286 exon2:55758375-55759460 exon3:55758375-55759835
FB0	ch08	Solyc08g075010.4	Solyc08g075010:ss2+ES	ss2	Yes	No	Yes	No	No	DNAse I-like superfamily protein (AHRD V3.3 *** A0A2U1N4L5_ARTAN)	ss2:0.551	ss2:0.840	ss2:0.289	exon1:57264560-57269647 exon2:57264560-57269527 exon3:57264560-57268429
FB0	ch08	Solyc08g075010.4	Solyc08g075010:ss4+ES	ss4	Yes	No	Yes	No	No	DNAse I-like superfamily protein (AHRD V3.3 *** A0A2U1N4L5_ARTAN)	ss4:0.554	ss4:0.811	ss4:0.257	exon1:57264560-57269647 exon2:57268505-57269527 exon3:57265022-57269527 exon4:57264560-57269527
FB0	ch08	Solyc08g075020.3	Solyc08g075020:ss3	ss3	Yes	Yes	No	No	No	Pectin acetylesterase (AHRD V3.3 *** K4CMM0_SOLLC)	ss3:0.437	ss3:0.210	ss3:-0.227	exon1:57289933-57290016 exon2:57289933-57290028 exon3:57289933-57290050 exon4:57289933-57290084 exon5:57289974-57290084
FB0	ch08	Solyc08g079030.4	Solyc08g079030:ss2+ES	ss2	Yes	Yes	Yes	No	No	hypothetical protein (DUF863) (AHRD V3.3 *-* AT1G62530.2)	ss2:0.143	ss2:0.438	ss2:0.295	exon1:60789171-60790501 exon2:60789168-60790501 exon3:60789775-60790185 exon4:60789171-60790185 exon5:60789168-60790185
FB0	ch08	Solyc08g079030.4	Solyc08g079030:ss4+ES	ss4	Yes	Yes	Yes	No	No	hypothetical protein (DUF863) (AHRD V3.3 *-* AT1G62530.2)	ss4:0.141	ss4:0.363	ss4:0.222	exon1:60789171-60790501 exon2:60789171-60790185 exon3:60789171-60789360 exon4:60789168-60790501 exon5:60789168-60790185 exon6:60789168-60789697
FB0	ch08	Solyc08g080580.4	Solyc08g080580:ss1_ss2	ss1;ss2	Yes	No	No	No	No	Myb (AHRD V3.3 *** Q948S4_TOBAC)	ss1:0.740 ss2:0.260	ss1:0.410 ss2:0.590	ss1:-0.330 ss2:0.330	exon1:61947099-61948470 exon2:61947099-61948425
FB0	ch08	Solyc08g082900.4	Solyc08g082900:ss1_ss2	ss1;ss2	Yes	No	No	No	No	WD40 repeat (AHRD V3.3 *** A0A200QWB6_9MAGN)	ss1:0.005 ss2:0.995	ss1:0.253 ss2:0.747	ss1:0.248 ss2:-0.248	exon1:63702806-63702957 exon2:63702806-63702922
FB0	ch09	Solyc09g005035.1	Solyc09g005035:ss1_ss2_ss4+ES+IR	ss1;ss2;ss4	Yes	No	Yes	Yes	Down-regulated	Unknown protein	ss1:0.251 ss2:0.296 ss4:0.344	ss1:0.013 ss2:0.003 ss4:0.787	ss1:-0.238 ss2:-0.293 ss4:0.443	exon1:27944-28740 exon2:27971-28740 exon3:28020-28565 exon4:28021-28564
FB0	ch09	Solyc09g005035.1	Solyc09g005035:ss1_ss2+ES	ss1;ss2	No	Yes	Yes	No	Down-regulated	Unknown protein	ss1:0.574 ss2:0.426	ss1:0.027 ss2:0.973	ss1:-0.547 ss2:0.547	exon1:28919-28995 exon2:28626-30571
FB0	ch09	Solyc09g005035.1	Solyc09g005035:ss1_ss2_ss3+IR	ss1;ss2;ss3	Yes	No	No	Yes	Down-regulated	Unknown protein	ss1:0.280 ss2:0.333 ss3:0.387	ss1:0.017 ss2:0.005 ss3:0.979	ss1:-0.263 ss2:-0.328 ss3:0.592	exon1:27944-28740 exon2:27971-28740 exon3:28627-28739
FB0	ch09	Solyc09g010320.3	Solyc09g010320:ss1+ES+IR	ss1	Yes	No	Yes	Yes	No	Mitochondrial fission protein ELM1 (AHRD V3.3 *** A0A2G2YPH4_CAPAN)	ss1:0.179	ss1:0.408	ss1:0.229	exon1:3735266-3739322 exon2:3735266-3736831 exon3:3735266-3736756 exon4:3735267-3736755
FB0	ch09	Solyc09g010320.3	Solyc09g010320:ss1_ss2+ES+IR	ss1;ss2	No	No	Yes	Yes	No	Mitochondrial fission protein ELM1 (AHRD V3.3 *** A0A2G2YPH4_CAPAN)	ss1:0.462 ss2:0.168	ss1:0.225 ss2:0.447	ss1:-0.237 ss2:0.279	exon1:3736852-3739322 exon2:3735266-3739322 exon3:3733327-3739322 exon4:3736853-3739321
FB0	ch09	Solyc09g010530.3	Solyc09g010530:ss1_ss2	ss1;ss2	Yes	Yes	No	No	No	Cation/H(+) antiporter 20 (AHRD V3.3 *** A0A1U8E5Q9_CAPAN)	ss1:0.214 ss2:0.786	ss1:0.008 ss2:0.992	ss1:-0.206 ss2:0.206	exon1:3945245-3945567 exon2:3945243-3945566
FB0	ch09	Solyc09g011910.3	Solyc09g011910:ss1_ss2	ss1;ss2	No	Yes	No	No	No	DUF674 family protein (AHRD V3.3 *** A0A2K3PIU4_TRIPR)	ss1:0.942 ss2:0.058	ss1:0.698 ss2:0.302	ss1:-0.244 ss2:0.244	exon1:5215960-5216079 exon2:5215892-5216079
FB0	ch09	Solyc09g057950.3	Solyc09g057950:ss1_ss2	ss1;ss2	No	Yes	No	No	No	SYNC2_ARATH [Source:Projected from Arabidopsis thaliana (AT3G07420) UniProtKB/TrEMBL;Acc:A0A178VCZ7]; Asparagine--tRNA ligase, cytoplasmic 2 (AHRD V3.3 *** A0A1U8ED08_CAPAN)	ss1:0.230 ss2:0.770	ss1:0.013 ss2:0.987	ss1:-0.217 ss2:0.217	exon1:48639809-48639933 exon2:48639809-48639953
FB0	ch09	Solyc09g075990.3	Solyc09g075990:ss4_ss5+ES	ss4;ss5	No	Yes	Yes	No	No	5'-nucleotidase surE-like protein (AHRD V3.3 *** A0A2K3MS27_TRIPR)	ss4:0.269 ss5:0.675	ss4:0.480 ss5:0.412	ss4:0.211 ss5:-0.263	exon1:63887362-63888039 exon2:63887166-63888039 exon3:63887151-63889334 exon4:63887151-63888233 exon5:63887151-63888039
FB0	ch09	Solyc09g082380.4	Solyc09g082380:ss1_ss2	ss1;ss2	Yes	No	No	No	No	ATP-dependent RNA helicase SUV3, mitochondrial (AHRD V3.3 *** A0A2G2W126_CAPBA)	ss1:0.981 ss2:0.019	ss1:0.750 ss2:0.250	ss1:-0.231 ss2:0.231	exon1:64239884-64239993 exon2:64239891-64239993
FB0	ch09	Solyc09g089630.3	Solyc09g089630:ss2+ES	ss2	No	Yes	Yes	No	No	At4g14455 [Source:Projected from Arabidopsis thaliana (AT4G14455) UniProtKB/TrEMBL;Acc:Q147J7]; Bet1-like SNARE 1-2 (AHRD V3.3 *** A0A2G2ZUX3_CAPAN)	ss2:0.871	ss2:0.625	ss2:-0.246	exon1:65490752-65491351 exon2:65489894-65491351 exon3:65489887-65491351
FB0	ch09	Solyc09g090550.3	Solyc09g090550:ss1_ss3+ES	ss1;ss3	Yes	No	Yes	No	No	Arp2/3 complex 34 kDa subunit [Source:UniProtKB/TrEMBL;Acc:K4CW81]; Arp2/3 complex 34 kDa subunit (AHRD V3.3 *** A0A2G2W1L9_CAPBA)	ss1:0.497 ss3:0.454	ss1:0.796 ss3:0.008	ss1:0.299 ss3:-0.446	exon1:66135757-66137066 exon2:66135820-66137066 exon3:66135853-66136631
FB0	ch09	Solyc09g091370.4	Solyc09g091370:ss1_ss2+ES	ss1;ss2	No	No	Yes	No	No	holliday junction resolvase (AHRD V3.3 *** AT1G04650.1)	ss1:0.947 ss2:0.053	ss1:0.637 ss2:0.363	ss1:-0.310 ss2:0.310	exon1:66768744-66769436 exon2:66768744-66768829
FB0	ch10	Solyc10g044470.3	Solyc10g044470:ss4+ES	ss4	Yes	Yes	Yes	No	No	Chloride channel protein (AHRD V3.3 *** K4CZH2_SOLLC)	ss4:0.314	ss4:0.526	ss4:0.212	exon1:25485116-25492631 exon2:25485225-25492740 exon3:25485380-25492895 exon4:25485413-25492928
FB0	ch10	Solyc10g074900.2	Solyc10g074900:ss1_ss2+ES	ss1;ss2	No	No	Yes	No	No	GPCR kinase (AHRD V3.3 *** A0A2P5CHJ2_PARAD)	ss1:0.167 ss2:0.833	ss1:0.378 ss2:0.622	ss1:0.211 ss2:-0.211	exon1:57647948-57649882 exon2:57647948-57648631
FB0	ch10	Solyc10g078180.3	Solyc10g078180:ss1_ss2+ES	ss1;ss2	Yes	Yes	Yes	No	No	cyclinT1_1	ss1:0.885 ss2:0.109	ss1:0.636 ss2:0.362	ss1:-0.249 ss2:0.253	exon1:59155659-59156298 exon2:59155659-59156344 exon3:59155972-59164323
FB0	ch10	Solyc10g080100.3	Solyc10g080100:ss2+ES	ss2	Yes	No	Yes	No	No	Villin (AHRD V3.3 *** A0A2P5EN25_TREOI)	ss2:0.165	ss2:0.368	ss2:0.203	exon1:60610257-60610810 exon2:60606810-60610810 exon3:60606810-60610505
FB0	ch10	Solyc10g080130.3	Solyc10g080130:ss1_ss2+ES	ss1;ss2	No	No	Yes	No	No	Exosome complex component RRP43 (AHRD V3.3 *** A0A2U1QHR4_ARTAN)	ss1:0.729 ss2:0.271	ss1:0.490 ss2:0.510	ss1:-0.239 ss2:0.239	exon1:60630502-60630589 exon2:60630502-60631586
FB0	ch10	Solyc10g080330.2	Solyc10g080330:ss1_ss2+ES	ss1;ss2	No	No	Yes	No	No	Pentatricopeptide repeat-containing protein (AHRD V3.3 *** A0A2U1LJ49_ARTAN)	ss1:0.529 ss2:0.471	ss1:0.750 ss2:0.250	ss1:0.221 ss2:-0.221	exon1:60724096-60724707 exon2:60724096-60724189
FB0	ch10	Solyc10g081560.3	Solyc10g081560:ss1+ES+IR	ss1	No	No	Yes	Yes	No	NAD(P)-binding Rossmann-fold superfamily protein (AHRD V3.3 *** F4IKL5_ARATH),Pfam:PF13561	ss1:0.179	ss1:0.379	ss1:0.200	exon1:61712932-61713064 exon2:61712643-61713064 exon3:61712295-61713064 exon4:61711974-61713064 exon5:61712933-61713063
FB0	ch11	Solyc11g006640.3	Solyc11g006640:ss1_ss2+ES	ss1;ss2	No	No	Yes	No	No	Disease resistance protein (AHRD V3.3 *** A0A2U1N8H9_ARTAN)	ss1:0.781 ss2:0.219	ss1:0.558 ss2:0.442	ss1:-0.223 ss2:0.223	exon1:1283548-1284193 exon2:1283548-1285008
FB0	ch11	Solyc11g011533.1	Solyc11g011533:ss4+ES+IR	ss4	Yes	No	Yes	Yes	No	F-box domain-containing protein/FBD domain-containing protein (AHRD V3.3 *** A0A1Q3BUG5_CEPFO)	ss4:0.606	ss4:0.375	ss4:-0.231	exon1:4631525-4632656 exon2:4631525-4633748 exon3:4631569-4633748 exon4:4631570-4632655
FB0	ch11	Solyc11g013770.2	Solyc11g013770:ss1	ss1	Yes	Yes	No	No	No	Unknown protein	ss1:0.319	ss1:0.119	ss1:-0.200	exon1:7219723-7219942 exon2:7219723-7219945 exon3:7219745-7219766
FB0	ch11	Solyc11g017460.3	Solyc11g017460:ss1_ss2+ES	ss1;ss2	No	No	Yes	No	No	U-box domain-containing protein 13 (AHRD V3.3 *** A0A1J3H637_NOCCA)	ss1:0.566 ss2:0.434	ss1:0.336 ss2:0.664	ss1:-0.230 ss2:0.230	exon1:8506086-8506808 exon2:8506601-8506808
FB0	ch11	Solyc11g065020.3	Solyc11g065020:ss1_ss3+ES	ss1;ss3	No	Yes	Yes	No	No	GDP-mannose transporter GONST1 (AHRD V3.3 *-* A0A2G2YFN8_CAPAN)	ss1:0.755 ss3:0.205	ss1:0.512 ss3:0.482	ss1:-0.243 ss3:0.277	exon1:48379517-48380503 exon2:48379970-48380503 exon3:48379517-48380506
FB0	ch11	Solyc11g069830.2	Solyc11g069830:ss1_ss2	ss1;ss2	No	Yes	No	No	No	Arsenical pump ATPase (AHRD V3.3 *** A0A200R5Q6_9MAGN)	ss1:0.181 ss2:0.819	ss1:0.448 ss2:0.552	ss1:0.267 ss2:-0.267	exon1:52526539-52526649 exon2:52526526-52526649
FB0	ch11	Solyc11g072290.3	Solyc11g072290:ss2_ss3+ES+IR	ss2;ss3	Yes	No	Yes	Yes	No	Cysteine and histidine-rich domain-containing protein RAR1 (AHRD V3.3 *** A0A2G2YGM0_CAPAN)	ss2:0.006 ss3:0.987	ss2:0.886 ss3:0.113	ss2:0.880 ss3:-0.874	exon1:53552526-53554042 exon2:53552210-53554039 exon3:53552527-53554038
FB0	ch11	Solyc11g072290.3	Solyc11g072290:ss1_ss3+ES	ss1;ss3	Yes	No	Yes	No	No	Cysteine and histidine-rich domain-containing protein RAR1 (AHRD V3.3 *** A0A2G2YGM0_CAPAN)	ss1:0.009 ss3:0.982	ss1:0.931 ss3:0.068	ss1:0.922 ss3:-0.914	exon1:53552210-53554039 exon2:53552210-53552521 exon3:53552210-53552304
FB0	ch11	Solyc11g072330.2	Solyc11g072330:ss1+ES	ss1	No	Yes	Yes	No	No	Two-component response regulator (AHRD V3.3 *-* A0A2U1MTQ0_ARTAN)	ss1:0.467	ss1:0.248	ss1:-0.219	exon1:53602075-53603254 exon2:53602075-53604616 exon3:53602075-53604634
FB0	ch11	Solyc11g073220.3	Solyc11g073220:ss1	ss1	Yes	No	No	No	No	DNA repair protein RAD51 homolog 4 [Source:Projected from Arabidopsis thaliana (AT1G07745) UniProtKB/Swiss-Prot;Acc:Q9LQQ2]; DNA repair protein RAD51-like protein 4 (AHRD V3.3 *** A0A2G2V833_CAPBA)	ss1:0.690	ss1:0.991	ss1:0.301	exon1:54320998-54321810 exon2:54321282-54321810 exon3:54321415-54321810 exon4:54321420-54321810
FB0	ch12	Solyc12g005880.2	Solyc12g005880:ss1_ss2	ss1;ss2	No	Yes	No	No	No	Hexosyltransferase [Source:UniProtKB/TrEMBL;Acc:K4DBC6]; Hexosyltransferase (AHRD V3.3 *** A0A2G3BMU2_CAPCH)	ss1:0.624 ss2:0.372	ss1:0.895 ss2:0.100	ss1:0.271 ss2:-0.272	exon1:524438-524523 exon2:524438-524529 exon3:524438-524532
FB0	ch12	Solyc12g008470.2	Solyc12g008470:ss1_ss3	ss1;ss3	Yes	No	No	No	No	Cytochrome B5-like protein (AHRD V3.3 *** A0A1U8EAT2_CAPAN)	ss1:0.422 ss3:0.218	ss1:0.132 ss3:0.691	ss1:-0.290 ss3:0.473	exon1:1934502-1934796 exon2:1934511-1934796 exon3:1934688-1934796
FB0	ch12	Solyc12g017240.2	Solyc12g017240:ss2_ss6+ES+IR	ss2;ss6	Yes	Yes	Yes	Yes	No	Xyloglucan endotransglucosylase/hydrolase [Source:UniProtKB/TrEMBL;Acc:K4DD58]; xyloglucan endo-transglycosylase B1	ss2:0.503 ss6:0.414	ss2:0.864 ss6:0.130	ss2:0.361 ss6:-0.284	exon1:6470033-6470504 exon2:6470272-6470387 exon3:6470298-6470358 exon4:6470033-6470358 exon5:6470033-6470346 exon6:6470299-6470345
FB0	ch12	Solyc12g017420.2	Solyc12g017420:ss3+ES+IR	ss3	No	No	Yes	Yes	No	ABC transporter D family member 2, chloroplastic [Source:Projected from Arabidopsis thaliana (AT1G54350) UniProtKB/Swiss-Prot;Acc:Q6NLC1]; ABC transporter-like (AHRD V3.3 *** A0A200R0Y3_9MAGN)	ss3:0.894	ss3:0.690	ss3:-0.204	exon1:6730766-6731391 exon2:6730995-6731391 exon3:6730996-6731390
FB0	ch12	Solyc12g019410.3	Solyc12g019410:ss1_ss2	ss1;ss2	No	Yes	No	No	No	Protein kinase domain (AHRD V3.3 *** A0A200QJI2_9MAGN)	ss1:0.563 ss2:0.437	ss1:0.358 ss2:0.642	ss1:-0.205 ss2:0.205	exon1:10291955-10292058 exon2:10291948-10292058
FB0	ch12	Solyc12g019750.3	Solyc12g019750:ss3_ss4+ES+IR	ss3;ss4	No	No	Yes	Yes	No	Polypyrimidine tract-binding protein homolog 3 [Source:Projected from Arabidopsis thaliana (AT1G43190) UniProtKB/Swiss-Prot;Acc:Q6ICX4]; polypyrimidine tract-binding protein homolog 3 (AHRD V3.3 *** A0A2I4DWZ5_9ROSI)	ss3:0.059 ss4:0.859	ss3:0.358 ss4:0.614	ss3:0.299 ss4:-0.245	exon1:11432294-11432394 exon2:11430962-11432394 exon3:11430778-11432394 exon4:11431556-11432393
FB0	ch12	Solyc12g035470.2	Solyc12g035470:ss1_ss2	ss1;ss2	No	Yes	No	No	No	Beta-1,4-N-acetylglucosaminyltransferase family protein (AHRD V3.3 *** Q9LT58_ARATH)	ss1:0.755 ss2:0.245	ss1:0.488 ss2:0.512	ss1:-0.267 ss2:0.267	exon1:39263474-39264013 exon2:39263474-39264016
FB0	ch12	Solyc12g036300.3	Solyc12g036300:ss3+ES	ss3	Yes	No	Yes	No	No	Myosin heavy chain-like protein (AHRD V3.3 *** A0A2K3PHF1_TRIPR)	ss3:0.669	ss3:0.913	ss3:0.244	exon1:44854183-44860377 exon2:44854206-44856015 exon3:44854206-44860377 exon4:44854206-44861069
FB0	ch12	Solyc12g040390.3	Solyc12g040390:ss1_ss2	ss1;ss2	No	Yes	No	No	No	RING/U-box superfamily protein (AHRD V3.3 *** A0A2U1NS63_ARTAN)	ss1:0.441 ss2:0.559	ss1:0.233 ss2:0.767	ss1:-0.208 ss2:0.208	exon1:53402041-53402465 exon2:53402041-53402468
FB0	ch12	Solyc12g044920.3	Solyc12g044920:ss1_ss2	ss1;ss2	No	Yes	No	No	No	Phospholipid-transporting ATPase (AHRD V3.3 *** A0A1U8F7U0_CAPAN)	ss1:0.094 ss2:0.906	ss1:0.321 ss2:0.679	ss1:0.227 ss2:-0.227	exon1:59924978-59925061 exon2:59924978-59925078
FB0	ch12	Solyc12g088450.3	Solyc12g088450:ss1_ss2	ss1;ss2	No	Yes	No	No	No	C5orf35 (AHRD V3.3 *** AT5G23200.1)	ss1:0.553 ss2:0.447	ss1:0.328 ss2:0.672	ss1:-0.225 ss2:0.225	exon1:63384832-63386793 exon2:63384832-63386798
FB0	ch12	Solyc12g088890.3	Solyc12g088890:ss1+ES+IR	ss1	No	Yes	Yes	Yes	No	DnaJ protein like (AHRD V3.3 *** A0A2I0VSC0_9ASPA)	ss1:0.614	ss1:0.358	ss1:-0.256	exon1:63652435-63654734 exon2:63652797-63654734 exon3:63652435-63654738 exon4:63652435-63654789 exon5:63652798-63654733
FB0	ch12	Solyc12g088890.3	Solyc12g088890:ss3+ES+IR	ss3	No	Yes	Yes	Yes	No	DnaJ protein like (AHRD V3.3 *** A0A2I0VSC0_9ASPA)	ss3:0.546	ss3:0.346	ss3:-0.200	exon1:63652435-63652737 exon2:63652435-63654161 exon3:63652435-63654734 exon4:63652435-63654738 exon5:63652435-63654789 exon6:63652435-63655513 exon7:63652436-63652736
FB0	ch12	Solyc12g089210.2	Solyc12g089210:ss2_ss4+ES	ss2;ss4	Yes	No	Yes	No	No	Ornithine carbamoyltransferase (AHRD V3.3 *** A0A2G2YA09_CAPAN)	ss2:0.558 ss4:0.324	ss2:0.887 ss4:0.001	ss2:0.329 ss4:-0.323	exon1:63887105-63888342 exon2:63887105-63888259 exon3:63887105-63888251 exon4:63887105-63887480 exon5:63887105-63887463
FB0	ch12	Solyc12g096280.2	Solyc12g096280:ss1_ss3+ES	ss1;ss3	No	Yes	Yes	No	No	Endonuclease V (AHRD V3.3 *** A0A2U1PD83_ARTAN)	ss1:0.865 ss3:0.129	ss1:0.366 ss3:0.510	ss1:-0.499 ss3:0.381	exon1:64792286-64793116 exon2:64792286-64792700 exon3:64792281-64793116
FB0	ch12	Solyc12g096610.2	Solyc12g096610:ss1+IR	ss1	Yes	Yes	No	Yes	No	Poly(ADP-ribose) glycohydrolase 1 (AHRD V3.3 *** A0A2G2YAJ8_CAPAN)	ss1:0.409	ss1:0.200	ss1:-0.209	exon1:64969699-64970370 exon2:64969808-64970246 exon3:64969808-64970370 exon4:64969809-64970245
FB0	ch12	Solyc12g099010.3	Solyc12g099010:ss1	ss1	No	Yes	No	No	No	Protein GFS12 [Source:Projected from Arabidopsis thaliana (AT5G18525) UniProtKB/Swiss-Prot;Acc:F4JY12]; BEACH domain (AHRD V3.3 *** A0A200QSV0_9MAGN)	ss1:0.478	ss1:0.681	ss1:0.203	exon1:65854642-65855250 exon2:65854629-65855250 exon3:65854545-65855250
FB0	ch12	Solyc12g099820.1	Solyc12g099820:ss3+ES+IR	ss3	No	Yes	Yes	Yes	No	Signal recognition particle 9 kDa protein [Source:UniProtKB/TrEMBL;Acc:K4DI03]; Signal recognition particle 9 kDa protein (AHRD V3.3 *** A0A2G2VIW7_CAPBA)	ss3:0.847	ss3:0.593	ss3:-0.254	exon1:66341941-66342586 exon2:66341668-66348085 exon3:66341942-66342585
FB0	ch12	Solyc12g099970.2	Solyc12g099970:ss5+ES+IR	ss5	Yes	No	Yes	Yes	No	5'-AMP-activated protein kinase beta-2 subunit protein [Source:Projected from Arabidopsis thaliana (AT5G21170) UniProtKB/TrEMBL;Acc:Q2V357]; SNF1 kinase complex anchoring protein	ss5:0.636	ss5:0.837	ss5:0.201	exon1:66436373-66438177 exon2:66437697-66438177 exon3:66437928-66438177 exon4:66438054-66438177 exon5:66438055-66438176
FB1	ch01	Solyc01g006000.3	Solyc01g006000:ss1+ES+IR	ss1	No	Yes	Yes	Yes	No	GPI mannosyltransferase 2 [Source:UniProtKB/TrEMBL;Acc:K4ASG6]; GPI mannosyltransferase 2 (AHRD V3.3 *** A0A2G3DEG8_CAPCH)	ss1:0.396	ss1:0.598	ss1:0.202	exon1:673737-674473 exon2:674362-674473 exon3:673737-674505 exon4:674363-674472
FB1	ch01	Solyc01g006880.4	Solyc01g006880:ss1_ss2+ES	ss1;ss2	No	No	Yes	No	No	Histone-lysine N-methyltransferase ATXR7 (AHRD V3.3 *-* A0A2G3AXS4_CAPCH)	ss1:0.344 ss2:0.656	ss1:0.561 ss2:0.439	ss1:0.217 ss2:-0.217	exon1:1449895-1450497 exon2:1450210-1450497
FB1	ch01	Solyc01g006880.4	Solyc01g006880:ss1_ss2+ES	ss1;ss2	No	No	Yes	No	No	Histone-lysine N-methyltransferase ATXR7 (AHRD V3.3 *-* A0A2G3AXS4_CAPCH)	ss1:0.654 ss2:0.346	ss1:0.432 ss2:0.568	ss1:-0.222 ss2:0.222	exon1:1449895-1450016 exon2:1449895-1450497
FB1	ch01	Solyc01g010310.4	Solyc01g010310:ss1_ss2+IR	ss1;ss2	No	No	No	Yes	No	Carbohydrate-binding X8 domain superfamily protein (AHRD V3.3 *** A0A1P8AZV6_ARATH)	ss1:0.368 ss2:0.632	ss1:0.005 ss2:0.995	ss1:-0.363 ss2:0.363	exon1:5161569-5162906 exon2:5161961-5162905
FB1	ch01	Solyc01g028800.3	Solyc01g028800:ss1_ss2	ss1;ss2	No	Yes	No	No	Down-regulated	Pumilio-like protein 11 (AHRD V3.3 *** A0A2G2XPL6_CAPBA)	ss1:0.986 ss2:0.014	ss1:0.781 ss2:0.219	ss1:-0.205 ss2:0.205	exon1:37329922-37330055 exon2:37329922-37330059
FB1	ch01	Solyc01g034150.4	Solyc01g034150:ss3_ss4+ES	ss3;ss4	Yes	Yes	Yes	No	No	DNA polymerase eta (AHRD V3.3 *** A0A2G3AIQ2_CAPAN)	ss3:0.606 ss4:0.079	ss3:0.281 ss4:0.431	ss3:-0.325 ss4:0.352	exon1:34047878-34051399 exon2:34047878-34051213 exon3:34047878-34051209 exon4:34047854-34051237
FB1	ch01	Solyc01g058520.4	Solyc01g058520:ss4_ss6+ES+IR	ss4;ss6	Yes	Yes	Yes	Yes	Down-regulated	Similar to Peroxidase 40 precursor (EC 1.11.1.7) (Atperox P40) [Source: Projected from Oryza sativa (Os08g0302000)]; Peroxidase (AHRD V3.3 *** K4AW60_SOLLC)	ss4:0.859 ss6:0.131	ss4:0.630 ss6:0.357	ss4:-0.229 ss6:0.226	exon1:60042093-60042470 exon2:60042084-60042746 exon3:60042084-60042479 exon4:60042084-60042470 exon5:60042006-60042473 exon6:60042094-60042469
FB1	ch01	Solyc01g058520.4	Solyc01g058520:ss1_ss3+ES+IR	ss1;ss3	Yes	No	Yes	Yes	Down-regulated	Similar to Peroxidase 40 precursor (EC 1.11.1.7) (Atperox P40) [Source: Projected from Oryza sativa (Os08g0302000)]; Peroxidase (AHRD V3.3 *** K4AW60_SOLLC)	ss1:0.906 ss3:0.094	ss1:0.669 ss3:0.325	ss1:-0.237 ss3:0.231	exon1:60042661-60042749 exon2:60042084-60042746 exon3:60042662-60042745
FB1	ch01	Solyc01g059880.3	Solyc01g059880:ss1+ES	ss1	Yes	No	Yes	No	No	Citrate synthase-like (AHRD V3.3 *** A0A200R252_9MAGN)	ss1:0.573	ss1:0.806	ss1:0.233	exon1:62142078-62142761 exon2:62142078-62142617 exon3:62142208-62142491 exon4:62142078-62142491
FB1	ch01	Solyc01g079800.4	Solyc01g079800:ss1_ss2	ss1;ss2	No	Yes	No	No	No	DEAD-box ATP-dependent RNA helicase 58, chloroplastic [Source:Projected from Arabidopsis thaliana (AT5G19210) UniProtKB/Swiss-Prot;Acc:Q3E9C3]; DEAD-box ATP-dependent RNA helicase 58, chloroplastic (AHRD V3.3 *** A0A2G3AL49_CAPAN)	ss1:0.050 ss2:0.950	ss1:0.271 ss2:0.729	ss1:0.221 ss2:-0.221	exon1:71515637-71516318 exon2:71515572-71516318
FB1	ch01	Solyc01g080620.3	Solyc01g080620:ss1_ss2	ss1;ss2	No	Yes	No	No	No	BTB/POZ domain-containing protein (AHRD V3.3 *** A0A2U1P225_ARTAN)	ss1:0.942 ss2:0.058	ss1:0.729 ss2:0.271	ss1:-0.213 ss2:0.213	exon1:72427093-72428457 exon2:72427093-72428470
FB1	ch01	Solyc01g081050.4	Solyc01g081050:ss3+ES	ss3	Yes	Yes	Yes	No	No	AMP-dependent synthetase/ligase (AHRD V3.3 *** A0A200PXA7_9MAGN)	ss3:0.560	ss3:0.775	ss3:0.215	exon1:72932237-72932352 exon2:72932351-72933296 exon3:72932351-72933299 exon4:72932351-72933330
FB1	ch01	Solyc01g087260.4	Solyc01g087260:ss1_ss2+ES	ss1;ss2	No	No	Yes	No	No	carotenoid cleavage dioxygenase 1B	ss1:0.795 ss2:0.205	ss1:0.998 ss2:0.002	ss1:0.203 ss2:-0.203	exon1:74451284-74452448 exon2:74451284-74451401
FB1	ch01	Solyc01g087340.3	Solyc01g087340:ss1+ES	ss1	Yes	Yes	Yes	No	No	tRNA-dihydrouridine synthase (AHRD V3.3 *-* A0A2G3AKC9_CAPAN)	ss1:0.504	ss1:0.257	ss1:-0.247	exon1:74542800-74551318 exon2:74542800-74545253 exon3:74542800-74545228 exon4:74542723-74545228
FB1	ch01	Solyc01g088410.3	Solyc01g088410:ss1_ss2+ES	ss1;ss2	No	Yes	Yes	No	Down-regulated	Fatty acid hydroxylase superfamily (AHRD V3.3 *-* A0A2U1MHC5_ARTAN)	ss1:0.965 ss2:0.035	ss1:0.241 ss2:0.759	ss1:-0.724 ss2:0.724	exon1:75454577-75454665 exon2:75454618-75454711
FB1	ch01	Solyc01g094230.4	Solyc01g094230:ss4+ES	ss4	No	Yes	Yes	No	No	Riboflavin biosynthesis protein PYRR, chloroplastic (AHRD V3.3 *-* A0A2G3CU21_CAPCH)	ss4:0.665	ss4:0.465	ss4:-0.200	exon1:78042315-78046685 exon2:78045953-78046685 exon3:78042315-78046794 exon4:78045953-78046794
FB1	ch01	Solyc01g102490.3	Solyc01g102490:ss1+ES	ss1	No	Yes	Yes	No	No	NADPH:adrenodoxin oxidoreductase, mitochondrial [Source:Projected from Arabidopsis thaliana (AT4G32360) UniProtKB/Swiss-Prot;Acc:Q8W3L1]; NADPH:adrenodoxin oxidoreductase, mitochondrial (AHRD V3.3 *** A0A2G2XXN3_CAPAN)	ss1:0.655	ss1:0.859	ss1:0.204	exon1:83556874-83558096 exon2:83556874-83558100 exon3:83556874-83558215 exon4:83556874-83559632
FB1	ch01	Solyc01g104060.3	Solyc01g104060:ss1_ss2	ss1;ss2	No	Yes	No	No	No	Aminomethyltransferase (AHRD V3.3 *** A0A1J3IXX0_NOCCA)	ss1:0.551 ss2:0.449	ss1:0.757 ss2:0.243	ss1:0.206 ss2:-0.206	exon1:84843633-84844703 exon2:84843557-84844703
FB1	ch01	Solyc01g104920.3	Solyc01g104920:ss1_ss3	ss1;ss3	Yes	Yes	No	No	No	Vesicle-fusing ATPase (AHRD V3.3 *** A0A2G3C862_CAPCH)	ss1:0.511 ss3:0.488	ss1:0.900 ss3:0.094	ss1:0.389 ss3:-0.394	exon1:85559673-85559863 exon2:85559654-85559846 exon3:85559654-85559844
FB1	ch01	Solyc01g105140.3	Solyc01g105140:ss1_ss3+ES+IR	ss1;ss3	Yes	No	Yes	Yes	No	Arginine/serine-rich splicing factor, putative, expressed (AHRD V3.3 *-* Q6AVF4_ORYSJ)	ss1:0.415 ss3:0.582	ss1:0.107 ss3:0.887	ss1:-0.308 ss3:0.305	exon1:85715143-85716951 exon2:85716228-85716647 exon3:85715144-85716646
FB1	ch01	Solyc01g108040.1	Solyc01g108040:ss4+ES	ss4	Yes	No	Yes	No	No	Dynamin-related protein 3B (AHRD V3.3 *-* A0A2G2Y090_CAPAN)	ss4:0.279	ss4:0.068	ss4:-0.211	exon1:87727139-87727599 exon2:87727170-87727599 exon3:87727357-87727599 exon4:87727447-87727599
FB1	ch01	Solyc01g109630.4	Solyc01g109630:ss2+ES	ss2	No	No	Yes	No	No	Transcription termination factor MTERF2, chloroplastic [Source:Projected from Arabidopsis thaliana (AT2G21710) UniProtKB/Swiss-Prot;Acc:F4IHL3]; Mitochondrial transcription termination factor family protein (AHRD V3.3 *** A0A1P8AXV9_ARATH)	ss2:0.802	ss2:0.541	ss2:-0.261	exon1:88868514-88868723 exon2:88868251-88868723 exon3:88867657-88868723
FB1	ch01	Solyc01g111840.3	Solyc01g111840:ss2_ss4_ss5	ss2;ss4;ss5	Yes	Yes	No	No	No	Major facilitator superfamily protein (AHRD V3.3 *** A0A1P8BEX6_ARATH)	ss2:0.344 ss4:0.399 ss5:0.120	ss2:0.001 ss4:0.001 ss5:0.953	ss2:-0.343 ss4:-0.398 ss5:0.833	exon1:90359627-90359784 exon2:90359629-90359784 exon3:90359629-90359806 exon4:90359665-90359784 exon5:90359698-90359784 exon6:90359698-90359806
FB1	ch01	Solyc01g150156.1	Solyc01g150156:ss3+ES	ss3	No	Yes	Yes	No	No	nuclear pore complex protein NUP98A-like isoform X5 (AHRD V3.3 *-* XP_019068100.2)	ss3:0.604	ss3:0.403	ss3:-0.201	exon1:85138740-85139252 exon2:85138740-85138889 exon3:85138577-85139252 exon4:85138577-85138889
FB1	ch02	Solyc02g005180.3	Solyc02g005180:ss5+ES+IR	ss5	Yes	No	Yes	Yes	No	Sugar facilitator protein 2	ss5:0.402	ss5:0.187	ss5:-0.215	exon1:6943223-6944963 exon2:6944215-6944963 exon3:6944690-6944963 exon4:6944713-6944963 exon5:6944868-6944963 exon6:6944869-6944962
FB1	ch02	Solyc02g005180.3	Solyc02g005180:ss2+ES+IR	ss2	Yes	No	Yes	Yes	No	Sugar facilitator protein 2	ss2:0.430	ss2:0.170	ss2:-0.260	exon1:6944690-6944963 exon2:6944713-6944793 exon3:6944713-6944963 exon4:6944714-6944792
FB1	ch02	Solyc02g032660.3	Solyc02g032660:ss1_ss2+ES	ss1;ss2	No	No	Yes	No	Down-regulated	Protein DETOXIFICATION [Source:UniProtKB/TrEMBL;Acc:K4B5L0]; Protein DETOXIFICATION (AHRD V3.3 *** A0A328DGG9_9ASTE)	ss1:0.204 ss2:0.796	ss1:0.988 ss2:0.012	ss1:0.784 ss2:-0.784	exon1:27522521-27524115 exon2:27522521-27522611
FB1	ch02	Solyc02g062130.4	Solyc02g062130:ss1_ss2+ES	ss1;ss2	No	No	Yes	No	No	Ferredoxin--NADP reductase, chloroplastic (AHRD V3.3 *** K4B6A3_SOLLC)	ss1:0.633 ss2:0.367	ss1:0.417 ss2:0.583	ss1:-0.216 ss2:0.216	exon1:31709820-31710815 exon2:31709820-31710373
FB1	ch02	Solyc02g062620.3	Solyc02g062620:ss3_ss4+IR	ss3;ss4	Yes	Yes	No	Yes	No	Nuclear cap-binding protein subunit 2 [Source:UniProtKB/TrEMBL;Acc:K4B6F0]; Nuclear cap-binding protein subunit 2 (AHRD V3.3 *** B8YFW2_SOLTU)	ss3:0.783 ss4:0.165	ss3:0.151 ss4:0.662	ss3:-0.632 ss4:0.497	exon1:32364554-32366387 exon2:32364545-32366372 exon3:32364539-32366372 exon4:32364555-32366371
FB1	ch02	Solyc02g065690.3	Solyc02g065690:ss3	ss3	No	Yes	No	No	No	Biogenesis of lysosome-related organelles complex 1 subunit 2 (AHRD V3.3 *** A0A1U8FIA1_CAPAN)	ss3:0.420	ss3:0.658	ss3:0.238	exon1:34880971-34881384 exon2:34880971-34881787 exon3:34880971-34881931 exon4:34880971-34881948
FB1	ch02	Solyc02g068550.2	Solyc02g068550:ss1_ss2	ss1;ss2	No	Yes	No	No	No	FAR1-related sequence 1 [Source:Projected from Arabidopsis thaliana (AT4G19990) UniProtKB/TrEMBL;Acc:F4JU19]; FAR1-related sequence 1 (AHRD V3.3 *** F4JU19_ARATH)	ss1:0.532 ss2:0.468	ss1:0.751 ss2:0.249	ss1:0.219 ss2:-0.219	exon1:36514722-36514990 exon2:36514586-36514990
FB1	ch02	Solyc02g069340.4	Solyc02g069340:ss2+ES	ss2	No	Yes	Yes	No	No	RNA 3'-terminal phosphate cyclase (AHRD V3.3 *** A0A200PQ43_9MAGN)	ss2:0.809	ss2:0.607	ss2:-0.202	exon1:37272166-37273306 exon2:37272166-37273356 exon3:37272166-37273512 exon4:37272166-37273573
FB1	ch02	Solyc02g070910.3	Solyc02g070910:ss2	ss2	Yes	Yes	No	No	No	Receptor kinase (AHRD V3.3 *** H2AKU7_ARATH)	ss2:0.349	ss2:0.564	ss2:0.215	exon1:38514020-38514471 exon2:38514020-38515243 exon3:38514056-38514354 exon4:38514119-38514471 exon5:38514119-38515243
FB1	ch02	Solyc02g071870.4	Solyc02g071870:ss1+ES+IR	ss1	No	No	Yes	Yes	No	Protein kinase domain (AHRD V3.3 *** A0A200QV78_9MAGN)	ss1:0.592	ss1:0.391	ss1:-0.201	exon1:39237794-39239365 exon2:39237794-39238504 exon3:39237795-39239364
FB1	ch02	Solyc02g076820.4	Solyc02g076820:ss2_ss3+ES	ss2;ss3	Yes	No	Yes	No	No	Protein LIGHT-DEPENDENT SHORT HYPOCOTYLS 6 (AHRD V3.3 *** A0A2G3D5D2_CAPCH)	ss2:0.718 ss3:0.277	ss2:0.961 ss3:0.034	ss2:0.243 ss3:-0.243	exon1:39932203-39937023 exon2:39932217-39937023 exon3:39936789-39937023
FB1	ch02	Solyc02g078330.3	Solyc02g078330:ss2_ss4+IR	ss2;ss4	Yes	Yes	No	Yes	Down-regulated	Pentatricopeptide repeat (AHRD V3.3 *** A0A200QWZ8_9MAGN)	ss2:0.006 ss4:0.993	ss2:0.452 ss4:0.491	ss2:0.446 ss4:-0.502	exon1:41040469-41040843 exon2:41040408-41040843 exon3:41040464-41040533 exon4:41040470-41040532
FB1	ch02	Solyc02g078500.2	Solyc02g078500:ss3+IR	ss3	Yes	No	No	Yes	No	Aluminum induced protein with YGL and LRDR motifs (AHRD V3.3 *** Q9FG81_ARATH)	ss3:0.635	ss3:0.356	ss3:-0.279	exon1:41150982-41151506 exon2:41151098-41151506 exon3:41151099-41151505
FB1	ch02	Solyc02g078820.3	Solyc02g078820:ss1+ES	ss1	No	Yes	Yes	No	No	Lysine ketoglutarate reductase trans-splicing-like protein (DUF707) (AHRD V3.3 *** A0A1P8AQF5_ARATH)	ss1:0.656	ss1:0.859	ss1:0.203	exon1:41459501-41461198 exon2:41459926-41461198 exon3:41460482-41461198 exon4:41459501-41461241 exon5:41460482-41461241
FB1	ch02	Solyc02g082710.3	Solyc02g082710:ss2_ss3+ES+IR	ss2;ss3	No	No	Yes	Yes	No	tail-anchored protein insertion receptor WRB-like protein (AHRD V3.3 *** AT4G16444.1)	ss2:0.009 ss3:0.982	ss2:0.215 ss3:0.712	ss2:0.206 ss3:-0.270	exon1:44360717-44361587 exon2:44361421-44361587 exon3:44361422-44361586
FB1	ch02	Solyc02g083890.4	Solyc02g083890:ss3+IR	ss3	Yes	Yes	No	Yes	No	Chalcone-flavanone isomerase family protein (AHRD V3.3 *** AT5G66230.1)	ss3:0.682	ss3:0.964	ss3:0.282	exon1:45142560-45142831 exon2:45142589-45142670 exon3:45142589-45142687 exon4:45142605-45142751 exon5:45142605-45142831 exon6:45142606-45142669
FB1	ch02	Solyc02g084032.1	Solyc02g084032:ss1_ss2+ES+IR	ss1;ss2	No	No	Yes	Yes	No	Unknown protein	ss1:0.625 ss2:0.216	ss1:0.832 ss2:0.016	ss1:0.207 ss2:-0.200	exon1:45258788-45260467 exon2:45258788-45259138 exon3:45258789-45260466
FB1	ch02	Solyc02g085000.3	Solyc02g085000:ss1_ss2	ss1;ss2	Yes	No	No	No	Down-regulated	netrin receptor DCC (AHRD V3.3 *** AT3G50910.1)	ss1:0.349 ss2:0.651	ss1:0.624 ss2:0.376	ss1:0.275 ss2:-0.275	exon1:46049457-46049943 exon2:46049457-46049812
FB1	ch02	Solyc02g085300.4	Solyc02g085300:ss1_ss4+ES+IR	ss1;ss4	No	Yes	Yes	Yes	Down-regulated	Unknown protein	ss1:0.477 ss4:0.488	ss1:0.076 ss4:0.915	ss1:-0.401 ss4:0.427	exon1:46252397-46252652 exon2:46252397-46252567 exon3:46252384-46255194 exon4:46252398-46255193
FB1	ch02	Solyc02g085930.3	Solyc02g085930:ss1_ss2	ss1;ss2	No	Yes	No	No	Down-regulated	Peroxidase [Source:UniProtKB/TrEMBL;Acc:K4BBA2]; Peroxidase (AHRD V3.3 *** K4BBA2_SOLLC)	ss1:0.204 ss2:0.796	ss1:0.500 ss2:0.500	ss1:0.296 ss2:-0.296	exon1:46716188-46716618 exon2:46716188-46716627
FB1	ch02	Solyc02g086370.4	Solyc02g086370:ss1_ss2	ss1;ss2	No	Yes	No	No	No	Putative lipid phosphate phosphatase 3, chloroplastic [Source:Projected from Arabidopsis thaliana (AT3G02600) UniProtKB/Swiss-Prot;Acc:Q8LFD1]; Lipid phosphate phosphatase (AHRD V3.3 *** A0A2R6PA01_ACTCH)	ss1:0.493 ss2:0.507	ss1:0.288 ss2:0.712	ss1:-0.205 ss2:0.205	exon1:47045371-47046055 exon2:47045371-47046058
FB1	ch02	Solyc02g088200.4	Solyc02g088200:ss1_ss3+ES	ss1;ss3	No	Yes	Yes	No	Down-regulated	Putative eukaryotic LigT (AHRD V3.3 *-* AT3G16230.2)	ss1:0.662 ss3:0.298	ss1:0.364 ss3:0.571	ss1:-0.298 ss3:0.273	exon1:48402864-48403100 exon2:48402652-48403100 exon3:48402643-48403100 exon4:48402426-48403100
FB1	ch02	Solyc02g088200.4	Solyc02g088200:ss2+ES	ss2	Yes	Yes	Yes	No	Down-regulated	Putative eukaryotic LigT (AHRD V3.3 *-* AT3G16230.2)	ss2:0.229	ss2:0.441	ss2:0.212	exon1:48402652-48403100 exon2:48402643-48403100 exon3:48402643-48402748 exon4:48402643-48402747
FB1	ch02	Solyc02g088520.4	Solyc02g088520:ss2_ss3+ES+IR	ss2;ss3	No	No	Yes	Yes	No	Unknown protein	ss2:0.249 ss3:0.647	ss2:0.501 ss3:0.266	ss2:0.252 ss3:-0.381	exon1:48634848-48635565 exon2:48634848-48638172 exon3:48634849-48635564
FB1	ch02	Solyc02g088520.4	Solyc02g088520:ss1_ss4+ES+IR	ss1;ss4	No	No	Yes	Yes	No	Unknown protein	ss1:0.248 ss4:0.658	ss1:0.497 ss4:0.263	ss1:0.249 ss4:-0.395	exon1:48634848-48638172 exon2:48635735-48638172 exon3:48637370-48638172 exon4:48635736-48638171
FB1	ch02	Solyc02g088953.1	Solyc02g088953:ss3+ES+IR	ss3	No	No	Yes	Yes	No	MUTL protein homolog 3 (AHRD V3.3 --* AT4G35520.3)	ss3:0.924	ss3:0.695	ss3:-0.229	exon1:48924022-48925180 exon2:48924022-48925432 exon3:48924023-48925179
FB1	ch02	Solyc02g090330.3	Solyc02g090330:ss2_ss4+ES+IR	ss2;ss4	No	Yes	Yes	Yes	Down-regulated	Meiotically up-regulated protein (AHRD V3.3 *** F4K264_ARATH)	ss2:0.800 ss4:0.141	ss2:0.478 ss4:0.413	ss2:-0.322 ss4:0.272	exon1:49940675-49941610 exon2:49940675-49941633 exon3:49940675-49942034 exon4:49940676-49941609
FB1	ch02	Solyc02g092200.3	Solyc02g092200:ss1_ss2	ss1;ss2	Yes	No	No	No	No	hypothetical protein (AHRD V3.3 *-* AT5G67640.1)	ss1:0.817 ss2:0.183	ss1:0.479 ss2:0.521	ss1:-0.338 ss2:0.338	exon1:51396129-51396217 exon2:51396147-51396217
FB1	ch02	Solyc02g093910.3	Solyc02g093910:ss1_ss2	ss1;ss2	Yes	Yes	No	No	No	Kelch repeat-containing protein (AHRD V3.3 *** A0A2G3DAA9_CAPCH)	ss1:0.104 ss2:0.896	ss1:0.381 ss2:0.619	ss1:0.277 ss2:-0.277	exon1:52698657-52698798 exon2:52698689-52698759
FB1	ch02	Solyc02g094170.3	Solyc02g094170:ss3_ss5+ES+IR	ss3;ss5	Yes	Yes	Yes	Yes	No	Zinc finger protein (AHRD V3.3 *** A0A200QGB0_9MAGN)	ss3:0.583 ss5:0.338	ss3:0.832 ss5:0.098	ss3:0.249 ss5:-0.240	exon1:52877756-52878641 exon2:52878053-52878589 exon3:52877354-52878589 exon4:52877317-52878589 exon5:52877355-52878588
FB1	ch02	Solyc02g094170.3	Solyc02g094170:ss1_ss5+ES+IR	ss1;ss5	No	No	Yes	Yes	No	Zinc finger protein (AHRD V3.3 *** A0A200QGB0_9MAGN)	ss1:0.542 ss5:0.392	ss1:0.981 ss5:0.016	ss1:0.439 ss5:-0.376	exon1:52876023-52877156 exon2:52876023-52876739 exon3:52876023-52876523 exon4:52876023-52876254 exon5:52876024-52877155
FB1	ch02	Solyc02g094640.4	Solyc02g094640:ss2+ES	ss2	Yes	Yes	Yes	No	No	Acetyl-coenzyme A synthetase (AHRD V3.3 *** A0A2G2XHZ6_CAPBA)	ss2:0.655	ss2:0.908	ss2:0.253	exon1:53318271-53318445 exon2:53318271-53321787 exon3:53318271-53321805 exon4:53318271-53321808 exon5:53318271-53322200 exon6:53318372-53321787
FB1	ch02	Solyc02g150149.1	Solyc02g150149:ss1+ES	ss1	Yes	No	Yes	No	No	DNA mismatch repair protein MLH3 (AHRD V3.3 *-* A0A2G2XFY3_CAPBA)	ss1:0.728	ss1:0.978	ss1:0.250	exon1:51634918-51636061 exon2:51634967-51636061 exon3:51635729-51636061 exon4:51635963-51636061
FB1	ch03	Solyc03g007880.3	Solyc03g007880:ss4+IR	ss4	Yes	Yes	No	Yes	Down-regulated	Serine-rich adhesin for platelets-like protein (AHRD V3.3 *-* A0A2K3PD15_TRIPR)	ss4:0.676	ss4:0.472	ss4:-0.204	exon1:2429373-2430408 exon2:2429373-2430290 exon3:2429424-2430285 exon4:2429373-2430285 exon5:2429425-2430284
FB1	ch03	Solyc03g025450.4	Solyc03g025450:ss1_ss2	ss1;ss2	No	Yes	No	No	No	U-box domain-containing protein 32 [Source:Projected from Arabidopsis thaliana (AT3G49060) UniProtKB/Swiss-Prot;Acc:Q94A51]; Protein kinase domain (AHRD V3.3 *** A0A200QU61_9MAGN)	ss1:0.461 ss2:0.539	ss1:0.671 ss2:0.329	ss1:0.210 ss2:-0.210	exon1:2843569-2844124 exon2:2843562-2844124
FB1	ch03	Solyc03g032240.4	Solyc03g032240:ss1_ss2	ss1;ss2	Yes	No	No	No	No	cation/H(+) antiporter 2-like (AHRD V3.3 *** A0A2I4FW97_9ROSI)	ss1:0.948 ss2:0.052	ss1:0.742 ss2:0.258	ss1:-0.206 ss2:0.206	exon1:4666483-4667185 exon2:4666483-4667181
FB1	ch03	Solyc03g033530.4	Solyc03g033530:ss3+ES	ss3	No	Yes	Yes	No	No	DNA-(apurinic or apyrimidinic site) lyase (AHRD V3.3 *** A0A2G2ZMB4_CAPAN)	ss3:0.826	ss3:0.609	ss3:-0.217	exon1:4939701-4940322 exon2:4938251-4940322 exon3:4938237-4940322
FB1	ch03	Solyc03g034200.3	Solyc03g034200:ss4+ES+IR	ss4	No	No	Yes	Yes	No	KH domain-containing protein (AHRD V3.3 *** A0A2I0VQH4_9ASPA)	ss4:0.910	ss4:0.677	ss4:-0.233	exon1:5750245-5750324 exon2:5750242-5750324 exon3:5749478-5750324 exon4:5749479-5750323
FB1	ch03	Solyc03g044100.4	Solyc03g044100:ss4+ES	ss4	No	No	Yes	No	No	Peroxidase (AHRD V3.3 *** K4BG30_SOLLC)	ss4:0.434	ss4:0.216	ss4:-0.218	exon1:7388258-7396615 exon2:7388258-7394446 exon3:7388258-7389951 exon4:7388258-7388995
FB1	ch03	Solyc03g044625.1	Solyc03g044625:ss1_ss2+ES	ss1;ss2	No	Yes	Yes	No	Down-regulated	PLATZ transcription factor family protein (AHRD V3.3 *** A8MR35_ARATH)	ss1:0.534 ss2:0.466	ss1:0.069 ss2:0.931	ss1:-0.465 ss2:0.465	exon1:9497909-9497997 exon2:9497227-9498269
FB1	ch03	Solyc03g044625.1	Solyc03g044625:ss1_ss2+ES	ss1;ss2	Yes	No	Yes	No	Down-regulated	PLATZ transcription factor family protein (AHRD V3.3 *** A8MR35_ARATH)	ss1:0.641 ss2:0.359	ss1:0.053 ss2:0.947	ss1:-0.588 ss2:0.588	exon1:9498203-9498286 exon2:9497227-9498269
FB1	ch03	Solyc03g058940.4	Solyc03g058940:ss1_ss2+ES	ss1;ss2	No	No	Yes	No	No	Hypersensitive-induced response protein (AHRD V3.3 *-* A0A2K3MY45_TRIPR)	ss1:0.733 ss2:0.267	ss1:0.955 ss2:0.045	ss1:0.222 ss2:-0.222	exon1:22860055-22860664 exon2:22860055-22860145
FB1	ch03	Solyc03g083420.4	Solyc03g083420:ss3+ES+IR	ss3	No	No	Yes	Yes	No	Probable plastid-lipid-associated protein 14, chloroplastic [Source:Projected from Arabidopsis thaliana (AT5G53450) UniProtKB/Swiss-Prot;Acc:Q9LV04]; OBP3-responsive protein 1 (AHRD V3.3 *** AT5G53450.1)	ss3:0.212	ss3:0.005	ss3:-0.207	exon1:47874409-47875557 exon2:47874409-47876140 exon3:47874410-47875556
FB1	ch03	Solyc03g083420.4	Solyc03g083420:ss2_ss3+ES+IR	ss2;ss3	No	No	Yes	Yes	No	Probable plastid-lipid-associated protein 14, chloroplastic [Source:Projected from Arabidopsis thaliana (AT5G53450) UniProtKB/Swiss-Prot;Acc:Q9LV04]; OBP3-responsive protein 1 (AHRD V3.3 *** AT5G53450.1)	ss2:0.618 ss3:0.369	ss2:0.955 ss3:0.018	ss2:0.337 ss3:-0.351	exon1:47874409-47876140 exon2:47875619-47876140 exon3:47875620-47876139
FB1	ch03	Solyc03g093440.4	Solyc03g093440:ss1_ss2	ss1;ss2	No	Yes	No	No	No	N-(Beta-N-acetylglucosaminyl)-L-asparaginase (AHRD V3.3 *** A0A166SVP4_9PEZI)	ss1:0.340 ss2:0.660	ss1:0.555 ss2:0.445	ss1:0.215 ss2:-0.215	exon1:49278794-49278884 exon2:49278794-49278894
FB1	ch03	Solyc03g098160.3	Solyc03g098160:ss1_ss2	ss1;ss2	Yes	No	No	No	No	protein NRDE2 homolog (AHRD V3.3 *** A0A2I4GZ24_9ROSI)	ss1:0.354 ss2:0.646	ss1:0.142 ss2:0.858	ss1:-0.212 ss2:0.212	exon1:54999824-55001287 exon2:54999828-55001287
FB1	ch03	Solyc03g111070.3	Solyc03g111070:ss1	ss1	Yes	No	No	No	No	3-oxoacyl-[acyl-carrier-protein] reductase, chloroplastic (AHRD V3.3 *-* A0A2G2ZCU2_CAPAN)	ss1:0.692	ss1:0.390	ss1:-0.302	exon1:56151871-56152244 exon2:56151912-56152244 exon3:56151983-56152244 exon4:56152020-56152244
FB1	ch03	Solyc03g115530.4	Solyc03g115530:ss3+ES	ss3	Yes	No	Yes	No	No	SWI/SNF-related matrix-associated actin-dependent regulator of chromatin subfamily A-like protein 1 (AHRD V3.3 *-* A0A2I4G552_9ROSI)	ss3:0.763	ss3:0.981	ss3:0.218	exon1:59628410-59629912 exon2:59628650-59629703 exon3:59628410-59629703 exon4:59627286-59629703
FB1	ch03	Solyc03g119630.4	Solyc03g119630:ss2_ss3	ss2;ss3	Yes	No	No	No	No	Unknown protein	ss2:0.678 ss3:0.292	ss2:0.918 ss3:0.069	ss2:0.240 ss3:-0.223	exon1:62638771-62639148 exon2:62638932-62639148 exon3:62639010-62639148
FB1	ch03	Solyc03g121250.3	Solyc03g121250:ss2_ss3+ES	ss2;ss3	Yes	No	Yes	No	No	3'-5' exonuclease domain (AHRD V3.3 *** A0A200QLJ1_9MAGN)	ss2:0.394 ss3:0.133	ss2:0.064 ss3:0.417	ss2:-0.330 ss3:0.284	exon1:63858787-63859428 exon2:63858044-63859428 exon3:63858787-63859316 exon4:63858044-63859316 exon5:63858787-63858977 exon6:63858044-63858977
FB1	ch03	Solyc03g121250.3	Solyc03g121250:ss4+ES	ss4	Yes	No	Yes	No	No	3'-5' exonuclease domain (AHRD V3.3 *** A0A200QLJ1_9MAGN)	ss4:0.627	ss4:0.844	ss4:0.217	exon1:63858044-63859428 exon2:63858044-63859316 exon3:63858044-63858977 exon4:63858044-63858612 exon5:63858044-63858522
FB1	ch03	Solyc03g123890.4	Solyc03g123890:ss1	ss1	Yes	Yes	No	No	No	Calcium-transporting ATPase [Source:Projected from Arabidopsis thaliana (AT3G21180) UniProtKB/TrEMBL;Acc:A0A178VER8]; Calcium-transporting ATPase (AHRD V3.3 *** A0A2G3A3P1_CAPAN)	ss1:0.219	ss1:0.429	ss1:0.210	exon1:65031886-65032094 exon2:65031939-65032052 exon3:65031886-65032052
FB1	ch03	Solyc03g150137.1	Solyc03g150137:ss2_ss5	ss2;ss5	Yes	Yes	No	No	No	Unknown protein	ss2:0.471 ss5:0.451	ss2:0.746 ss5:0.143	ss2:0.275 ss5:-0.308	exon1:47070284-47070378 exon2:47070285-47070377 exon3:47070287-47070382 exon4:47070288-47070382 exon5:47070289-47070383 exon6:47070289-47070384
FB1	ch04	Solyc04g008380.4	Solyc04g008380:ss1_ss2+ES	ss1;ss2	Yes	No	Yes	No	No	GAGA-binding transcriptional activator [Source:UniProtKB/TrEMBL;Acc:H1ZN86]; GAGA-binding transcriptional activator (AHRD V3.3 *** H1ZN86_SOLLC)	ss1:0.990 ss2:0.010	ss1:0.653 ss2:0.347	ss1:-0.337 ss2:0.337	exon1:2047782-2048716 exon2:2048633-2048667
FB1	ch04	Solyc04g008770.3	Solyc04g008770:ss3_ss5+IR	ss3;ss5	Yes	Yes	No	Yes	No	Mitochondrial intermembrane space import and assembly protein 40 (AHRD V3.3 *** A0A1J3K9V4_NOCCA)	ss3:0.559 ss5:0.401	ss3:0.972 ss5:0.021	ss3:0.413 ss5:-0.380	exon1:2447454-2448219 exon2:2447465-2448208 exon3:2447465-2448227 exon4:2447644-2448219 exon5:2447645-2448207
FB1	ch04	Solyc04g008780.4	Solyc04g008780:ss1_ss3+IR	ss1;ss3	Yes	Yes	No	Yes	Down-regulated	Tetraketide alpha-pyrone reductase 1 [Source:Projected from Arabidopsis thaliana (AT4G35420) UniProtKB/Swiss-Prot;Acc:Q500U8]; Tetraketide alpha-pyrone reductase 1 (AHRD V3.3 *** A0A1U8GMD2_CAPAN)	ss1:0.955 ss3:0.045	ss1:0.614 ss3:0.362	ss1:-0.341 ss3:0.317	exon1:2451150-2451681 exon2:2451473-2451641 exon3:2451474-2451640
FB1	ch04	Solyc04g008780.4	Solyc04g008780:ss2_ss4+IR	ss2;ss4	Yes	Yes	No	Yes	Down-regulated	Tetraketide alpha-pyrone reductase 1 [Source:Projected from Arabidopsis thaliana (AT4G35420) UniProtKB/Swiss-Prot;Acc:Q500U8]; Tetraketide alpha-pyrone reductase 1 (AHRD V3.3 *** A0A1U8GMD2_CAPAN)	ss2:0.964 ss4:0.032	ss2:0.721 ss4:0.264	ss2:-0.243 ss4:0.232	exon1:2450430-2450795 exon2:2450508-2450795 exon3:2450508-2450816 exon4:2450509-2450794
FB1	ch04	Solyc04g011615.1	Solyc04g011615:ss4+ES+IR	ss4	No	Yes	Yes	Yes	No	Unknown protein	ss4:0.632	ss4:0.850	ss4:0.218	exon1:4082288-4083596 exon2:4083505-4083596 exon3:4082288-4083609 exon4:4083506-4083595
FB1	ch04	Solyc04g016010.4	Solyc04g016010:ss1_ss2	ss1;ss2	No	Yes	No	No	No	Thioredoxin reductase (AHRD V3.3 *** A0A2G3BH62_CAPCH)	ss1:0.654 ss2:0.346	ss1:0.367 ss2:0.633	ss1:-0.287 ss2:0.287	exon1:6652662-6653464 exon2:6652662-6653487
FB1	ch04	Solyc04g016050.3	Solyc04g016050:ss1_ss2	ss1;ss2	No	Yes	No	No	No	Ribosome biogenesis GTPase A (AHRD V3.3 *-* A0A1J3EQ97_NOCCA)	ss1:0.541 ss2:0.457	ss1:0.259 ss2:0.738	ss1:-0.282 ss2:0.281	exon1:6757641-6757743 exon2:6757636-6757743 exon3:6757630-6757743
FB1	ch04	Solyc04g025160.3	Solyc04g025160:ss1_ss2+ES	ss1;ss2	No	No	Yes	No	No	ATPase ASNA1 homolog 2-like (AHRD V3.3 *** A0A2I4FAM5_9ROSI)	ss1:0.699 ss2:0.301	ss1:0.912 ss2:0.088	ss1:0.213 ss2:-0.213	exon1:24689213-24691484 exon2:24690839-24691484
FB1	ch04	Solyc04g045560.4	Solyc04g045560:ss3+ES	ss3	No	Yes	Yes	No	No	Squamosa promoter-binding protein 3	ss3:0.681	ss3:0.889	ss3:0.208	exon1:33229223-33231418 exon2:33229223-33231429 exon3:33229223-33232397
FB1	ch04	Solyc04g049690.3	Solyc04g049690:ss3+ES+IR	ss3	Yes	No	Yes	Yes	No	Adenylate kinase (AHRD V3.3 *** A0A2G2VGH6_CAPBA),Pfam:PF00406	ss3:0.167	ss3:0.368	ss3:0.201	exon1:42279636-42283132 exon2:42279866-42283057 exon3:42279636-42283057 exon4:42279867-42283056
FB1	ch04	Solyc04g049890.4	Solyc04g049890:ss3	ss3	Yes	Yes	No	No	No	D-aminoacid aminotransferase-like PLP-dependent enzymes superfamily protein (AHRD V3.3 *** Q8VZN6_ARATH)	ss3:0.484	ss3:0.283	ss3:-0.201	exon1:43919199-43919512 exon2:43919199-43919516 exon3:43919309-43919512
FB1	ch04	Solyc04g051410.4	Solyc04g051410:ss3	ss3	Yes	No	No	No	No	Ubiquitin carboxyl-terminal hydrolase 27 (AHRD V3.3 *** A0A2G2VFQ7_CAPBA)	ss3:0.108	ss3:0.367	ss3:0.259	exon1:49767490-49768234 exon2:49767525-49768234 exon3:49767533-49768234
FB1	ch04	Solyc04g051450.3	Solyc04g051450:ss1	ss1	No	Yes	No	No	No	TSL-kinase interacting protein 1 (AHRD V3.3 *** A0A2I4GQN6_9ROSI)	ss1:0.375	ss1:0.172	ss1:-0.203	exon1:49798968-49799064 exon2:49798968-49799176 exon3:49798968-49799189
FB1	ch04	Solyc04g054820.3	Solyc04g054820:ss2	ss2	Yes	Yes	No	No	No	2,3-bisphosphoglycerate-dependent phosphoglycerate mutase (AHRD V3.3 *** A0A2G3B2N3_CAPCH)	ss2:0.367	ss2:0.158	ss2:-0.209	exon1:52589410-52589521 exon2:52589410-52589536 exon3:52589456-52589536
FB1	ch04	Solyc04g071120.3	Solyc04g071120:ss1_ss2	ss1;ss2	No	Yes	No	No	No	Protein kinase domain (AHRD V3.3 *** A0A200RCD5_9MAGN)	ss1:0.539 ss2:0.461	ss1:0.771 ss2:0.229	ss1:0.232 ss2:-0.232	exon1:55837376-55840950 exon2:55837327-55840950
FB1	ch04	Solyc04g072890.4	Solyc04g072890:ss1_ss2+ES+IR	ss1;ss2	No	No	Yes	Yes	No	Transducin/WD40 repeat-like superfamily protein (AHRD V3.3 *** F4I1K5_ARATH)	ss1:0.069 ss2:0.536	ss1:0.309 ss2:0.319	ss1:0.240 ss2:-0.217	exon1:57787041-57790245 exon2:57788672-57790245 exon3:57789161-57790245 exon4:57789162-57790244
FB1	ch04	Solyc04g072890.4	Solyc04g072890:ss5+ES+IR	ss5	No	No	Yes	Yes	No	Transducin/WD40 repeat-like superfamily protein (AHRD V3.3 *** F4I1K5_ARATH)	ss5:0.130	ss5:0.454	ss5:0.324	exon1:57787041-57787438 exon2:57787041-57787483 exon3:57787041-57787513 exon4:57787041-57788616 exon5:57787041-57790245 exon6:57787042-57788615
FB1	ch04	Solyc04g079800.4	Solyc04g079800:ss1+ES+IR	ss1	Yes	No	Yes	Yes	No	F-box/FBD/LRR-repeat protein (AHRD V3.3 *-* A0A2K3NGD2_TRIPR)	ss1:0.312	ss1:0.581	ss1:0.269	exon1:62101177-62103404 exon2:62101010-62103404 exon3:62103099-62103255 exon4:62101177-62103255 exon5:62103100-62103254
FB1	ch04	Solyc04g079800.4	Solyc04g079800:ss1+ES+IR	ss1	Yes	No	Yes	Yes	No	F-box/FBD/LRR-repeat protein (AHRD V3.3 *-* A0A2K3NGD2_TRIPR)	ss1:0.334	ss1:0.729	ss1:0.395	exon1:62101177-62103404 exon2:62101177-62103255 exon3:62101177-62103000 exon4:62101178-62102999
FB1	ch04	Solyc04g080950.3	Solyc04g080950:ss1_ss4	ss1;ss4	Yes	Yes	No	No	No	hypothetical protein (AHRD V3.3 *** AT5G43680.2)	ss1:0.423 ss4:0.514	ss1:0.045 ss4:0.888	ss1:-0.378 ss4:0.374	exon1:62980941-62984555 exon2:62980941-62982748 exon3:62981083-62982736 exon4:62980941-62982736
FB1	ch04	Solyc04g150119.1	Solyc04g150119:ss1_ss2+ES	ss1;ss2	No	No	Yes	No	No	alpha/beta-Hydrolases superfamily protein (AHRD V3.3 --* AT4G17470.4)	ss1:0.757 ss2:0.236	ss1:0.446 ss2:0.550	ss1:-0.311 ss2:0.314	exon1:22099764-22099859 exon2:22099525-22099859 exon3:22099304-22099859
FB1	ch04	Solyc04g150119.1	Solyc04g150119:ss1_ss2+ES	ss1;ss2	No	No	Yes	No	No	alpha/beta-Hydrolases superfamily protein (AHRD V3.3 --* AT4G17470.4)	ss1:0.250 ss2:0.750	ss1:0.518 ss2:0.482	ss1:0.268 ss2:-0.268	exon1:22099525-22099859 exon2:22099525-22099745
FB1	ch04	Solyc04g150158.1	Solyc04g150158:ss4_ss5+ES	ss4;ss5	Yes	Yes	Yes	No	No	40S ribosomal protein S15a (AHRD V3.3 *** A0A2G3C780_CAPCH)	ss4:0.309 ss5:0.660	ss4:0.541 ss5:0.402	ss4:0.232 ss5:-0.258	exon1:54436392-54443479 exon2:54436546-54443479 exon3:54443408-54443479 exon4:54436499-54443516 exon5:54436536-54443553 exon6:54436607-54443601
FB1	ch05	Solyc05g006410.3	Solyc05g006410:ss1_ss2+ES	ss1;ss2	No	No	Yes	No	No	zinc finger MYND domain-containing protein 15 (AHRD V3.3 *** A0A2I4DZS7_9ROSI)	ss1:0.323 ss2:0.677	ss1:0.040 ss2:0.960	ss1:-0.283 ss2:0.283	exon1:1098027-1098845 exon2:1098027-1098251
FB1	ch05	Solyc05g006610.4	Solyc05g006610:ss1_ss2	ss1;ss2	No	Yes	No	No	No	CLAVATA3/ESR (CLE)-related protein 25-like (AHRD V3.3 *-* A0A2I4EI69_9ROSI)	ss1:0.674 ss2:0.326	ss1:0.985 ss2:0.015	ss1:0.311 ss2:-0.311	exon1:1311329-1313614 exon2:1311329-1313617
FB1	ch05	Solyc05g006710.3	Solyc05g006710:ss2+ES+IR	ss2	No	No	Yes	Yes	No	Unknown protein	ss2:0.234	ss2:0.025	ss2:-0.209	exon1:1420615-1421419 exon2:1420615-1423176 exon3:1420616-1423175
FB1	ch05	Solyc05g010140.3	Solyc05g010140:ss1_ss3	ss1;ss3	Yes	No	No	No	No	Proline-rich receptor-like protein kinase PERK12 (AHRD V3.3 *-* A0A2G2VKB7_CAPBA)	ss1:0.368 ss3:0.627	ss1:0.580 ss3:0.346	ss1:0.212 ss3:-0.281	exon1:4359332-4362116 exon2:4359332-4361983 exon3:4359332-4361801
FB1	ch05	Solyc05g011920.3	Solyc05g011920:ss1_ss2+ES	ss1;ss2	No	No	Yes	No	Down-regulated	ACT domain-containing protein (AHRD V3.3 *** A0A1Q3CHJ6_CEPFO)	ss1:0.659 ss2:0.341	ss1:0.966 ss2:0.034	ss1:0.307 ss2:-0.307	exon1:5231402-5232393 exon2:5232215-5232393
FB1	ch05	Solyc05g013660.4	Solyc05g013660:ss1_ss2+ES+IR	ss1;ss2	No	No	Yes	Yes	Down-regulated	Lysine ketoglutarate reductase trans-splicing protein (DUF707) (AHRD V3.3 *** A0A1P8AMP7_ARATH)	ss1:0.158 ss2:0.795	ss1:0.445 ss2:0.553	ss1:0.287 ss2:-0.242	exon1:7029540-7031092 exon2:7029540-7029649 exon3:7029541-7029648
FB1	ch05	Solyc05g015040.4	Solyc05g015040:ss1_ss2+IR	ss1;ss2	No	No	No	Yes	No	RNA helicase DEAH-box 15	ss1:0.455 ss2:0.545	ss1:0.998 ss2:0.002	ss1:0.543 ss2:-0.543	exon1:9793539-9793623 exon2:9793540-9793622
FB1	ch05	Solyc05g017900.3	Solyc05g017900:ss1+ES	ss1	No	Yes	Yes	No	No	EamA domain-containing protein (AHRD V3.3 *-* A0A2U1MSW3_ARTAN)	ss1:0.631	ss1:0.840	ss1:0.209	exon1:19311601-19311693 exon2:19303035-19311727 exon3:19311601-19311727
FB1	ch05	Solyc05g024235.1	Solyc05g024235:ss4_ss6+ES	ss4;ss6	Yes	Yes	Yes	No	No	Enoyl CoA hydratase-like protein (AHRD V3.3 *** Q8RUL6_ORYSJ)	ss4:0.837 ss6:0.044	ss4:0.488 ss6:0.303	ss4:-0.349 ss6:0.259	exon1:31015271-31016762 exon2:31015634-31016990 exon3:31015634-31017025 exon4:31015547-31017133 exon5:31015634-31017133 exon6:31015613-31017199
FB1	ch05	Solyc05g055010.4	Solyc05g055010:ss1_ss2+ES	ss1;ss2	No	No	Yes	No	No	RNA-binding protein 42 (AHRD V3.3 *** A0A2I4E3H6_9ROSI)	ss1:0.750 ss2:0.250	ss1:0.952 ss2:0.048	ss1:0.202 ss2:-0.202	exon1:64171871-64172372 exon2:64171871-64172026
FB1	ch06	Solyc06g005330.3	Solyc06g005330:ss1	ss1	Yes	No	No	No	No	R2R3MYB transcription factor 59	ss1:0.044	ss1:0.265	ss1:0.221	exon1:371948-372081 exon2:371948-372072 exon3:371948-372048
FB1	ch06	Solyc06g008850.3	Solyc06g008850:ss3+ES+IR	ss3	Yes	No	Yes	Yes	No	DCD (Development and Cell Death) domain protein (AHRD V3.3 *-* F4IUS3_ARATH)	ss3:0.701	ss3:0.946	ss3:0.245	exon1:2799437-2799860 exon2:2799452-2800517 exon3:2799452-2801666 exon4:2799748-2799860 exon5:2799749-2800516
FB1	ch06	Solyc06g010170.3	Solyc06g010170:ss2+ES	ss2	Yes	Yes	Yes	No	Down-regulated	Lysine ketoglutarate reductase trans-splicing protein (DUF707) (AHRD V3.3 *** A0A1P8AMP7_ARATH)	ss2:0.592	ss2:0.869	ss2:0.277	exon1:5303447-5304595 exon2:5303408-5304595 exon3:5303408-5304114 exon4:5303408-5303889 exon5:5303370-5304633
FB1	ch06	Solyc06g036060.4	Solyc06g036060:ss2_ss3+ES+IR	ss2;ss3	No	Yes	Yes	Yes	Down-regulated	Zinc finger, C2H2 (AHRD V3.3 *** A0A2U1MXZ4_ARTAN)	ss2:0.290 ss3:0.561	ss2:0.598 ss3:0.148	ss2:0.308 ss3:-0.413	exon1:23288821-23289007 exon2:23287861-23289173 exon3:23288821-23289173 exon4:23288822-23289006
FB1	ch06	Solyc06g036060.4	Solyc06g036060:ss1_ss3+ES+IR	ss1;ss3	No	No	Yes	Yes	Down-regulated	Zinc finger, C2H2 (AHRD V3.3 *** A0A2U1MXZ4_ARTAN)	ss1:0.368 ss3:0.573	ss1:0.881 ss3:0.069	ss1:0.513 ss3:-0.504	exon1:23281358-23284449 exon2:23281358-23285026 exon3:23281359-23284448
FB1	ch06	Solyc06g036060.4	Solyc06g036060:ss2_ss3+ES+IR	ss2;ss3	No	No	Yes	Yes	Down-regulated	Zinc finger, C2H2 (AHRD V3.3 *** A0A2U1MXZ4_ARTAN)	ss2:0.508 ss3:0.285	ss2:0.238 ss3:0.512	ss2:-0.270 ss3:0.227	exon1:23287861-23288356 exon2:23287861-23288702 exon3:23287861-23289173 exon4:23287862-23288355
FB1	ch06	Solyc06g054140.4	Solyc06g054140:ss2+ES	ss2	Yes	No	Yes	No	No	hypothetical protein (AHRD V3.3 *** AT1G05430.1)	ss2:0.579	ss2:0.780	ss2:0.201	exon1:34751751-34751941 exon2:34751751-34752457 exon3:34751846-34751941
FB1	ch06	Solyc06g054140.4	Solyc06g054140:ss1_ss2+ES	ss1;ss2	No	No	Yes	No	No	hypothetical protein (AHRD V3.3 *** AT1G05430.1)	ss1:0.559 ss2:0.441	ss1:0.779 ss2:0.221	ss1:0.220 ss2:-0.220	exon1:34751751-34752457 exon2:34752061-34752457
FB1	ch06	Solyc06g060270.4	Solyc06g060270:ss1_ss2	ss1;ss2	No	Yes	No	No	No	DUF630 family protein, putative (DUF630 and DUF632) (AHRD V3.3 *-* Q9XI02_ARATH)	ss1:0.183 ss2:0.817	ss1:0.406 ss2:0.594	ss1:0.223 ss2:-0.223	exon1:35927546-35929892 exon2:35927546-35929902
FB1	ch06	Solyc06g063360.4	Solyc06g063360:ss1+ES	ss1	Yes	No	Yes	No	No	Protein STRUBBELIG-RECEPTOR FAMILY 5 (AHRD V3.3 *** A0A2G2ZBB2_CAPAN)	ss1:0.921	ss1:0.718	ss1:-0.203	exon1:37686559-37687528 exon2:37687221-37687436 exon3:37684897-37687436
FB1	ch06	Solyc06g064490.2	Solyc06g064490:ss1_ss2+IR	ss1;ss2	No	No	No	Yes	No	Exostosin-like protein (AHRD V3.3 *** A0A2U1NB73_ARTAN)	ss1:0.322 ss2:0.678	ss1:0.635 ss2:0.365	ss1:0.313 ss2:-0.313	exon1:37799470-37799836 exon2:37799471-37799835
FB1	ch06	Solyc06g065020.3	Solyc06g065020:ss3+ES+IR	ss3	No	No	Yes	Yes	No	Protein NRT1/ PTR FAMILY 5.12 (AHRD V3.3 *** A0A2G2WK86_CAPBA)	ss3:0.766	ss3:0.545	ss3:-0.221	exon1:38184180-38184301 exon2:38182784-38184301 exon3:38184181-38184300
FB1	ch06	Solyc06g067990.3	Solyc06g067990:ss2_ss3	ss2;ss3	Yes	Yes	No	No	No	Lys-63-specific deubiquitinase BRCC36 (AHRD V3.3 *** A0A2G3C915_CAPCH)	ss2:0.013 ss3:0.980	ss2:0.726 ss3:0.272	ss2:0.713 ss3:-0.708	exon1:39780529-39781201 exon2:39780525-39781194 exon3:39780512-39781181
FB1	ch06	Solyc06g068030.3	Solyc06g068030:ss3_ss4+ES	ss3;ss4	Yes	Yes	Yes	No	No	Trafficking protein particle complex subunit 2 (AHRD V3.3 *** A0A2U1Q9U5_ARTAN)	ss3:0.591 ss4:0.362	ss3:0.005 ss4:0.949	ss3:-0.586 ss4:0.587	exon1:39800368-39801121 exon2:39800364-39801121 exon3:39800356-39801115 exon4:39800346-39801105 exon5:39800847-39800890
FB1	ch06	Solyc06g069480.3	Solyc06g069480:ss2_ss4+ES	ss2;ss4	No	Yes	Yes	No	No	DExH-box ATP-dependent RNA helicase DExH14 [Source:Projected from Arabidopsis thaliana (AT5G61140) UniProtKB/Swiss-Prot;Acc:Q9FNQ1]; Helicase (AHRD V3.3 *** A0A200R859_9MAGN)	ss2:0.512 ss4:0.439	ss2:0.996 ss4:0.001	ss2:0.484 ss4:-0.438	exon1:40880259-40880404 exon2:40879803-40880450 exon3:40880213-40880450 exon4:40880259-40880450
FB1	ch06	Solyc06g071640.3	Solyc06g071640:ss1_ss2	ss1;ss2	Yes	Yes	No	No	No	Tryptophan aminotransferase-related protein 2 (AHRD V3.3 *** A0A2G3C9P7_CAPCH)	ss1:0.335 ss2:0.665	ss1:0.088 ss2:0.912	ss1:-0.247 ss2:0.247	exon1:41789269-41789935 exon2:41789317-41789414
FB1	ch06	Solyc06g076920.3	Solyc06g076920:ss1_ss2	ss1;ss2	No	Yes	No	No	No	Alkyl transferase (AHRD V3.3 *** K4CA50_SOLLC)	ss1:0.683 ss2:0.317	ss1:0.895 ss2:0.105	ss1:0.212 ss2:-0.212	exon1:45466957-45467075 exon2:45466899-45467075
FB1	ch06	Solyc06g084210.3	Solyc06g084210:ss1+ES	ss1	No	Yes	Yes	No	No	Sec24-like transport protein (AHRD V3.3 *** A0A2U1NGT5_ARTAN)	ss1:0.786	ss1:0.989	ss1:0.203	exon1:46966000-46968056 exon2:46967163-46968056 exon3:46967809-46968056 exon4:46966000-46968058
FB1	ch06	Solyc06g150128.1	Solyc06g150128:ss2_ss3+IR	ss2;ss3	No	Yes	No	Yes	No	hypothetical protein (AHRD V3.3 *** AT4G39235.2)	ss2:0.630 ss3:0.327	ss2:0.914 ss3:0.007	ss2:0.284 ss3:-0.320	exon1:38899309-38899382 exon2:38899291-38899382 exon3:38899310-38899381
FB1	ch07	Solyc07g005660.4	Solyc07g005660:ss1_ss3+ES+IR	ss1;ss3	No	No	Yes	Yes	No	Purine permease (AHRD V3.3 *** A0A2P5FNM5_TREOI)	ss1:0.593 ss3:0.333	ss1:0.953 ss3:0.017	ss1:0.360 ss3:-0.316	exon1:522187-523593 exon2:523297-523593 exon3:522188-523592
FB1	ch07	Solyc07g006190.3	Solyc07g006190:ss1	ss1	No	Yes	No	No	No	5'-nucleotidase domain-containing protein (AHRD V3.3 *** A0A1J3EQC8_NOCCA)	ss1:0.129	ss1:0.435	ss1:0.306	exon1:1006676-1007697 exon2:1006598-1007697 exon3:1006595-1007697
FB1	ch07	Solyc07g042550.3	Solyc07g042550:ss2+ES	ss2	No	Yes	Yes	No	No	Sucrose synthase [Source:UniProtKB/TrEMBL;Acc:E0Z1D0]; sucrose synthase	ss2:0.418	ss2:0.205	ss2:-0.213	exon1:55825116-55826449 exon2:55825116-55826039 exon3:55825116-55825437 exon4:55825116-55825222 exon5:55825116-55825210 exon6:55825091-55826449
FB1	ch07	Solyc07g045140.4	Solyc07g045140:ss1_ss2+ES	ss1;ss2	No	No	Yes	No	No	transmembrane protein (AHRD V3.3 *** AT4G12680.1)	ss1:0.012 ss2:0.988	ss1:0.224 ss2:0.776	ss1:0.212 ss2:-0.212	exon1:58127914-58128863 exon2:58128772-58128863
FB1	ch07	Solyc07g052390.3	Solyc07g052390:ss3	ss3	Yes	Yes	No	No	No	glutamate receptor-like 3.1	ss3:0.729	ss3:0.510	ss3:-0.219	exon1:60816759-60817112 exon2:60816759-60817197 exon3:60816890-60817112
FB1	ch07	Solyc07g053320.4	Solyc07g053320:ss2_ss4+ES+IR	ss2;ss4	Yes	Yes	Yes	Yes	No	hypothetical protein (AHRD V3.3 *-* AT2G31130.6)	ss2:0.295 ss4:0.413	ss2:0.622 ss4:0.002	ss2:0.327 ss4:-0.411	exon1:61714696-61715508 exon2:61713372-61715530 exon3:61713576-61715530 exon4:61715109-61715530 exon5:61714697-61715507
FB1	ch07	Solyc07g055780.3	Solyc07g055780:ss1_ss2+ES	ss1;ss2	No	Yes	Yes	No	Down-regulated	Protein trichome birefringence-like 43 (AHRD V3.3 *** A0A2G2WDQ2_CAPBA)	ss1:0.011 ss2:0.987	ss1:0.241 ss2:0.753	ss1:0.230 ss2:-0.234	exon1:63632014-63632194 exon2:63632014-63633821 exon3:63632014-63633877
FB1	ch07	Solyc07g055780.3	Solyc07g055780:ss1_ss2+ES	ss1;ss2	No	Yes	Yes	No	Down-regulated	Protein trichome birefringence-like 43 (AHRD V3.3 *** A0A2G2WDQ2_CAPBA)	ss1:0.983 ss2:0.015	ss1:0.713 ss2:0.282	ss1:-0.270 ss2:0.267	exon1:63632014-63633821 exon2:63632240-63633821 exon3:63632014-63633877
FB1	ch07	Solyc07g055920.4	Solyc07g055920:ss4_ss7	ss4;ss7	Yes	Yes	No	No	No	MADS-box transcription factor ARLEQUIN [Source:UniProtKB/TrEMBL;Acc:E9JUM2]; Tomato AGAMOUS-like 1	ss4:0.468 ss7:0.001	ss4:0.001 ss7:0.257	ss4:-0.467 ss7:0.256	exon1:63759065-63759274 exon2:63759068-63759277 exon3:63759068-63759278 exon4:63759073-63759286 exon5:63759073-63759287 exon6:63759077-63759286 exon7:63759080-63759287
FB1	ch08	Solyc08g007060.4	Solyc08g007060:ss1_ss2+IR	ss1;ss2	No	No	No	Yes	No	Protein NRT1/ PTR FAMILY 7.3 (AHRD V3.3 *** A0A2G3BPK6_CAPCH)	ss1:0.910 ss2:0.090	ss1:0.686 ss2:0.314	ss1:-0.224 ss2:0.224	exon1:1638944-1640962 exon2:1638945-1640961
FB1	ch08	Solyc08g007080.4	Solyc08g007080:ss1_ss2	ss1;ss2	Yes	No	No	No	No	type I inositol polyphosphate 5-phosphatase 2-like (AHRD V3.3 *** A0A2I4GAB5_9ROSI)	ss1:0.373 ss2:0.627	ss1:0.168 ss2:0.832	ss1:-0.205 ss2:0.205	exon1:1649848-1649964 exon2:1649848-1649959
FB1	ch08	Solyc08g007100.4	Solyc08g007100:ss4+ES	ss4	No	Yes	Yes	No	No	Haloacid dehalogenase-like hydrolase (HAD) superfamily protein (AHRD V3.3 *** A0A2U1KV95_ARTAN),Pfam:PF13419	ss4:0.732	ss4:0.487	ss4:-0.245	exon1:1672916-1674457 exon2:1673780-1674457 exon3:1672916-1674460 exon4:1673780-1674460
FB1	ch08	Solyc08g007730.2	Solyc08g007730:ss1+ES	ss1	No	Yes	Yes	No	No	YTH domain-containing protein (AHRD V3.3 *** A0A1Q3CHK8_CEPFO)	ss1:0.755	ss1:0.513	ss1:-0.242	exon1:2244838-2255987 exon2:2244838-2247048 exon3:2244835-2255987 exon4:2244835-2247048
FB1	ch08	Solyc08g021940.3	Solyc08g021940:ss2_ss4	ss2;ss4	Yes	Yes	No	No	No	Calcium-dependent lipid-binding (CaLB domain) family protein (AHRD V3.3 *-* A0A2U1MY23_ARTAN)	ss2:0.854 ss4:0.096	ss2:0.492 ss4:0.342	ss2:-0.362 ss4:0.246	exon1:33911677-33911774 exon2:33911699-33911772 exon3:33911710-33911774 exon4:33911722-33911795
FB1	ch08	Solyc08g048250.4	Solyc08g048250:ss2_ss3+IR	ss2;ss3	No	Yes	No	Yes	No	Peroxisomal (S)-2-hydroxy-acid oxidase GLO1 (AHRD V3.3 *** A0A1U8E192_CAPAN)	ss2:0.412 ss3:0.542	ss2:0.176 ss3:0.818	ss2:-0.236 ss3:0.276	exon1:14004400-14004483 exon2:14004400-14004502 exon3:14004401-14004482
FB1	ch08	Solyc08g065320.3	Solyc08g065320:ss2+ES+IR	ss2	No	Yes	Yes	Yes	No	Green ripe-like 1 [Source:UniProtKB/TrEMBL;Acc:Q1HTV4]; green ripe-like 1	ss2:0.260	ss2:0.053	ss2:-0.207	exon1:51326024-51328547 exon2:51326453-51328547 exon3:51326024-51328595 exon4:51326454-51328546
FB1	ch08	Solyc08g068050.3	Solyc08g068050:ss2_ss3+ES	ss2;ss3	No	No	Yes	No	No	DDT domain-containing protein (AHRD V3.3 *-* A0A1Q3BG21_CEPFO)	ss2:0.656 ss3:0.341	ss2:0.994 ss3:0.001	ss2:0.338 ss3:-0.340	exon1:55241982-55246245 exon2:55243072-55246245 exon3:55246168-55246245
FB1	ch08	Solyc08g074350.3	Solyc08g074350:ss2_ss3+ES+IR	ss2;ss3	Yes	No	Yes	Yes	No	Unknown protein	ss2:0.344 ss3:0.650	ss2:0.047 ss3:0.947	ss2:-0.297 ss3:0.297	exon1:56588253-56589041 exon2:56588401-56588608 exon3:56588402-56589040
FB1	ch08	Solyc08g074360.3	Solyc08g074360:ss1_ss2+ES	ss1;ss2	No	No	Yes	No	No	N-acetylglucosaminylphosphatidylinositol de-N-acetylase family protein (AHRD V3.3 *** A0A2U1L212_ARTAN)	ss1:0.592 ss2:0.408	ss1:0.379 ss2:0.621	ss1:-0.213 ss2:0.213	exon1:56598242-56599164 exon2:56597853-56599164
FB1	ch08	Solyc08g075710.3	Solyc08g075710:ss1+ES	ss1	Yes	No	Yes	No	No	Polyamine transporter PUT1 (AHRD V3.3 *** A0A2G2XLV8_CAPBA)	ss1:0.618	ss1:0.386	ss1:-0.232	exon1:57951577-57956217 exon2:57955930-57956217 exon3:57956033-57956217
FB1	ch08	Solyc08g076190.3	Solyc08g076190:ss1_ss2	ss1;ss2	No	Yes	No	No	No	ATR interacting protein [Source:Projected from Arabidopsis thaliana (AT5G45610) UniProtKB/TrEMBL;Acc:C8KI33]; protein dimerization (AHRD V3.3 *-* AT5G45610.1)	ss1:0.750 ss2:0.250	ss1:0.475 ss2:0.525	ss1:-0.275 ss2:0.275	exon1:58327009-58327546 exon2:58327009-58327574
FB1	ch08	Solyc08g076490.2	Solyc08g076490:ss5+ES+IR	ss5	Yes	Yes	Yes	Yes	No	MAP kinase kinase kinase 64	ss5:0.736	ss5:0.397	ss5:-0.339	exon1:58607732-58608875 exon2:58608412-58608871 exon3:58607726-58608871 exon4:58607711-58608871 exon5:58608413-58608870
FB1	ch08	Solyc08g077430.3	Solyc08g077430:ss1_ss2+IR	ss1;ss2	No	No	No	Yes	No	ephrin type-B receptor (AHRD V3.3 *** AT5G11700.2)	ss1:0.722 ss2:0.278	ss1:0.998 ss2:0.002	ss1:0.276 ss2:-0.276	exon1:59431708-59432032 exon2:59431709-59432031
FB1	ch08	Solyc08g080960.4	Solyc08g080960:ss1_ss2+IR	ss1;ss2	No	No	No	Yes	No	AT-hook motif nuclear-localized protein 10 (AHRD V3.3 *** A0A2G3AP54_CAPAN)	ss1:0.386 ss2:0.614	ss1:0.183 ss2:0.817	ss1:-0.203 ss2:0.203	exon1:62213527-62213620 exon2:62213528-62213619
FB1	ch09	Solyc09g005035.1	Solyc09g005035:ss1_ss2+ES	ss1;ss2	No	Yes	Yes	No	Down-regulated	Unknown protein	ss1:0.467 ss2:0.533	ss1:0.011 ss2:0.989	ss1:-0.456 ss2:0.456	exon1:28919-28995 exon2:28626-30571
FB1	ch09	Solyc09g005035.1	Solyc09g005035:ss2_ss3+IR	ss2;ss3	Yes	No	No	Yes	Down-regulated	Unknown protein	ss2:0.289 ss3:0.494	ss2:0.005 ss3:0.976	ss2:-0.284 ss3:0.482	exon1:27944-28740 exon2:27971-28740 exon3:28627-28739
FB1	ch09	Solyc09g005035.1	Solyc09g005035:ss2_ss4+ES+IR	ss2;ss4	Yes	No	Yes	Yes	Down-regulated	Unknown protein	ss2:0.271 ss4:0.461	ss2:0.003 ss4:0.812	ss2:-0.268 ss4:0.351	exon1:27944-28740 exon2:27971-28740 exon3:28020-28565 exon4:28021-28564
FB1	ch09	Solyc09g005660.4	Solyc09g005660:ss1_ss2+ES	ss1;ss2	No	No	Yes	No	No	HAT transposon superfamily protein (AHRD V3.3 *** Q9LDK4_ARATH)	ss1:0.426 ss2:0.574	ss1:0.639 ss2:0.361	ss1:0.213 ss2:-0.213	exon1:451741-452848 exon2:451265-452848
FB1	ch09	Solyc09g005660.4	Solyc09g005660:ss2+ES	ss2	No	Yes	Yes	No	No	HAT transposon superfamily protein (AHRD V3.3 *** Q9LDK4_ARATH)	ss2:0.492	ss2:0.276	ss2:-0.216	exon1:451273-451682 exon2:451265-452848 exon3:451265-451682
FB1	ch09	Solyc09g007330.4	Solyc09g007330:ss3+ES	ss3	Yes	No	Yes	No	No	Probable DNA helicase MCM8 [Source:Projected from Arabidopsis thaliana (AT3G09660) UniProtKB/Swiss-Prot;Acc:Q9SF37]; DNA helicase mcm8-like protein (AHRD V3.3 *** A0A2K3P3V8_TRIPR)	ss3:0.734	ss3:0.954	ss3:0.220	exon1:941544-943031 exon2:941544-942322 exon3:941544-942305
FB1	ch09	Solyc09g007330.4	Solyc09g007330:ss3+ES	ss3	No	Yes	Yes	No	No	Probable DNA helicase MCM8 [Source:Projected from Arabidopsis thaliana (AT3G09660) UniProtKB/Swiss-Prot;Acc:Q9SF37]; DNA helicase mcm8-like protein (AHRD V3.3 *** A0A2K3P3V8_TRIPR)	ss3:0.497	ss3:0.767	ss3:0.270	exon1:945892-946049 exon2:945872-946049 exon3:944606-946049
FB1	ch09	Solyc09g007330.4	Solyc09g007330:ss1_ss2	ss1;ss2	No	Yes	No	No	No	Probable DNA helicase MCM8 [Source:Projected from Arabidopsis thaliana (AT3G09660) UniProtKB/Swiss-Prot;Acc:Q9SF37]; DNA helicase mcm8-like protein (AHRD V3.3 *** A0A2K3P3V8_TRIPR)	ss1:0.991 ss2:0.009	ss1:0.771 ss2:0.229	ss1:-0.220 ss2:0.220	exon1:946809-946882 exon2:946780-946882
FB1	ch09	Solyc09g008490.4	Solyc09g008490:ss1_ss2	ss1;ss2	No	Yes	No	No	No	Protein SHOOT GRAVITROPISM 6 [Source:Projected from Arabidopsis thaliana (AT2G36810) UniProtKB/Swiss-Prot;Acc:F4IP13]; Protein SHOOT GRAVITROPISM 6 (AHRD V3.3 *** A0A2G2YPS4_CAPAN)	ss1:0.481 ss2:0.519	ss1:0.276 ss2:0.724	ss1:-0.205 ss2:0.205	exon1:2001568-2002470 exon2:2001568-2002476
FB1	ch09	Solyc09g009460.4	Solyc09g009460:ss1_ss2+IR	ss1;ss2	No	No	No	Yes	No	Iron-sulfur assembly protein IscA-like 1, mitochondrial (AHRD V3.3 *-* A0A2G2YPA5_CAPAN)	ss1:0.255 ss2:0.745	ss1:0.039 ss2:0.961	ss1:-0.216 ss2:0.216	exon1:2929379-2932239 exon2:2929380-2932238
FB1	ch09	Solyc09g010150.4	Solyc09g010150:ss1_ss2+ES	ss1;ss2	Yes	No	Yes	No	No	NAD(P)-binding Rossmann-fold superfamily protein (AHRD V3.3 *** A0A2U1PYP4_ARTAN)	ss1:0.096 ss2:0.864	ss1:0.302 ss2:0.657	ss1:0.206 ss2:-0.207	exon1:3556932-3557605 exon2:3556939-3557605 exon3:3556939-3559480
FB1	ch09	Solyc09g010320.3	Solyc09g010320:ss1_ss2	ss1;ss2	No	Yes	No	No	No	Mitochondrial fission protein ELM1 (AHRD V3.3 *** A0A2G2YPH4_CAPAN)	ss1:0.118 ss2:0.882	ss1:0.321 ss2:0.679	ss1:0.203 ss2:-0.203	exon1:3733150-3733215 exon2:3733143-3733215
FB1	ch09	Solyc09g011910.3	Solyc09g011910:ss1_ss2	ss1;ss2	No	Yes	No	No	No	DUF674 family protein (AHRD V3.3 *** A0A2K3PIU4_TRIPR)	ss1:0.696 ss2:0.304	ss1:0.947 ss2:0.053	ss1:0.251 ss2:-0.251	exon1:5216521-5217177 exon2:5216517-5217177
FB1	ch09	Solyc09g018030.4	Solyc09g018030:ss1_ss2	ss1;ss2	No	Yes	No	No	No	MACPF domain-containing protein (AHRD V3.3 *** A0A1Q3CAN4_CEPFO)	ss1:0.558 ss2:0.442	ss1:0.358 ss2:0.642	ss1:-0.200 ss2:0.200	exon1:12672702-12672842 exon2:12672699-12672842
FB1	ch09	Solyc09g018830.2	Solyc09g018830:ss2_ss3+ES	ss2;ss3	Yes	No	Yes	No	No	MLO-like protein (AHRD V3.3 *** M1BT43_SOLTU)	ss2:0.425 ss3:0.467	ss2:0.180 ss3:0.686	ss2:-0.245 ss3:0.219	exon1:17648558-17648749 exon2:17648673-17648749 exon3:17648683-17648749
FB1	ch09	Solyc09g064780.3	Solyc09g064780:ss2	ss2	No	Yes	No	No	No	mediator of RNA polymerase II transcription subunit 33A-like (AHRD V3.3 *** A0A2I4F330_9ROSI)	ss2:0.598	ss2:0.390	ss2:-0.208	exon1:58276237-58277440 exon2:58276237-58277514 exon3:58276237-58277519 exon4:58276237-58277522
FB1	ch09	Solyc09g065300.4	Solyc09g065300:ss6+ES	ss6	Yes	Yes	Yes	No	No	spindle pole body-associated protein (AHRD V3.3 *** AT4G02725.1)	ss6:0.746	ss6:0.535	ss6:-0.211	exon1:59452723-59454302 exon2:59452723-59453106 exon3:59452676-59454302 exon4:59452676-59453106 exon5:59452666-59454302 exon6:59452665-59453141 exon7:59452657-59453133
FB1	ch09	Solyc09g065880.4	Solyc09g065880:ss1_ss2+IR	ss1;ss2	No	No	No	Yes	No	F-box/LRR-repeat protein 17 (AHRD V3.3 *** A0A2G3CVF9_CAPCH)	ss1:0.644 ss2:0.356	ss1:0.979 ss2:0.021	ss1:0.335 ss2:-0.335	exon1:60251628-60251760 exon2:60251629-60251759
FB1	ch09	Solyc09g065880.4	Solyc09g065880:ss2_ss4+ES+IR	ss2;ss4	No	Yes	Yes	Yes	No	F-box/LRR-repeat protein 17 (AHRD V3.3 *** A0A2G3CVF9_CAPCH)	ss2:0.604 ss4:0.376	ss2:0.986 ss4:0.008	ss2:0.382 ss4:-0.368	exon1:60252438-60252676 exon2:60252438-60252535 exon3:60252434-60252535 exon4:60252439-60252534
FB1	ch09	Solyc09g065880.4	Solyc09g065880:ss1_ss4+IR	ss1;ss4	Yes	Yes	No	Yes	No	F-box/LRR-repeat protein 17 (AHRD V3.3 *** A0A2G3CVF9_CAPCH)	ss1:0.593 ss4:0.342	ss1:0.975 ss4:0.024	ss1:0.382 ss4:-0.318	exon1:60251858-60252353 exon2:60251924-60252173 exon3:60251858-60251944 exon4:60251925-60251943
FB1	ch09	Solyc09g065880.4	Solyc09g065880:ss1_ss3+ES+IR	ss1;ss3	No	No	Yes	Yes	No	F-box/LRR-repeat protein 17 (AHRD V3.3 *** A0A2G3CVF9_CAPCH)	ss1:0.687 ss3:0.303	ss1:0.993 ss3:0.007	ss1:0.306 ss3:-0.296	exon1:60252601-60252676 exon2:60252438-60252676 exon3:60252602-60252675
FB1	ch09	Solyc09g065990.3	Solyc09g065990:ss1_ss2+ES	ss1;ss2	No	No	Yes	No	No	E3 ubiquitin protein ligase DRIP2 (AHRD V3.3 *** A0A2G2X5V3_CAPBA)	ss1:0.326 ss2:0.674	ss1:0.651 ss2:0.349	ss1:0.325 ss2:-0.325	exon1:60356742-60363033 exon2:60356986-60363033
FB1	ch09	Solyc09g072597.1	Solyc09g072597:ss3_ss4	ss3;ss4	Yes	Yes	No	No	No	Tubulin beta chain (AHRD V3.3 *-* A0A0A7H7B4_MARPO)	ss3:0.853 ss4:0.027	ss3:0.601 ss4:0.231	ss3:-0.252 ss4:0.204	exon1:61319531-61320510 exon2:61319595-61320465 exon3:61319531-61320465 exon4:61319531-61320454
FB1	ch09	Solyc09g074840.4	Solyc09g074840:ss1+ES	ss1	Yes	No	Yes	No	No	kinetochore protein (AHRD V3.3 *-* AT1G02960.5)	ss1:0.175	ss1:0.386	ss1:0.211	exon1:62883826-62884153 exon2:62884068-62884153 exon3:62884074-62884153
FB1	ch09	Solyc09g083330.3	Solyc09g083330:ss1_ss2	ss1;ss2	No	Yes	No	No	No	Phosphatidate cytidylyltransferase [Source:UniProtKB/TrEMBL;Acc:K4CVV9]; Phosphatidate cytidylyltransferase (AHRD V3.3 *** A0A1U8G5A6_CAPAN),Pfam:PF01148	ss1:0.365 ss2:0.635	ss1:0.662 ss2:0.338	ss1:0.297 ss2:-0.297	exon1:65108636-65109469 exon2:65108626-65109469
FB1	ch09	Solyc09g090550.3	Solyc09g090550:ss1_ss3+ES	ss1;ss3	Yes	No	Yes	No	No	Arp2/3 complex 34 kDa subunit [Source:UniProtKB/TrEMBL;Acc:K4CW81]; Arp2/3 complex 34 kDa subunit (AHRD V3.3 *** A0A2G2W1L9_CAPBA)	ss1:0.721 ss3:0.272	ss1:0.969 ss3:0.025	ss1:0.248 ss3:-0.247	exon1:66135757-66137066 exon2:66135820-66137066 exon3:66135853-66136631
FB1	ch09	Solyc09g090840.3	Solyc09g090840:ss1_ss2	ss1;ss2	Yes	Yes	No	No	No	Glutamyl-tRNA(Gln) amidotransferase subunit B, chloroplastic/mitochondrial [Source:UniProtKB/TrEMBL;Acc:K4CWB0]; Aspartyl/glutamyl-tRNA(Asn/Gln) amidotransferase subunit B (AHRD V3.3 *** A0A2Z4MCS0_BREBE)	ss1:0.609 ss2:0.388	ss1:0.845 ss2:0.151	ss1:0.236 ss2:-0.237	exon1:66338198-66338419 exon2:66338215-66338436 exon3:66338294-66338440
FB1	ch09	Solyc09g098560.2	Solyc09g098560:ss2_ss3+ES	ss2;ss3	Yes	No	Yes	No	No	Survival motor neuron containing protein (AHRD V3.3 *** B6TZU2_MAIZE)	ss2:0.728 ss3:0.249	ss2:0.395 ss3:0.601	ss2:-0.333 ss3:0.352	exon1:68426193-68426672 exon2:68426220-68426672 exon3:68426220-68427229
FB1	ch10	Solyc10g006440.3	Solyc10g006440:ss1	ss1	Yes	Yes	No	No	No	Ypt/Rab-GAP domain of gyp1p superfamily protein (AHRD V3.3 *** F4JIR5_ARATH)	ss1:0.199	ss1:0.400	ss1:0.201	exon1:935354-935486 exon2:935354-935489 exon3:935368-935486 exon4:935368-935489
FB1	ch10	Solyc10g007730.3	Solyc10g007730:ss1_ss2	ss1;ss2	Yes	Yes	No	No	No	forkhead-associated domain protein (AHRD V3.3 *** AT1G06510.1)	ss1:0.246 ss2:0.751	ss1:0.494 ss2:0.503	ss1:0.248 ss2:-0.248	exon1:1857836-1859054 exon2:1857836-1859070 exon3:1858166-1859070
FB1	ch10	Solyc10g008070.4	Solyc10g008070:ss1_ss3+IR	ss1;ss3	No	Yes	No	Yes	No	Transcription factor GTE4 [Source:Projected from Arabidopsis thaliana (AT1G06230) UniProtKB/Swiss-Prot;Acc:Q9LNC4]; Transcription factor GTE4 (AHRD V3.3 *-* A0A2G2VRS1_CAPBA)	ss1:0.819 ss3:0.180	ss1:0.584 ss3:0.416	ss1:-0.235 ss3:0.236	exon1:2100211-2100329 exon2:2100207-2100329 exon3:2100212-2100328
FB1	ch10	Solyc10g009400.3	Solyc10g009400:ss1_ss2+IR	ss1;ss2	No	No	No	Yes	No	S-adenosyl-L-methionine-dependent methyltransferases superfamily protein (AHRD V3.3 *** AT5G27400.1)	ss1:0.401 ss2:0.599	ss1:0.991 ss2:0.009	ss1:0.590 ss2:-0.590	exon1:3329475-3330024 exon2:3329476-3330023
FB1	ch10	Solyc10g011660.3	Solyc10g011660:ss1_ss2+ES	ss1;ss2	No	No	Yes	No	No	Auxin-responsive GH3 family protein (AHRD V3.3 *** A0A2U1NZC8_ARTAN)	ss1:0.919 ss2:0.081	ss1:0.708 ss2:0.292	ss1:-0.211 ss2:0.211	exon1:3696883-3697740 exon2:3696883-3696973
FB1	ch10	Solyc10g019195.1	Solyc10g019195:ss1_ss3+IR	ss1;ss3	Yes	No	No	Yes	No	Unknown protein	ss1:0.628 ss3:0.362	ss1:0.854 ss3:0.122	ss1:0.226 ss3:-0.240	exon1:11991165-11993787 exon2:11991175-11993787 exon3:11991176-11993786
FB1	ch10	Solyc10g038060.2	Solyc10g038060:ss1_ss2+ES	ss1;ss2	No	No	Yes	No	No	Ribosomal L28 family (AHRD V3.3 *** A0A2U1PUF0_ARTAN)	ss1:0.660 ss2:0.340	ss1:0.874 ss2:0.126	ss1:0.214 ss2:-0.214	exon1:18389689-18393159 exon2:18392972-18393159
FB1	ch10	Solyc10g050220.2	Solyc10g050220:ss1_ss2+ES	ss1;ss2	No	No	Yes	No	Down-regulated	hypothetical protein (AHRD V3.3 *-* AT4G33980.2)	ss1:0.445 ss2:0.555	ss1:0.053 ss2:0.947	ss1:-0.392 ss2:0.392	exon1:47173511-47173603 exon2:47173511-47176628
FB1	ch10	Solyc10g079960.1	Solyc10g079960:ss3+IR	ss3	No	Yes	No	Yes	No	Phosphoglycerate mutase-like family protein (AHRD V3.3 --* AT5G15070.4),Pfam:PF18086	ss3:0.735	ss3:0.950	ss3:0.215	exon1:60502738-60503452 exon2:60502734-60503452 exon3:60502739-60503451
FB1	ch10	Solyc10g084090.3	Solyc10g084090:ss2_ss3+ES	ss2;ss3	Yes	No	Yes	No	No	Pentatricopeptide repeat (AHRD V3.3 *** A0A200R5Q2_9MAGN)	ss2:0.524 ss3:0.471	ss2:0.281 ss3:0.714	ss2:-0.243 ss3:0.243	exon1:62912806-62914434 exon2:62912918-62913159 exon3:62912918-62913600
FB1	ch10	Solyc10g085620.2	Solyc10g085620:ss1_ss2	ss1;ss2	No	Yes	No	No	No	Myb family transcription factor APL (AHRD V3.3 *** A0A1U8E9S3_CAPAN)	ss1:0.394 ss2:0.606	ss1:0.733 ss2:0.267	ss1:0.339 ss2:-0.339	exon1:63892337-63892704 exon2:63892319-63892704
FB1	ch10	Solyc10g086540.3	Solyc10g086540:ss1_ss2+IR	ss1;ss2	No	No	No	Yes	No	ATP-dependent zinc metalloprotease FtsH (AHRD V3.3 *** A0A317MD73_9BACT)	ss1:0.673 ss2:0.327	ss1:0.983 ss2:0.017	ss1:0.310 ss2:-0.310	exon1:64480596-64482247 exon2:64480597-64482246
FB1	ch10	Solyc10g150117.1	Solyc10g150117:ss2_ss3+ES	ss2;ss3	No	Yes	Yes	No	No	Unknown protein	ss2:0.347 ss3:0.650	ss2:0.646 ss3:0.351	ss2:0.299 ss3:-0.299	exon1:32442134-32442356 exon2:32442134-32443499 exon3:32442134-32443528
FB1	ch10	Solyc10g150117.1	Solyc10g150117:ss1_ss3+ES	ss1;ss3	No	Yes	Yes	No	No	Unknown protein	ss1:0.347 ss3:0.650	ss1:0.646 ss3:0.351	ss1:0.299 ss3:-0.299	exon1:32442134-32443499 exon2:32442413-32443499 exon3:32442134-32443528
FB1	ch11	Solyc11g006130.2	Solyc11g006130:ss1_ss2	ss1;ss2	Yes	Yes	No	No	No	Methyltransferase-like protein [Source:UniProtKB/TrEMBL;Acc:K4D4M6]; Methyltransferase-like protein (AHRD V3.3 *** A0A2G3B1C8_CAPCH),Pfam:PF13489	ss1:0.502 ss2:0.496	ss1:0.746 ss2:0.251	ss1:0.244 ss2:-0.245	exon1:935113-935227 exon2:935081-935227 exon3:935113-935223
FB1	ch11	Solyc11g006640.3	Solyc11g006640:ss1_ss2+ES	ss1;ss2	No	No	Yes	No	No	Disease resistance protein (AHRD V3.3 *** A0A2U1N8H9_ARTAN)	ss1:0.673 ss2:0.327	ss1:0.402 ss2:0.598	ss1:-0.271 ss2:0.271	exon1:1283548-1284193 exon2:1283548-1285008
FB1	ch11	Solyc11g008960.3	Solyc11g008960:ss1_ss2	ss1;ss2	Yes	No	No	No	No	Receptor-like protein kinase (AHRD V3.3 *** A0A0K9P3X9_ZOSMR)	ss1:0.009 ss2:0.991	ss1:0.252 ss2:0.748	ss1:0.243 ss2:-0.243	exon1:3141645-3142010 exon2:3141645-3141996
FB1	ch11	Solyc11g010420.3	Solyc11g010420:ss4+ES	ss4	Yes	Yes	Yes	No	No	Dihydrofolate reductase-like protein (AHRD V3.3 *** A0A2K3MS55_TRIPR)	ss4:0.759	ss4:0.976	ss4:0.217	exon1:3513763-3515400 exon2:3514566-3515400 exon3:3514738-3515400 exon4:3514882-3515400 exon5:3514738-3515408 exon6:3514882-3515408
FB1	ch11	Solyc11g013490.2	Solyc11g013490:ss2+ES+IR	ss2	No	No	Yes	Yes	Down-regulated	Hexosyltransferase [Source:UniProtKB/TrEMBL;Acc:K4D6F3]; Hexosyltransferase (AHRD V3.3 *** A0A1U8GEW3_CAPAN)	ss2:0.670	ss2:0.877	ss2:0.207	exon1:6617255-6617360 exon2:6617255-6618147 exon3:6617256-6617359
FB1	ch11	Solyc11g018810.2	Solyc11g018810:ss1_ss3	ss1;ss3	Yes	No	No	No	No	Polynucleotide adenylyltransferase family protein (AHRD V3.3 *-* AT1G22660.1)	ss1:0.229 ss3:0.608	ss1:0.009 ss3:0.833	ss1:-0.220 ss3:0.225	exon1:9725127-9727232 exon2:9725127-9727198 exon3:9725127-9727174
FB1	ch11	Solyc11g019970.3	Solyc11g019970:ss1+ES	ss1	No	No	Yes	No	No	Plant organelle RNA recognition domain protein (AHRD V3.3 *** G7L9M0_MEDTR)	ss1:0.414	ss1:0.690	ss1:0.276	exon1:9976611-9977990 exon2:9976476-9977990 exon3:9976144-9977990
FB1	ch11	Solyc11g045480.3	Solyc11g045480:ss2_ss4+ES+IR	ss2;ss4	No	Yes	Yes	Yes	No	Myosin-binding protein 7 (AHRD V3.3 *-* A0A1U8FIW1_CAPAN)	ss2:0.245 ss4:0.718	ss2:0.453 ss4:0.432	ss2:0.208 ss4:-0.286	exon1:29156858-29159572 exon2:29156858-29159208 exon3:29155929-29159572 exon4:29156859-29159207
FB1	ch11	Solyc11g045480.3	Solyc11g045480:ss2+ES+IR	ss2	No	No	Yes	Yes	No	Myosin-binding protein 7 (AHRD V3.3 *-* A0A1U8FIW1_CAPAN)	ss2:0.187	ss2:0.393	ss2:0.206	exon1:29158083-29159208 exon2:29156858-29159208 exon3:29153768-29159208 exon4:29156859-29159207
FB1	ch11	Solyc11g065080.2	Solyc11g065080:ss1_ss2+ES+IR	ss1;ss2	Yes	No	Yes	Yes	Down-regulated	S2 self-incompatibility locus-linked pollen 3.2 protein (AHRD V3.3 *-* Q7XAE8_PETIN)	ss1:0.647 ss2:0.235	ss1:0.994 ss2:0.006	ss1:0.347 ss2:-0.229	exon1:48419922-48421717 exon2:48420140-48421717 exon3:48421625-48421717 exon4:48420141-48421716
FB1	ch11	Solyc11g065890.2	Solyc11g065890:ss2_ss3+ES+IR	ss2;ss3	No	No	Yes	Yes	No	1-acyl-sn-glycerol-3-phosphate acyltransferase 3 [Source:Projected from Arabidopsis thaliana (AT1G51260) UniProtKB/Swiss-Prot;Acc:Q9SYC8]; 1-acyl-sn-glycerol-3-phosphate acyltransferase (Putative) (AHRD V3.3 *** Q40119_LIMDO)	ss2:0.841 ss3:0.155	ss2:0.568 ss3:0.423	ss2:-0.273 ss3:0.268	exon1:49524656-49527636 exon2:49526989-49527636 exon3:49526990-49527635
FB1	ch11	Solyc11g070110.3	Solyc11g070110:ss1_ss2+IR	ss1;ss2	No	No	No	Yes	Down-regulated	Clathrin interactor EPSIN 1 (AHRD V3.3 *** A0A1U8GQ10_CAPAN)	ss1:0.793 ss2:0.207	ss1:0.555 ss2:0.445	ss1:-0.238 ss2:0.238	exon1:52702001-52703236 exon2:52702002-52703235
FB1	ch11	Solyc11g071550.2	Solyc11g071550:ss1+ES	ss1	No	No	Yes	No	No	Amidase family protein (AHRD V3.3 *** A0A2U1LR37_ARTAN)	ss1:0.080	ss1:0.315	ss1:0.235	exon1:53048767-53050422 exon2:53049596-53050422 exon3:53050189-53050422
FB1	ch11	Solyc11g071620.3	Solyc11g071620:ss3+ES	ss3	Yes	Yes	Yes	No	No	aldehyde oxidase 1	ss3:0.238	ss3:0.543	ss3:0.305	exon1:53106314-53108213 exon2:53106478-53108213 exon3:53106545-53108213 exon4:53106658-53108213 exon5:53106838-53108213 exon6:53106905-53108213 exon7:53107266-53108213 exon8:53107380-53108213 exon9:53108023-53108213 exon10:53106545-53108216 exon11:53108023-53108216 exon12:53108023-53108226
FB1	ch11	Solyc11g071620.3	Solyc11g071620:ss3+ES	ss3	Yes	Yes	Yes	No	No	aldehyde oxidase 1	ss3:0.319	ss3:0.617	ss3:0.298	exon1:53106478-53108213 exon2:53106545-53107960 exon3:53106545-53108213 exon4:53106545-53108216 exon5:53106566-53107288 exon6:53106658-53108213 exon7:53106838-53108213 exon8:53106905-53108213 exon9:53107256-53107315 exon10:53107266-53108213
FB1	ch11	Solyc11g071890.3	Solyc11g071890:ss1_ss2+ES	ss1;ss2	No	No	Yes	No	No	outer envelope protein 80, chloroplastic (AHRD V3.3 *** A0A2I4H6U9_9ROSI)	ss1:0.477 ss2:0.523	ss1:0.737 ss2:0.263	ss1:0.260 ss2:-0.260	exon1:53291555-53293408 exon2:53291555-53292868
FB1	ch11	Solyc11g071910.2	Solyc11g071910:ss2_ss3+ES+IR	ss2;ss3	No	No	Yes	Yes	No	GTPase LSG1-2 (AHRD V3.3 *** A0A2G3BAP2_CAPCH)	ss2:0.599 ss3:0.396	ss2:0.996 ss3:0.004	ss2:0.397 ss3:-0.392	exon1:53296468-53298928 exon2:53296468-53301101 exon3:53296469-53301100
FB1	ch11	Solyc11g071910.2	Solyc11g071910:ss1_ss3+ES+IR	ss1;ss3	No	No	Yes	Yes	No	GTPase LSG1-2 (AHRD V3.3 *** A0A2G3BAP2_CAPCH)	ss1:0.595 ss3:0.392	ss1:0.996 ss3:0.004	ss1:0.401 ss3:-0.388	exon1:53296468-53301101 exon2:53300711-53301101 exon3:53296469-53301100
FB1	ch11	Solyc11g073160.3	Solyc11g073160:ss1_ss2	ss1;ss2	Yes	Yes	No	No	No	Riboflavin biosynthesis protein ribBA (AHRD V3.3 *** A0A2K3NL55_TRIPR)	ss1:0.863 ss2:0.130	ss1:0.647 ss2:0.343	ss1:-0.216 ss2:0.213	exon1:54289592-54290165 exon2:54289592-54290181 exon3:54289596-54290274
FB1	ch12	Solyc12g008470.2	Solyc12g008470:ss2_ss3	ss2;ss3	Yes	No	No	No	No	Cytochrome B5-like protein (AHRD V3.3 *** A0A1U8EAT2_CAPAN)	ss2:0.450 ss3:0.205	ss2:0.227 ss3:0.452	ss2:-0.223 ss3:0.247	exon1:1934502-1934796 exon2:1934511-1934796 exon3:1934688-1934796
FB1	ch12	Solyc12g008790.3	Solyc12g008790:ss5+ES	ss5	No	Yes	Yes	No	No	Probable acyl-[acyl-carrier-protein]--UDP-N-acetylglucosamine O-acyltransferase, mitochondrial [Source:Projected from Arabidopsis thaliana (AT4G29540) UniProtKB/Swiss-Prot;Acc:Q9SU91]; Acyl-[acyl-carrier-protein]--UDP-N-acetylglucosamine O-acyltransferase (AHRD V3.3 *** D4HZ69_ERWAC)	ss5:0.482	ss5:0.734	ss5:0.252	exon1:2188875-2189069 exon2:2188875-2189205 exon3:2188875-2189494 exon4:2188875-2189731 exon5:2188875-2189738
FB1	ch12	Solyc12g009800.3	Solyc12g009800:ss1_ss3	ss1;ss3	Yes	No	No	No	No	Purple acid phosphatase (AHRD V3.3 *** M1AD80_SOLTU)	ss1:0.034 ss3:0.737	ss1:0.343 ss3:0.470	ss1:0.309 ss3:-0.267	exon1:3048736-3049004 exon2:3048736-3048998 exon3:3048736-3048872
FB1	ch12	Solyc12g010960.2	Solyc12g010960:ss1_ss4+ES	ss1;ss4	No	Yes	Yes	No	No	2-alkenal reductase (NADP(+)-dependent) (AHRD V3.3 *** A0A2G2WX40_CAPBA)	ss1:0.701 ss4:0.221	ss1:0.991 ss4:0.001	ss1:0.290 ss4:-0.220	exon1:3872559-3873502 exon2:3872559-3873036 exon3:3872559-3872858 exon4:3872559-3872762 exon5:3872541-3873502
FB1	ch12	Solyc12g013820.3	Solyc12g013820:ss1+ES	ss1	No	No	Yes	No	Down-regulated	Ubiquitin-conjugating enzyme (AHRD V3.3 *-* A0A200QWS6_9MAGN)	ss1:0.731	ss1:0.987	ss1:0.256	exon1:4651850-4654120 exon2:4651850-4651985 exon3:4651850-4651925
FB1	ch12	Solyc12g013970.3	Solyc12g013970:ss1_ss2	ss1;ss2	Yes	No	No	No	No	Protein kinase domain (AHRD V3.3 *** A0A200QT30_9MAGN)	ss1:0.682 ss2:0.318	ss1:0.925 ss2:0.075	ss1:0.243 ss2:-0.243	exon1:4852453-4852592 exon2:4852521-4852592
FB1	ch12	Solyc12g017263.1	Solyc12g017263:ss1_ss3+ES	ss1;ss3	No	No	Yes	No	No	Unknown protein	ss1:0.388 ss3:0.593	ss1:0.732 ss3:0.261	ss1:0.344 ss3:-0.332	exon1:6508819-6510817 exon2:6508819-6514033 exon3:6508819-6514693
FB1	ch12	Solyc12g044730.2	Solyc12g044730:ss1_ss3+ES	ss1;ss3	No	No	Yes	No	No	40S ribosomal protein S15a (AHRD V3.3 *** B6U773_MAIZE)	ss1:0.444 ss3:0.553	ss1:0.221 ss3:0.775	ss1:-0.223 ss3:0.222	exon1:59621344-59628757 exon2:59621092-59628757 exon3:59620009-59628757
FB1	ch12	Solyc12g056130.2	Solyc12g056130:ss1_ss2	ss1;ss2	No	Yes	No	No	No	BTB/POZ domain-containing protein (AHRD V3.3 *** A0A1U8EY34_CAPAN)	ss1:0.547 ss2:0.453	ss1:0.754 ss2:0.246	ss1:0.207 ss2:-0.207	exon1:61687680-61687992 exon2:61687626-61687992
FB1	ch12	Solyc12g056290.2	Solyc12g056290:ss1_ss3+ES	ss1;ss3	Yes	No	Yes	No	No	RING/U-box superfamily protein (AHRD V3.3 *-* AT2G15530.4)	ss1:0.697 ss3:0.249	ss1:0.908 ss3:0.010	ss1:0.211 ss3:-0.239	exon1:61833067-61833534 exon2:61831665-61833534 exon3:61833067-61833233
FB1	ch12	Solyc12g056290.2	Solyc12g056290:ss3_ss4+ES	ss3;ss4	Yes	No	Yes	No	No	RING/U-box superfamily protein (AHRD V3.3 *-* AT2G15530.4)	ss3:0.735 ss4:0.261	ss3:0.986 ss4:0.010	ss3:0.251 ss4:-0.251	exon1:61833067-61833830 exon2:61833067-61833769 exon3:61833067-61833534 exon4:61833067-61833233
FB1	ch12	Solyc12g056350.2	Solyc12g056350:ss1_ss3	ss1;ss3	Yes	Yes	No	No	No	Stress responsive alpha-beta barrel (AHRD V3.3 *** A0A200QUF2_9MAGN)	ss1:0.242 ss3:0.729	ss1:0.476 ss3:0.492	ss1:0.234 ss3:-0.237	exon1:61903796-61903910 exon2:61903811-61903896 exon3:61903796-61903896
FB1	ch12	Solyc12g056520.3	Solyc12g056520:ss2+ES	ss2	Yes	No	Yes	No	No	Exocyst complex component SEC5B (AHRD V3.3 *** A0A1U8F6Y7_CAPAN)	ss2:0.052	ss2:0.272	ss2:0.220	exon1:62071778-62073798 exon2:62071778-62073012 exon3:62071778-62072935
FB1	ch12	Solyc12g077460.2	Solyc12g077460:ss1+ES	ss1	Yes	No	Yes	No	No	Unknown protein	ss1:0.627	ss1:0.832	ss1:0.205	exon1:21240644-21241833 exon2:21240644-21241616 exon3:21240644-21241572
FB1	ch12	Solyc12g089145.1	Solyc12g089145:ss1+IR	ss1	Yes	No	No	Yes	No	Unknown protein	ss1:0.442	ss1:0.722	ss1:0.280	exon1:63821471-63822750 exon2:63821471-63822678 exon3:63821471-63822494 exon4:63821471-63822392 exon5:63821472-63822391
FB1	ch12	Solyc12g096340.2	Solyc12g096340:ss3+ES	ss3	Yes	Yes	Yes	No	No	UDP-galactose/UDP-glucose transporter 7 [Source:Projected from Arabidopsis thaliana (AT4G31600) UniProtKB/Swiss-Prot;Acc:Q94B65]; UAA domain-containing protein (AHRD V3.3 *** A0A1Q3CCI8_CEPFO)	ss3:0.837	ss3:0.635	ss3:-0.202	exon1:64820339-64820385 exon2:64820239-64820880 exon3:64820280-64820880 exon4:64820383-64820880 exon5:64820282-64820881
FB1	ch12	Solyc12g096600.2	Solyc12g096600:ss3+ES	ss3	Yes	No	Yes	No	No	Poly (ADP-ribose) glycohydrolase (AHRD V3.3 *-* A0A2U1PVC3_ARTAN)	ss3:0.547	ss3:0.761	ss3:0.214	exon1:64965726-64966580 exon2:64966199-64966580 exon3:64966242-64966580
FB1	ch12	Solyc12g099630.2	Solyc12g099630:ss1_ss2+ES	ss1;ss2	No	No	Yes	No	Down-regulated	Mitochondrial carrier protein (AHRD V3.3 *** A0A200QX10_9MAGN)	ss1:0.582 ss2:0.418	ss1:0.894 ss2:0.106	ss1:0.312 ss2:-0.312	exon1:66229979-66230834 exon2:66230541-66230834
FB2	ch01	Solyc01g005640.4	Solyc01g005640:ss1_ss2	ss1;ss2	No	Yes	No	No	No	Histidine-tRNA ligase (AHRD V3.3 *** A0A1I9LTH3_ARATH)	ss1:0.557 ss2:0.443	ss1:0.784 ss2:0.216	ss1:0.227 ss2:-0.227	exon1:459047-461015 exon2:459047-461026
FB2	ch01	Solyc01g006680.4	Solyc01g006680:ss2_ss4	ss2;ss4	Yes	Yes	No	No	No	2-oxoglutarate (2OG) and Fe(II)-dependent oxygenase superfamily protein (AHRD V3.3 *** A0A2U1NBL4_ARTAN)	ss2:0.236 ss4:0.660	ss2:0.637 ss4:0.358	ss2:0.401 ss4:-0.302	exon1:1272059-1273337 exon2:1272059-1273155 exon3:1271959-1273155 exon4:1272059-1273150
FB2	ch01	Solyc01g008520.3	Solyc01g008520:ss1_ss2	ss1;ss2	No	Yes	No	No	No	homolog of X-ray repair cross complementing 2 (XRCC2) [Source:Projected from Arabidopsis thaliana (AT5G64520) TAIR;Acc:AT5G64520]; Homolog of X-ray repair cross complementing 2 (XRCC2) (AHRD V3.3 *** A0A1P8BBF2_ARATH)	ss1:0.254 ss2:0.746	ss1:0.012 ss2:0.988	ss1:-0.242 ss2:0.242	exon1:2569500-2571054 exon2:2569500-2571079
FB2	ch01	Solyc01g049910.4	Solyc01g049910:ss1_ss2+ES	ss1;ss2	No	No	Yes	No	No	Membrane-bound transcription factor site-2 protease (AHRD V3.3 *** A0A200QAL7_9MAGN)	ss1:0.517 ss2:0.483	ss1:0.797 ss2:0.203	ss1:0.280 ss2:-0.280	exon1:42503780-42507546 exon2:42503780-42503883
FB2	ch01	Solyc01g058530.4	Solyc01g058530:ss1_ss2	ss1;ss2	Yes	No	No	No	No	Ribosomal protein S18 (AHRD V3.3 *-* A0A2Z5UCK0_CUSJA)	ss1:0.763 ss2:0.229	ss1:0.530 ss2:0.466	ss1:-0.233 ss2:0.237	exon1:60043867-60043985 exon2:60043867-60043973 exon3:60043867-60043926
FB2	ch01	Solyc01g068340.3	Solyc01g068340:ss1_ss4+ES	ss1;ss4	No	No	Yes	No	No	Crossover junction endonuclease MUS81 (AHRD V3.3 *** A0A2G3AKQ4_CAPAN)	ss1:0.900 ss4:0.044	ss1:0.393 ss4:0.317	ss1:-0.507 ss4:0.273	exon1:70354832-70357138 exon2:70355274-70357138 exon3:70355536-70357138 exon4:70356468-70357138
FB2	ch01	Solyc01g079100.3	Solyc01g079100:ss1_ss2+ES	ss1;ss2	Yes	No	Yes	No	No	S-acyltransferase [Source:UniProtKB/TrEMBL;Acc:K4AXF6]; S-acyltransferase (AHRD V3.3 *** A0A2G2XQX7_CAPBA)	ss1:0.992 ss2:0.008	ss1:0.784 ss2:0.216	ss1:-0.208 ss2:0.208	exon1:70750197-70750290 exon2:70750240-70750456
FB2	ch01	Solyc01g081050.4	Solyc01g081050:ss3+ES	ss3	No	No	Yes	No	No	AMP-dependent synthetase/ligase (AHRD V3.3 *** A0A200PXA7_9MAGN)	ss3:0.249	ss3:0.484	ss3:0.235	exon1:72942631-72944424 exon2:72942631-72944625 exon3:72942631-72946694
FB2	ch01	Solyc01g081050.4	Solyc01g081050:ss3+ES	ss3	No	Yes	Yes	No	No	AMP-dependent synthetase/ligase (AHRD V3.3 *** A0A200PXA7_9MAGN)	ss3:0.943	ss3:0.699	ss3:-0.244	exon1:72954634-72954728 exon2:72952909-72954903 exon3:72952909-72954925 exon4:72952909-72954931
FB2	ch01	Solyc01g081050.4	Solyc01g081050:ss3+ES	ss3	No	Yes	Yes	No	No	AMP-dependent synthetase/ligase (AHRD V3.3 *** A0A200PXA7_9MAGN)	ss3:0.943	ss3:0.674	ss3:-0.269	exon1:72952909-72954554 exon2:72952909-72954903 exon3:72952909-72954925 exon4:72952909-72954931
FB2	ch01	Solyc01g081050.4	Solyc01g081050:ss3+ES	ss3	No	No	Yes	No	No	AMP-dependent synthetase/ligase (AHRD V3.3 *** A0A200PXA7_9MAGN)	ss3:0.405	ss3:0.200	ss3:-0.205	exon1:72942631-72946694 exon2:72944467-72946694 exon3:72944679-72946694 exon4:72945147-72946694
FB2	ch01	Solyc01g081185.1	Solyc01g081185:ss3	ss3	Yes	No	No	No	No	Unknown protein	ss3:0.388	ss3:0.608	ss3:0.220	exon1:73055637-73055739 exon2:73055645-73055739 exon3:73055667-73055739
FB2	ch01	Solyc01g090590.3	Solyc01g090590:ss1_ss2+ES	ss1;ss2	No	No	Yes	No	No	Alpha/beta-Hydrolases superfamily protein (AHRD V3.3 *** A0A2U1P0W9_ARTAN)	ss1:0.862 ss2:0.138	ss1:0.636 ss2:0.364	ss1:-0.226 ss2:0.226	exon1:76505150-76505248 exon2:76504934-76505248
FB2	ch01	Solyc01g091140.4	Solyc01g091140:ss2_ss3+ES	ss2;ss3	Yes	No	Yes	No	No	Nitroreductase family protein (AHRD V3.3 *** A0A2K3NXL4_TRIPR)	ss2:0.674 ss3:0.313	ss2:0.935 ss3:0.058	ss2:0.261 ss3:-0.255	exon1:77084237-77085076 exon2:77084237-77085023 exon3:77084237-77084719
FB2	ch01	Solyc01g091140.4	Solyc01g091140:ss2_ss3+ES	ss2;ss3	Yes	No	Yes	No	No	Nitroreductase family protein (AHRD V3.3 *** A0A2K3NXL4_TRIPR)	ss2:0.284 ss3:0.702	ss2:0.060 ss3:0.933	ss2:-0.224 ss3:0.231	exon1:77084237-77085076 exon2:77084836-77085023 exon3:77084237-77085023
FB2	ch01	Solyc01g096710.4	Solyc01g096710:ss4+ES+IR	ss4	Yes	No	Yes	Yes	No	At3g12480/MQC3.32 [Source:Projected from Arabidopsis thaliana (AT3G12480) UniProtKB/TrEMBL;Acc:Q9LHG0]; Dr1-associated corepressor (AHRD V3.3 *** A0A2G3BTP5_CAPCH)	ss4:0.723	ss4:0.931	ss4:0.208	exon1:79989207-79989903 exon2:79987483-79989903 exon3:79987483-79989868 exon4:79989208-79989867
FB2	ch01	Solyc01g096850.4	Solyc01g096850:ss1_ss2	ss1;ss2	Yes	No	No	No	No	Protein FAR1-RELATED SEQUENCE 3 (AHRD V3.3 *** A0A2G2YYN7_CAPAN)	ss1:0.575 ss2:0.425	ss1:0.793 ss2:0.207	ss1:0.218 ss2:-0.218	exon1:80105826-80105993 exon2:80105826-80105925
FB2	ch01	Solyc01g098540.3	Solyc01g098540:ss1_ss2	ss1;ss2	No	Yes	No	No	No	sec-independent translocase TatB-like protein isoform X1 (AHRD V3.3 *-* XP_006588656.1)	ss1:0.322 ss2:0.678	ss1:0.643 ss2:0.357	ss1:0.321 ss2:-0.321	exon1:81287946-81288252 exon2:81287946-81288263
FB2	ch01	Solyc01g100640.4	Solyc01g100640:ss1_ss2	ss1;ss2	No	Yes	No	No	No	Catalase (AHRD V3.3 *-* K0IBB4_NICBE)	ss1:0.282 ss2:0.718	ss1:0.864 ss2:0.136	ss1:0.582 ss2:-0.582	exon1:82878322-82879065 exon2:82878322-82879079
FB2	ch01	Solyc01g102490.3	Solyc01g102490:ss1+ES	ss1	No	Yes	Yes	No	No	NADPH:adrenodoxin oxidoreductase, mitochondrial [Source:Projected from Arabidopsis thaliana (AT4G32360) UniProtKB/Swiss-Prot;Acc:Q8W3L1]; NADPH:adrenodoxin oxidoreductase, mitochondrial (AHRD V3.3 *** A0A2G2XXN3_CAPAN)	ss1:0.585	ss1:0.839	ss1:0.254	exon1:83556874-83558096 exon2:83556874-83558100 exon3:83556874-83558215 exon4:83556874-83559632
FB2	ch01	Solyc01g104140.3	Solyc01g104140:ss6+ES	ss6	Yes	Yes	Yes	No	No	Phosphatidylinositol 4-phosphate 5-kinase [Source:UniProtKB/TrEMBL;Acc:K4B1Y9]; Phosphatidylinositol 4-phosphate 5-kinase (AHRD V3.3 *** K4B1Y9_SOLLC)	ss6:0.780	ss6:0.548	ss6:-0.232	exon1:84918409-84919227 exon2:84918420-84918761 exon3:84918420-84918775 exon4:84918420-84918908 exon5:84918420-84919032 exon6:84918420-84919149 exon7:84918420-84919349
FB2	ch01	Solyc01g104410.4	Solyc01g104410:ss1_ss2+ES	ss1;ss2	No	Yes	Yes	No	No	Sterol 3-beta-glucosyltransferase (AHRD V3.3 *** A0A1J3HV40_NOCCA)	ss1:0.625 ss2:0.366	ss1:0.334 ss2:0.661	ss1:-0.291 ss2:0.295	exon1:85094609-85094862 exon2:85094147-85094862 exon3:85094128-85094862
FB2	ch01	Solyc01g104490.3	Solyc01g104490:ss1_ss2	ss1;ss2	Yes	No	No	No	No	homolog of separase [Source:Projected from Arabidopsis thaliana (AT4G22970) TAIR;Acc:AT4G22970]; Separase (AHRD V3.3 *** A0A1J3GIR9_NOCCA)	ss1:0.712 ss2:0.288	ss1:0.925 ss2:0.075	ss1:0.213 ss2:-0.213	exon1:85261852-85262404 exon2:85261953-85262404
FB2	ch01	Solyc01g105387.1	Solyc01g105387:ss1_ss2	ss1;ss2	No	Yes	No	No	No	ABC transporter G family member 11 (AHRD V3.3 *** A0A2G3AV03_CAPCH)	ss1:0.250 ss2:0.750	ss1:0.014 ss2:0.986	ss1:-0.236 ss2:0.236	exon1:85879607-85879699 exon2:85879594-85879699
FB2	ch01	Solyc01g105510.3	Solyc01g105510:ss1_ss2	ss1;ss2	No	Yes	No	No	No	LMBR1-like membrane protein (AHRD V3.3 *** A0A200RDV5_9MAGN)	ss1:0.592 ss2:0.408	ss1:0.804 ss2:0.196	ss1:0.212 ss2:-0.212	exon1:85970973-85972309 exon2:85970973-85972431
FB2	ch01	Solyc01g106040.3	Solyc01g106040:ss1+ES	ss1	Yes	No	Yes	No	No	GATA transcription factor 24 (AHRD V3.3 *** A0A2G3AWR4_CAPCH)	ss1:0.749	ss1:0.973	ss1:0.224	exon1:86345479-86346174 exon2:86345479-86346830 exon3:86345483-86346830
FB2	ch01	Solyc01g106040.3	Solyc01g106040:ss3+ES	ss3	Yes	No	Yes	No	No	GATA transcription factor 24 (AHRD V3.3 *** A0A2G3AWR4_CAPCH)	ss3:0.683	ss3:0.972	ss3:0.289	exon1:86345479-86346830 exon2:86345483-86346830 exon3:86346288-86346830
FB2	ch01	Solyc01g108050.3	Solyc01g108050:ss1_ss2	ss1;ss2	Yes	No	No	No	No	Dynamin-related protein 3B (AHRD V3.3 *-* A0A2G2Y090_CAPAN)	ss1:0.540 ss2:0.460	ss1:0.837 ss2:0.162	ss1:0.297 ss2:-0.298	exon1:87740164-87740301 exon2:87740199-87740301
FB2	ch01	Solyc01g108210.4	Solyc01g108210:ss1_ss2+ES	ss1;ss2	No	No	Yes	No	No	Cytochrome P450 (AHRD V3.3 *** A0A200QZB6_9MAGN)	ss1:0.492 ss2:0.508	ss1:0.770 ss2:0.230	ss1:0.278 ss2:-0.278	exon1:87882412-87882916 exon2:87882617-87882916
FB2	ch01	Solyc01g108418.1	Solyc01g108418:ss1+IR	ss1	Yes	Yes	No	Yes	No	CDPK-related kinase 5 (AHRD V3.3 *-* A0A2G3AU25_CAPCH)	ss1:0.136	ss1:0.338	ss1:0.202	exon1:88068658-88069895 exon2:88068658-88070182 exon3:88068683-88069895 exon4:88068693-88069895 exon5:88068694-88069894
FB2	ch01	Solyc01g111840.3	Solyc01g111840:ss2_ss4_ss5	ss2;ss4;ss5	Yes	Yes	No	No	No	Major facilitator superfamily protein (AHRD V3.3 *** A0A1P8BEX6_ARATH)	ss2:0.297 ss4:0.361 ss5:0.221	ss2:0.001 ss4:0.001 ss5:0.985	ss2:-0.296 ss4:-0.360 ss5:0.764	exon1:90359627-90359784 exon2:90359629-90359784 exon3:90359629-90359806 exon4:90359665-90359784 exon5:90359698-90359784 exon6:90359698-90359806
FB2	ch01	Solyc01g113620.3	Solyc01g113620:ss1_ss2+ES	ss1;ss2	No	No	Yes	No	No	Disease resistance protein (TIR-NBS-LRR class) (AHRD V3.3 *-* A0A2K3P6K1_TRIPR)	ss1:0.441 ss2:0.559	ss1:0.028 ss2:0.972	ss1:-0.413 ss2:0.413	exon1:82819179-82820786 exon2:82820621-82820786
FB2	ch01	Solyc01g150160.1	Solyc01g150160:ss1_ss2+ES	ss1;ss2	No	No	Yes	No	No	Unknown protein	ss1:0.615 ss2:0.219	ss1:0.988 ss2:0.006	ss1:0.373 ss2:-0.213	exon1:85182123-85185239 exon2:85168499-85185239 exon3:85167716-85185239
FB2	ch01	Solyc01g150160.1	Solyc01g150160:ss1_ss2+ES	ss1;ss2	No	No	Yes	No	No	Unknown protein	ss1:0.761 ss2:0.239	ss1:0.986 ss2:0.014	ss1:0.225 ss2:-0.225	exon1:85185389-85190351 exon2:85185389-85188439
FB2	ch02	Solyc02g005180.3	Solyc02g005180:ss5+ES+IR	ss5	Yes	No	Yes	Yes	No	Sugar facilitator protein 2	ss5:0.474	ss5:0.241	ss5:-0.233	exon1:6943223-6944963 exon2:6944215-6944963 exon3:6944690-6944963 exon4:6944713-6944963 exon5:6944868-6944963 exon6:6944869-6944962
FB2	ch02	Solyc02g005180.3	Solyc02g005180:ss2+ES+IR	ss2	Yes	No	Yes	Yes	No	Sugar facilitator protein 2	ss2:0.473	ss2:0.271	ss2:-0.202	exon1:6944690-6944963 exon2:6944713-6944793 exon3:6944713-6944963 exon4:6944714-6944792
FB2	ch02	Solyc02g062620.3	Solyc02g062620:ss3+IR	ss3	Yes	Yes	No	Yes	No	Nuclear cap-binding protein subunit 2 [Source:UniProtKB/TrEMBL;Acc:K4B6F0]; Nuclear cap-binding protein subunit 2 (AHRD V3.3 *** B8YFW2_SOLTU)	ss3:0.099	ss3:0.308	ss3:0.209	exon1:32364554-32366387 exon2:32364545-32366372 exon3:32364539-32366372 exon4:32364555-32366371
FB2	ch02	Solyc02g062640.4	Solyc02g062640:ss1_ss2	ss1;ss2	No	Yes	No	No	No	Phosphopantetheine adenylyltransferase [Source:Projected from Arabidopsis thaliana (AT2G18250) UniProtKB/Swiss-Prot;Acc:Q9ZPV8]; Phosphopantetheine adenylyltransferase (AHRD V3.3 *** A0A2G2WHT8_CAPBA)	ss1:0.570 ss2:0.430	ss1:0.796 ss2:0.204	ss1:0.226 ss2:-0.226	exon1:32388236-32388688 exon2:32388236-32388691
FB2	ch02	Solyc02g065360.4	Solyc02g065360:ss3_ss4	ss3;ss4	Yes	Yes	No	No	No	Protein root UVB sensitive 4 [Source:Projected from Arabidopsis thaliana (AT2G23470) UniProtKB/Swiss-Prot;Acc:Q67YT8]; Protein root UVB sensitive 4 (AHRD V3.3 *** A0A1U8FR98_CAPAN)	ss3:0.724 ss4:0.069	ss3:0.457 ss4:0.305	ss3:-0.267 ss4:0.236	exon1:34585797-34585924 exon2:34585837-34585924 exon3:34585837-34585934 exon4:34585837-34585938
FB2	ch02	Solyc02g066803.1	Solyc02g066803:ss3+ES	ss3	Yes	No	Yes	No	No	Unknown protein	ss3:0.765	ss3:0.497	ss3:-0.268	exon1:34981031-34984285 exon2:34981031-34983924 exon3:34981031-34982951 exon4:34981031-34982931 exon5:34981031-34981141
FB2	ch02	Solyc02g068550.2	Solyc02g068550:ss1_ss2	ss1;ss2	No	Yes	No	No	No	FAR1-related sequence 1 [Source:Projected from Arabidopsis thaliana (AT4G19990) UniProtKB/TrEMBL;Acc:F4JU19]; FAR1-related sequence 1 (AHRD V3.3 *** F4JU19_ARATH)	ss1:0.456 ss2:0.544	ss1:0.792 ss2:0.208	ss1:0.336 ss2:-0.336	exon1:36514722-36514990 exon2:36514586-36514990
FB2	ch02	Solyc02g068760.4	Solyc02g068760:ss1+ES	ss1	No	Yes	Yes	No	No	Pentatricopeptide repeat-containing protein (AHRD V3.3 *** A0A2G3A6F7_CAPAN)	ss1:0.080	ss1:0.303	ss1:0.223	exon1:36697022-36697427 exon2:36697012-36697427 exon3:36697012-36697090 exon4:36696971-36697427
FB2	ch02	Solyc02g069860.4	Solyc02g069860:ss5+ES+IR	ss5	No	Yes	Yes	Yes	No	Nuclear transcription factor Y subunit A-7 (AHRD V3.3 *** A0A2G3D4E1_CAPCH)	ss5:0.782	ss5:0.577	ss5:-0.205	exon1:37694122-37694487 exon2:37694122-37694262 exon3:37694119-37694487 exon4:37694119-37694262 exon5:37694123-37694261
FB2	ch02	Solyc02g070330.4	Solyc02g070330:ss2_ss3+ES	ss2;ss3	Yes	Yes	Yes	No	No	40S ribosomal protein S4 (AHRD V3.3 *** A0A2G2WHB8_CAPBA)	ss2:0.002 ss3:0.824	ss2:0.226 ss3:0.473	ss2:0.224 ss3:-0.351	exon1:38115903-38119694 exon2:38115928-38119854 exon3:38115940-38119866 exon4:38116042-38116151
FB2	ch02	Solyc02g071830.3	Solyc02g071830:ss4+ES	ss4	No	Yes	Yes	No	No	plant/protein (DUF810) (AHRD V3.3 *-* AT5G06970.1)	ss4:0.006	ss4:0.223	ss4:0.217	exon1:39213686-39214199 exon2:39213199-39214199 exon3:39213194-39214199 exon4:39213151-39214199
FB2	ch02	Solyc02g071870.4	Solyc02g071870:ss3	ss3	Yes	No	No	No	No	Protein kinase domain (AHRD V3.3 *** A0A200QV78_9MAGN)	ss3:0.772	ss3:0.987	ss3:0.215	exon1:39243772-39244472 exon2:39243772-39244456 exon3:39243772-39244406
FB2	ch02	Solyc02g074600.4	Solyc02g074600:ss2_ss4	ss2;ss4	Yes	Yes	No	No	No	Unknown protein	ss2:0.160 ss4:0.784	ss2:0.414 ss4:0.522	ss2:0.254 ss4:-0.262	exon1:45541117-45542105 exon2:45541126-45542114 exon3:45541168-45542000 exon4:45541174-45541909 exon5:45541174-45541982
FB2	ch02	Solyc02g078330.3	Solyc02g078330:ss2_ss4+IR	ss2;ss4	Yes	Yes	No	Yes	Down-regulated	Pentatricopeptide repeat (AHRD V3.3 *** A0A200QWZ8_9MAGN)	ss2:0.003 ss4:0.996	ss2:0.346 ss4:0.651	ss2:0.343 ss4:-0.345	exon1:41040469-41040843 exon2:41040408-41040843 exon3:41040464-41040533 exon4:41040470-41040532
FB2	ch02	Solyc02g082480.3	Solyc02g082480:ss2_ss3	ss2;ss3	Yes	No	No	No	No	Glutamate receptor [Source:UniProtKB/TrEMBL;Acc:G5EKP3]; glutamate receptor-like 3.5	ss2:0.063 ss3:0.667	ss2:0.282 ss3:0.441	ss2:0.219 ss3:-0.226	exon1:44182708-44183284 exon2:44182708-44183025 exon3:44182708-44182888
FB2	ch02	Solyc02g082590.3	Solyc02g082590:ss1_ss2+ES	ss1;ss2	No	No	Yes	No	No	Protease Do-like 14-like protein (AHRD V3.3 *-* A0A2K3MMS3_TRIPR)	ss1:0.279 ss2:0.721	ss1:0.489 ss2:0.511	ss1:0.210 ss2:-0.210	exon1:44242383-44243176 exon2:44242969-44243176
FB2	ch02	Solyc02g083785.1	Solyc02g083785:ss2+ES	ss2	No	Yes	Yes	No	No	Unknown protein	ss2:0.357	ss2:0.571	ss2:0.214	exon1:45054257-45054345 exon2:45054257-45054986 exon3:45054257-45055443 exon4:45054257-45055521 exon5:45054257-45056459
FB2	ch02	Solyc02g085000.3	Solyc02g085000:ss1_ss2	ss1;ss2	Yes	No	No	No	No	netrin receptor DCC (AHRD V3.3 *** AT3G50910.1)	ss1:0.471 ss2:0.529	ss1:0.690 ss2:0.310	ss1:0.219 ss2:-0.219	exon1:46049457-46049943 exon2:46049457-46049812
FB2	ch02	Solyc02g085300.4	Solyc02g085300:ss1_ss4+ES+IR	ss1;ss4	No	Yes	Yes	Yes	Down-regulated	Unknown protein	ss1:0.381 ss4:0.598	ss1:0.021 ss4:0.975	ss1:-0.360 ss4:0.377	exon1:46252397-46252652 exon2:46252397-46252567 exon3:46252384-46255194 exon4:46252398-46255193
FB2	ch02	Solyc02g086270.4	Solyc02g086270:ss1_ss2+ES	ss1;ss2	Yes	No	Yes	No	No	Protein kinase family protein (AHRD V3.3 *** A0A2U1MH78_ARTAN)	ss1:0.553 ss2:0.093	ss1:0.136 ss2:0.486	ss1:-0.417 ss2:0.393	exon1:46994928-47001798 exon2:46994928-46998701 exon3:46994928-46995695 exon4:46994928-46995590
FB2	ch02	Solyc02g088450.4	Solyc02g088450:ss3+ES	ss3	Yes	No	Yes	No	No	Unknown protein	ss3:0.487	ss3:0.262	ss3:-0.225	exon1:48588907-48592359 exon2:48589518-48592359 exon3:48589630-48592359 exon4:48589653-48592359
FB2	ch02	Solyc02g090180.3	Solyc02g090180:ss1_ss2+ES	ss1;ss2	No	No	Yes	No	No	Oligopeptidase B (AHRD V3.3 *** A0A2I0V9Y9_9ASPA)	ss1:0.894 ss2:0.106	ss1:0.561 ss2:0.439	ss1:-0.333 ss2:0.333	exon1:49851292-49851891 exon2:49851822-49851891
FB2	ch02	Solyc02g090260.3	Solyc02g090260:ss1_ss2	ss1;ss2	No	Yes	No	No	No	golgin (AHRD V3.3 *** AT3G50430.1)	ss1:0.610 ss2:0.390	ss1:0.407 ss2:0.593	ss1:-0.203 ss2:0.203	exon1:49905634-49905730 exon2:49905634-49905733
FB2	ch02	Solyc02g150146.1	Solyc02g150146:ss1_ss3+ES+IR	ss1;ss3	Yes	No	Yes	Yes	No	Receptor-like protein kinase (AHRD V3.3 *-* A0A2K3LZH3_TRIPR)	ss1:0.183 ss3:0.435	ss1:0.477 ss3:0.079	ss1:0.294 ss3:-0.356	exon1:48962447-48967632 exon2:48962468-48967632 exon3:48966664-48967632 exon4:48966665-48967631
FB2	ch03	Solyc03g006280.4	Solyc03g006280:ss1_ss2+ES	ss1;ss2	No	No	Yes	No	No	deneddylase (AHRD V3.3 *** AT1G28530.2)	ss1:0.081 ss2:0.919	ss1:0.307 ss2:0.693	ss1:0.226 ss2:-0.226	exon1:907039-907211 exon2:906747-907211
FB2	ch03	Solyc03g007770.3	Solyc03g007770:ss1_ss2+ES	ss1;ss2	No	No	Yes	No	No	S-type anion channel SLAH3 (AHRD V3.3 *** A0A2G2X6S2_CAPBA)	ss1:0.212 ss2:0.788	ss1:0.479 ss2:0.521	ss1:0.267 ss2:-0.267	exon1:2341534-2344279 exon2:2343548-2344279
FB2	ch03	Solyc03g025450.4	Solyc03g025450:ss1_ss2	ss1;ss2	No	Yes	No	No	No	U-box domain-containing protein 32 [Source:Projected from Arabidopsis thaliana (AT3G49060) UniProtKB/Swiss-Prot;Acc:Q94A51]; Protein kinase domain (AHRD V3.3 *** A0A200QU61_9MAGN)	ss1:0.441 ss2:0.559	ss1:0.684 ss2:0.316	ss1:0.243 ss2:-0.243	exon1:2843569-2844124 exon2:2843562-2844124
FB2	ch03	Solyc03g033740.4	Solyc03g033740:ss1+ES	ss1	No	No	Yes	No	No	proteasome subunit beta type-1 (AHRD V3.3 --* NP_001314110.1)	ss1:0.520	ss1:0.742	ss1:0.222	exon1:5191140-5191868 exon2:5190776-5191868 exon3:5190499-5191868
FB2	ch03	Solyc03g034160.4	Solyc03g034160:ss3+ES	ss3	Yes	No	Yes	No	No	Unknown protein	ss3:0.024	ss3:0.235	ss3:0.211	exon1:5721137-5729373 exon2:5721137-5728960 exon3:5721137-5728923 exon4:5721137-5724799
FB2	ch03	Solyc03g044200.3	Solyc03g044200:ss2_ss4	ss2;ss4	Yes	Yes	No	No	No	Alcohol dehydrogenase-like protein (AHRD V3.3 *** A0A291L9M0_MENPI)	ss2:0.104 ss4:0.562	ss2:0.353 ss4:0.298	ss2:0.249 ss4:-0.264	exon1:7743068-7743683 exon2:7743068-7743708 exon3:7743309-7743683 exon4:7743309-7743708
FB2	ch03	Solyc03g044710.4	Solyc03g044710:ss3+ES	ss3	Yes	Yes	Yes	No	No	Patatin [Source:UniProtKB/TrEMBL;Acc:K4BG88]; Patatin (AHRD V3.3 *** A0A2G2XHJ4_CAPBA)	ss3:0.378	ss3:0.164	ss3:-0.214	exon1:9674045-9677310 exon2:9677176-9677310 exon3:9677205-9677310 exon4:9677176-9677315
FB2	ch03	Solyc03g044880.4	Solyc03g044880:ss1+ES	ss1	No	No	Yes	No	No	Exostosin-like protein (AHRD V3.3 *** A0A2U1PVZ1_ARTAN)	ss1:0.547	ss1:0.790	ss1:0.243	exon1:10053767-10055019 exon2:10054564-10055019 exon3:10054929-10055019
FB2	ch03	Solyc03g051790.3	Solyc03g051790:ss2+ES	ss2	No	No	Yes	No	No	Nucleolar GAR2-like protein (AHRD V3.3 *** A0A2K3P267_TRIPR)	ss2:0.667	ss2:0.871	ss2:0.204	exon1:17406049-17407119 exon2:17406307-17407119 exon3:17406791-17407119
FB2	ch03	Solyc03g058940.4	Solyc03g058940:ss1_ss2+ES	ss1;ss2	No	No	Yes	No	No	Hypersensitive-induced response protein (AHRD V3.3 *-* A0A2K3MY45_TRIPR)	ss1:0.549 ss2:0.451	ss1:0.924 ss2:0.076	ss1:0.375 ss2:-0.375	exon1:22860055-22860664 exon2:22860055-22860145
FB2	ch03	Solyc03g062830.3	Solyc03g062830:ss2+ES+IR	ss2	No	No	Yes	Yes	No	Nudix hydrolase 23, chloroplastic [Source:Projected from Arabidopsis thaliana (AT2G42070) UniProtKB/Swiss-Prot;Acc:P93740]; Nudix hydrolase (AHRD V3.3 *** A0A2U1N6R0_ARTAN)	ss2:0.353	ss2:0.082	ss2:-0.271	exon1:28348503-28349221 exon2:28348342-28349221 exon3:28348528-28349220
FB2	ch03	Solyc03g078020.4	Solyc03g078020:ss3+ES	ss3	Yes	No	Yes	No	No	Peptide chain release factor 1 (AHRD V3.3 *** A0A1J3H9D8_NOCCA)	ss3:0.605	ss3:0.336	ss3:-0.269	exon1:43474468-43484488 exon2:43474472-43484488 exon3:43476297-43484488 exon4:43483382-43484488
FB2	ch03	Solyc03g097460.3	Solyc03g097460:ss3+ES	ss3	Yes	No	Yes	No	No	Integrator complex subunit (AHRD V3.3 *** A0A1I9LM23_ARATH)	ss3:0.215	ss3:0.005	ss3:-0.210	exon1:54366385-54369273 exon2:54366385-54366544 exon3:54366385-54366474
FB2	ch03	Solyc03g098795.1	Solyc03g098795:ss12_ss14+ES+IR	ss12;ss14	Yes	Yes	Yes	Yes	No	Proteinase inhibitor type-2 (AHRD V3.3 *** A0A2G2XU31_CAPAN)	ss12:0.266 ss14:0.634	ss12:0.001 ss14:0.972	ss12:-0.265 ss14:0.338	exon1:55589297-55592494 exon2:55589316-55592513 exon3:55589334-55589430 exon4:55589358-55589539 exon5:55589364-55591079 exon6:55589367-55589539 exon7:55589367-55591081 exon8:55589367-55592417 exon9:55589370-55591081 exon10:55589391-55589571 exon11:55589405-55592516 exon12:55589406-55592513 exon13:55589416-55589453 exon14:55589417-55589429
FB2	ch03	Solyc03g098795.1	Solyc03g098795:ss13_ss16+ES+IR	ss13;ss16	Yes	Yes	Yes	Yes	No	Proteinase inhibitor type-2 (AHRD V3.3 *** A0A2G2XU31_CAPAN)	ss13:0.252 ss16:0.597	ss13:0.001 ss16:0.925	ss13:-0.251 ss16:0.328	exon1:55589367-55592417 exon2:55589562-55592417 exon3:55592228-55592417 exon4:55592298-55592417 exon5:55589626-55592474 exon6:55589297-55592494 exon7:55589516-55592495 exon8:55589460-55592497 exon9:55589474-55592497 exon10:55589476-55592499 exon11:55589483-55592506 exon12:55589316-55592513 exon13:55589406-55592513 exon14:55589405-55592516 exon15:55589475-55592516 exon16:55591146-55592416
FB2	ch03	Solyc03g111060.3	Solyc03g111060:ss1_ss2	ss1;ss2	Yes	No	No	No	No	3-oxoacyl-reductase (AHRD V3.3 *-* B6THT6_MAIZE)	ss1:0.423 ss2:0.577	ss1:0.115 ss2:0.885	ss1:-0.308 ss2:0.308	exon1:56145182-56145955 exon2:56145187-56145955
FB2	ch03	Solyc03g118260.3	Solyc03g118260:ss1_ss2	ss1;ss2	No	Yes	No	No	No	Adp-ribosylation factor gtpase-activating protein agd3 (AHRD V3.3 *** A0A1J6J465_NICAT)	ss1:0.336 ss2:0.664	ss1:0.091 ss2:0.909	ss1:-0.245 ss2:0.245	exon1:61630287-61630414 exon2:61630287-61630419
FB2	ch03	Solyc03g118700.3	Solyc03g118700:ss2	ss2	No	Yes	No	No	No	nuclear localized protein (AHRD V3.3 *-* AT1G48580.3)	ss2:0.514	ss2:0.749	ss2:0.235	exon1:62000677-62000749 exon2:62000665-62000749 exon3:62000655-62000749
FB2	ch03	Solyc03g119190.3	Solyc03g119190:ss1_ss2+ES	ss1;ss2	Yes	No	Yes	No	No	Reticulon-like protein [Source:UniProtKB/TrEMBL;Acc:K4BM68]; Reticulon-like protein (AHRD V3.3 *** A0A2G3D000_CAPCH)	ss1:0.722 ss2:0.278	ss1:0.976 ss2:0.024	ss1:0.254 ss2:-0.254	exon1:62306092-62306244 exon2:62305579-62306221
FB2	ch04	Solyc04g005010.4	Solyc04g005010:ss2+ES	ss2	No	Yes	Yes	No	No	Ribonuclease H domain (AHRD V3.3 *** A0A200QLE9_9MAGN)	ss2:0.395	ss2:0.133	ss2:-0.262	exon1:22684-24481 exon2:22608-24481 exon3:22608-22746 exon4:22602-24481 exon5:22599-22746
FB2	ch04	Solyc04g005420.4	Solyc04g005420:ss1_ss2	ss1;ss2	No	Yes	No	No	No	Carbohydrate-binding X8 domain superfamily protein (AHRD V3.3 *-* A0A1P8AZV6_ARATH)	ss1:0.783 ss2:0.218	ss1:0.472 ss2:0.528	ss1:-0.311 ss2:0.310	exon1:314287-314373 exon2:314270-314373
FB2	ch04	Solyc04g005730.3	Solyc04g005730:ss2+ES	ss2	No	No	Yes	No	No	Plant transposase (Ptta/En/Spm family) (AHRD V3.3 *-* F4I6H5_ARATH)	ss2:0.337	ss2:0.119	ss2:-0.218	exon1:487737-488707 exon2:487737-489203 exon3:487737-489349
FB2	ch04	Solyc04g005830.3	Solyc04g005830:ss2_ss3	ss2;ss3	Yes	Yes	No	No	No	P-loop containing nucleoside triphosphate hydrolases superfamily protein (AHRD V3.3 *** A0A2U1KZ59_ARTAN)	ss2:0.830 ss3:0.137	ss2:0.606 ss3:0.337	ss2:-0.224 ss3:0.200	exon1:549620-549886 exon2:549620-549889 exon3:549633-549889
FB2	ch04	Solyc04g006930.3	Solyc04g006930:ss5	ss5	No	Yes	No	No	No	Protein kinase family protein (AHRD V3.3 *-* E5GBJ3_CUCME)	ss5:0.312	ss5:0.026	ss5:-0.286	exon1:657396-657475 exon2:657396-657513 exon3:657396-657523 exon4:657396-657601 exon5:657396-657604
FB2	ch04	Solyc04g007823.1	Solyc04g007823:ss1_ss3+IR	ss1;ss3	No	Yes	No	Yes	No	Kirola (AHRD V3.3 *-* A0A1U8F0U0_CAPAN)	ss1:0.154 ss3:0.841	ss1:0.451 ss3:0.546	ss1:0.297 ss3:-0.295	exon1:1539153-1539567 exon2:1539153-1539720 exon3:1539154-1539566
FB2	ch04	Solyc04g015950.3	Solyc04g015950:ss1_ss2	ss1;ss2	Yes	No	No	No	No	EMB2654 [Source:Projected from Arabidopsis thaliana (AT2G41720) UniProtKB/TrEMBL;Acc:A0A178VXZ9]; Pentatricopeptide repeat-containing protein (AHRD V3.3 *** A0A2G3CCZ0_CAPCH)	ss1:0.422 ss2:0.573	ss1:0.688 ss2:0.308	ss1:0.266 ss2:-0.265	exon1:6522793-6523762 exon2:6522837-6523762 exon3:6522841-6523762
FB2	ch04	Solyc04g026220.4	Solyc04g026220:ss1_ss2+ES	ss1;ss2	No	No	Yes	No	No	Ubiquitin-like-specific protease 1D (AHRD V3.3 *-* A0A2G2WSE4_CAPBA)	ss1:0.625 ss2:0.375	ss1:0.833 ss2:0.167	ss1:0.208 ss2:-0.208	exon1:17517046-17526125 exon2:17517046-17519066
FB2	ch04	Solyc04g054820.3	Solyc04g054820:ss2	ss2	Yes	Yes	No	No	No	2,3-bisphosphoglycerate-dependent phosphoglycerate mutase (AHRD V3.3 *** A0A2G3B2N3_CAPCH)	ss2:0.333	ss2:0.084	ss2:-0.249	exon1:52589410-52589521 exon2:52589410-52589536 exon3:52589456-52589536
FB2	ch04	Solyc04g055255.1	Solyc04g055255:ss4_ss6+ES+IR	ss4;ss6	Yes	Yes	Yes	Yes	No	S-adenosyl-L-methionine-dependent methyltransferases superfamily protein (AHRD V3.3 *-* A0A2U1PMX3_ARTAN)	ss4:0.163 ss6:0.473	ss4:0.427 ss6:0.226	ss4:0.264 ss6:-0.247	exon1:53208086-53215070 exon2:53207838-53215001 exon3:53207775-53214679 exon4:53207738-53214642 exon5:53207498-53214642 exon6:53208087-53214641
FB2	ch04	Solyc04g074250.3	Solyc04g074250:ss1_ss2	ss1;ss2	Yes	No	No	No	No	Methyl-CpG binding domain protein (AHRD V3.3 *-* A0A2K3LPB7_TRIPR)	ss1:0.729 ss2:0.271	ss1:0.944 ss2:0.056	ss1:0.215 ss2:-0.215	exon1:58201045-58201177 exon2:58201045-58201171
FB2	ch04	Solyc04g079800.4	Solyc04g079800:ss1+ES+IR	ss1	Yes	No	Yes	Yes	No	F-box/FBD/LRR-repeat protein (AHRD V3.3 *-* A0A2K3NGD2_TRIPR)	ss1:0.508	ss1:0.801	ss1:0.293	exon1:62101177-62103404 exon2:62101177-62103255 exon3:62101177-62103000 exon4:62101178-62102999
FB2	ch04	Solyc04g079800.4	Solyc04g079800:ss1+ES+IR	ss1	Yes	No	Yes	Yes	No	F-box/FBD/LRR-repeat protein (AHRD V3.3 *-* A0A2K3NGD2_TRIPR)	ss1:0.499	ss1:0.715	ss1:0.216	exon1:62101177-62103404 exon2:62101010-62103404 exon3:62103099-62103255 exon4:62101177-62103255 exon5:62103100-62103254
FB2	ch04	Solyc04g081690.2	Solyc04g081690:ss1_ss2	ss1;ss2	Yes	Yes	No	No	No	Unknown protein	ss1:0.282 ss2:0.540	ss1:0.075 ss2:0.891	ss1:-0.207 ss2:0.351	exon1:63592987-63593212 exon2:63592987-63593117 exon3:63592973-63593117
FB2	ch04	Solyc04g150158.1	Solyc04g150158:ss4_ss5+ES	ss4;ss5	Yes	Yes	Yes	No	No	40S ribosomal protein S15a (AHRD V3.3 *** A0A2G3C780_CAPCH)	ss4:0.369 ss5:0.610	ss4:0.908 ss5:0.007	ss4:0.539 ss5:-0.603	exon1:54436392-54443479 exon2:54436546-54443479 exon3:54443408-54443479 exon4:54436499-54443516 exon5:54436536-54443553 exon6:54436607-54443601
FB2	ch04	Solyc04g150158.1	Solyc04g150158:ss1_ss2+ES	ss1;ss2	No	Yes	Yes	No	No	40S ribosomal protein S15a (AHRD V3.3 *** A0A2G3C780_CAPCH)	ss1:0.982 ss2:0.006	ss1:0.000 ss2:0.999	ss1:-0.982 ss2:0.993	exon1:54435208-54443262 exon2:54442076-54443262 exon3:54435208-54443266 exon4:54442076-54443266
FB2	ch04	Solyc04g150158.1	Solyc04g150158:ss2+ES	ss2	Yes	Yes	Yes	No	No	40S ribosomal protein S15a (AHRD V3.3 *** A0A2G3C780_CAPCH)	ss2:0.236	ss2:0.001	ss2:-0.235	exon1:54436499-54443516 exon2:54436536-54443553 exon3:54436546-54443479 exon4:54436607-54443601 exon5:54436623-54437407 exon6:54436623-54443640 exon7:54436623-54444421
FB2	ch05	Solyc05g006710.3	Solyc05g006710:ss2+ES+IR	ss2	No	No	Yes	Yes	No	Unknown protein	ss2:0.248	ss2:0.046	ss2:-0.202	exon1:1420615-1421419 exon2:1420615-1423176 exon3:1420616-1423175
FB2	ch05	Solyc05g010240.4	Solyc05g010240:ss1_ss2	ss1;ss2	No	Yes	No	No	No	Chaperonin-60 beta4 (AHRD V3.3 *** A0A0F7J500_9ROSI)	ss1:0.080 ss2:0.920	ss1:0.364 ss2:0.636	ss1:0.284 ss2:-0.284	exon1:4465119-4465202 exon2:4465119-4465208
FB2	ch05	Solyc05g010440.2	Solyc05g010440:ss1_ss2+IR	ss1;ss2	Yes	Yes	No	Yes	No	Choline/ethanolaminephosphotransferase 1 (AHRD V3.3 *-* A0A2G2YCJ3_CAPAN)	ss1:0.255 ss2:0.616	ss1:0.002 ss2:0.847	ss1:-0.253 ss2:0.231	exon1:4723437-4723646 exon2:4723444-4723652 exon3:4723445-4723645
FB2	ch05	Solyc05g011820.3	Solyc05g011820:ss1_ss2	ss1;ss2	Yes	No	No	No	No	Oligopeptidase B (AHRD V3.3 *-* A0A2I0WXQ7_9ASPA)	ss1:0.235 ss2:0.765	ss1:0.008 ss2:0.992	ss1:-0.227 ss2:0.227	exon1:5125088-5125721 exon2:5125088-5125716
FB2	ch05	Solyc05g012060.4	Solyc05g012060:ss1	ss1	No	Yes	No	No	No	DNA binding protein (AHRD V3.3 *-* F4IE60_ARATH)	ss1:0.756	ss1:0.977	ss1:0.221	exon1:5366505-5366623 exon2:5366505-5366636 exon3:5366505-5366647
FB2	ch05	Solyc05g012650.4	Solyc05g012650:ss3+ES+IR	ss3	No	No	Yes	Yes	No	DUF863 domain-containing protein (AHRD V3.3 *** A0A1Q3C321_CEPFO)	ss3:0.766	ss3:0.508	ss3:-0.258	exon1:5930093-5932035 exon2:5929087-5932035 exon3:5928926-5932035 exon4:5929088-5932034
FB2	ch05	Solyc05g012650.4	Solyc05g012650:ss1_ss2+ES+IR	ss1;ss2	Yes	Yes	Yes	Yes	No	DUF863 domain-containing protein (AHRD V3.3 *** A0A1Q3C321_CEPFO)	ss1:0.113 ss2:0.604	ss1:0.359 ss2:0.307	ss1:0.246 ss2:-0.297	exon1:5928926-5932347 exon2:5928926-5932035 exon3:5928926-5929025 exon4:5928924-5932347 exon5:5928899-5929061 exon6:5928927-5929024
FB2	ch05	Solyc05g012940.4	Solyc05g012940:ss2_ss3	ss2;ss3	No	Yes	No	No	No	ribonuclease H2 subunit B (AHRD V3.3 *** A0A2I4GNZ0_9ROSI)	ss2:0.238 ss3:0.665	ss2:0.485 ss3:0.342	ss2:0.247 ss3:-0.323	exon1:6135750-6135869 exon2:6135750-6135872 exon3:6135750-6135889 exon4:6135750-6135891
FB2	ch05	Solyc05g013660.4	Solyc05g013660:ss1_ss2+ES+IR	ss1;ss2	No	No	Yes	Yes	Down-regulated	Lysine ketoglutarate reductase trans-splicing protein (DUF707) (AHRD V3.3 *** A0A1P8AMP7_ARATH)	ss1:0.157 ss2:0.808	ss1:0.486 ss2:0.493	ss1:0.329 ss2:-0.315	exon1:7029540-7031092 exon2:7029540-7029649 exon3:7029541-7029648
FB2	ch05	Solyc05g014160.4	Solyc05g014160:ss1_ss2+ES	ss1;ss2	No	No	Yes	No	No	Regulator of G-protein signaling 1 [Source:Projected from Arabidopsis thaliana (AT3G26090) UniProtKB/Swiss-Prot;Acc:Q8H1F2]; Regulator of G-protein signaling 1 (AHRD V3.3 *** A0A1U8EL98_CAPAN)	ss1:0.419 ss2:0.581	ss1:0.200 ss2:0.800	ss1:-0.219 ss2:0.219	exon1:7960881-7961493 exon2:7960881-7961087
FB2	ch05	Solyc05g014750.2	Solyc05g014750:ss1_ss2+ES	ss1;ss2	No	No	Yes	No	No	DNA topoisomerase (AHRD V3.3 *** A0A2G3B8Z8_CAPCH)	ss1:0.698 ss2:0.302	ss1:0.956 ss2:0.044	ss1:0.258 ss2:-0.258	exon1:8949036-8952779 exon2:8948450-8952779
FB2	ch05	Solyc05g015735.1	Solyc05g015735:ss2+ES+IR	ss2	Yes	Yes	Yes	Yes	No	Unknown protein	ss2:0.410	ss2:0.137	ss2:-0.273	exon1:11901411-11903624 exon2:11901460-11901963 exon3:11901460-11903273 exon4:11901460-11903624 exon5:11901461-11903272
FB2	ch05	Solyc05g017840.4	Solyc05g017840:ss1+ES+IR	ss1	No	Yes	Yes	Yes	No	Protein PLANT CADMIUM RESISTANCE like (AHRD V3.3 *-* A0A2R6RWP9_ACTCH)	ss1:0.194	ss1:0.455	ss1:0.261	exon1:18529292-18530077 exon2:18529292-18530081 exon3:18529292-18531324 exon4:18529293-18530076
FB2	ch05	Solyc05g024235.1	Solyc05g024235:ss2_ss3+ES	ss2;ss3	Yes	Yes	Yes	No	No	Enoyl CoA hydratase-like protein (AHRD V3.3 *** Q8RUL6_ORYSJ)	ss2:0.279 ss3:0.708	ss2:0.071 ss3:0.923	ss2:-0.208 ss3:0.215	exon1:31015271-31016762 exon2:31015404-31015548 exon3:31015547-31017133
FB2	ch05	Solyc05g047550.4	Solyc05g047550:ss1+ES	ss1	No	Yes	Yes	No	No	Protein kinase domain (AHRD V3.3 *** A0A200QZ79_9MAGN)	ss1:0.788	ss1:0.491	ss1:-0.297	exon1:58366606-58367092 exon2:58366606-58366875 exon3:58366563-58366689
FB2	ch05	Solyc05g050910.3	Solyc05g050910:ss1_ss2	ss1;ss2	No	Yes	No	No	No	Flavin-containing monooxygenase (AHRD V3.3 *** A0A2G3CEB6_CAPCH)	ss1:0.277 ss2:0.723	ss1:0.077 ss2:0.923	ss1:-0.200 ss2:0.200	exon1:60521243-60521360 exon2:60521222-60521360
FB2	ch05	Solyc05g052210.3	Solyc05g052210:ss2	ss2	Yes	No	No	No	No	transmembrane protein (AHRD V3.3 *-* AT3G51580.1)	ss2:0.035	ss2:0.237	ss2:0.202	exon1:61888320-61889038 exon2:61888320-61888967 exon3:61888320-61888550
FB2	ch05	Solyc05g055010.4	Solyc05g055010:ss1_ss2+ES	ss1;ss2	No	No	Yes	No	No	RNA-binding protein 42 (AHRD V3.3 *** A0A2I4E3H6_9ROSI)	ss1:0.527 ss2:0.148	ss1:0.166 ss2:0.381	ss1:-0.361 ss2:0.233	exon1:64171690-64171775 exon2:64171542-64171775 exon3:64171242-64171775
FB2	ch05	Solyc05g055010.4	Solyc05g055010:ss1_ss2+ES	ss1;ss2	No	No	Yes	No	No	RNA-binding protein 42 (AHRD V3.3 *** A0A2I4E3H6_9ROSI)	ss1:0.193 ss2:0.807	ss1:0.588 ss2:0.412	ss1:0.395 ss2:-0.395	exon1:64171542-64171775 exon2:64171542-64171641
FB2	ch06	Solyc06g005350.3	Solyc06g005350:ss1_ss2+ES	ss1;ss2	No	Yes	Yes	No	No	Rab family GTPase (AHRD V3.3 *** A0A1Y1I3W2_KLENI)	ss1:0.830 ss2:0.162	ss1:0.558 ss2:0.436	ss1:-0.272 ss2:0.274	exon1:382233-382694 exon2:382222-382694 exon3:381949-382694
FB2	ch06	Solyc06g005520.4	Solyc06g005520:ss2	ss2	No	Yes	No	No	No	Protein kinase superfamily protein (AHRD V3.3 *** A0A2U1M6Q6_ARTAN)	ss2:0.567	ss2:0.788	ss2:0.221	exon1:565052-565899 exon2:565045-565899 exon3:565008-565899
FB2	ch06	Solyc06g010240.3	Solyc06g010240:ss1_ss2	ss1;ss2	Yes	No	No	No	No	SNF2-related (AHRD V3.3 *-* A0A200R5T0_9MAGN)	ss1:0.683 ss2:0.317	ss1:0.439 ss2:0.561	ss1:-0.244 ss2:0.244	exon1:5430277-5430917 exon2:5430277-5430890
FB2	ch06	Solyc06g034077.1	Solyc06g034077:ss3+IR	ss3	No	Yes	No	Yes	No	Unknown protein	ss3:0.415	ss3:0.201	ss3:-0.214	exon1:21374683-21377397 exon2:21374622-21377397 exon3:21374684-21377396
FB2	ch06	Solyc06g048890.4	Solyc06g048890:ss3_ss4	ss3;ss4	Yes	Yes	No	No	No	Protein kinase family protein with ARM repeat domain-containing protein (AHRD V3.3 *** A0A2U1MUW0_ARTAN)	ss3:0.650 ss4:0.184	ss3:0.416 ss4:0.428	ss3:-0.234 ss4:0.244	exon1:29583208-29585292 exon2:29583208-29585304 exon3:29583218-29585292 exon4:29583218-29585304
FB2	ch06	Solyc06g053210.4	Solyc06g053210:ss1	ss1	Yes	Yes	No	No	No	ubiquitin-60S ribosomal protein L40 (AHRD V3.3 *-* A0A2I4GFW8_9ROSI)	ss1:0.156	ss1:0.396	ss1:0.240	exon1:33738087-33738217 exon2:33738139-33738187 exon3:33738139-33738217 exon4:33738143-33738219
FB2	ch06	Solyc06g059760.3	Solyc06g059760:ss2	ss2	Yes	Yes	No	No	No	Transcriptional corepressor SEUSS (AHRD V3.3 *** A0A2G2WJJ1_CAPBA)	ss2:0.006	ss2:0.216	ss2:0.210	exon1:35322368-35322707 exon2:35322368-35322858 exon3:35322434-35322707 exon4:35322543-35322707
FB2	ch06	Solyc06g060860.2	Solyc06g060860:ss3+ES	ss3	Yes	Yes	Yes	No	No	ATP-dependent caseinolytic protease/crotonase family protein (AHRD V3.3 *** AT4G16807.1)	ss3:0.716	ss3:0.924	ss3:0.208	exon1:36547450-36547821 exon2:36547464-36547798 exon3:36547450-36547798 exon4:36547207-36547798
FB2	ch06	Solyc06g063260.4	Solyc06g063260:ss1_ss2+ES	ss1;ss2	No	Yes	Yes	No	No	alpha-1,2-Mannosidase (AHRD V3.3 *** A0A2G2WKP9_CAPBA)	ss1:0.040 ss2:0.960	ss1:0.247 ss2:0.753	ss1:0.207 ss2:-0.207	exon1:37609541-37609674 exon2:37609447-37610183
FB2	ch06	Solyc06g065450.3	Solyc06g065450:ss1_ss2+ES	ss1;ss2	No	No	Yes	No	No	Forkhead-associated (FHA) domain (AHRD V3.3 *** A0A200Q0W4_9MAGN)	ss1:0.206 ss2:0.794	ss1:0.005 ss2:0.995	ss1:-0.201 ss2:0.201	exon1:38490469-38493132 exon2:38490469-38490569
FB2	ch06	Solyc06g065450.3	Solyc06g065450:ss1_ss2+ES	ss1;ss2	No	No	Yes	No	No	Forkhead-associated (FHA) domain (AHRD V3.3 *** A0A200Q0W4_9MAGN)	ss1:0.691 ss2:0.309	ss1:0.983 ss2:0.017	ss1:0.292 ss2:-0.292	exon1:38492776-38493132 exon2:38490469-38493132
FB2	ch06	Solyc06g066580.4	Solyc06g066580:ss1+ES	ss1	No	Yes	Yes	No	No	bHLH transcription factor137	ss1:0.569	ss1:0.367	ss1:-0.202	exon1:39466497-39467220 exon2:39466497-39467485 exon3:39466497-39467494
FB2	ch06	Solyc06g067990.3	Solyc06g067990:ss2_ss3	ss2;ss3	Yes	Yes	No	No	No	Lys-63-specific deubiquitinase BRCC36 (AHRD V3.3 *** A0A2G3C915_CAPCH)	ss2:0.009 ss3:0.981	ss2:0.711 ss3:0.286	ss2:0.702 ss3:-0.695	exon1:39780529-39781201 exon2:39780525-39781194 exon3:39780512-39781181
FB2	ch06	Solyc06g068030.3	Solyc06g068030:ss3_ss4+ES	ss3;ss4	Yes	Yes	Yes	No	No	Trafficking protein particle complex subunit 2 (AHRD V3.3 *** A0A2U1Q9U5_ARTAN)	ss3:0.778 ss4:0.194	ss3:0.001 ss4:0.955	ss3:-0.777 ss4:0.761	exon1:39800368-39801121 exon2:39800364-39801121 exon3:39800356-39801115 exon4:39800346-39801105 exon5:39800847-39800890
FB2	ch06	Solyc06g075140.3	Solyc06g075140:ss1_ss2	ss1;ss2	No	Yes	No	No	No	GATA transcription factor 8 (AHRD V3.3 *** A0A2G2WNP8_CAPBA)	ss1:0.414 ss2:0.586	ss1:0.194 ss2:0.806	ss1:-0.220 ss2:0.220	exon1:44291564-44293996 exon2:44291564-44294103
FB2	ch06	Solyc06g075520.3	Solyc06g075520:ss1_ss2+ES	ss1;ss2	No	No	Yes	No	No	Glutathione S-transferase (AHRD V3.3 *** A0A200PZB1_9MAGN)	ss1:0.396 ss2:0.604	ss1:0.602 ss2:0.398	ss1:0.206 ss2:-0.206	exon1:44588111-44588408 exon2:44588111-44589214
FB2	ch06	Solyc06g076350.3	Solyc06g076350:ss3_ss4	ss3;ss4	Yes	Yes	No	No	No	LePCL1	ss3:0.469 ss4:0.510	ss3:0.697 ss4:0.216	ss3:0.228 ss4:-0.294	exon1:45120392-45121554 exon2:45120407-45121554 exon3:45120407-45121559 exon4:45120407-45121599
FB2	ch06	Solyc06g083710.3	Solyc06g083710:ss1_ss2+ES	ss1;ss2	No	No	Yes	No	No	DENN domain-containing protein (AHRD V3.3 *** A0A1Q3CVA6_CEPFO)	ss1:0.581 ss2:0.419	ss1:0.374 ss2:0.626	ss1:-0.207 ss2:0.207	exon1:46638062-46638840 exon2:46638062-46639392
FB2	ch06	Solyc06g084120.4	Solyc06g084120:ss1_ss2	ss1;ss2	No	Yes	No	No	No	Jasmonate ZIM domain protein k.1 (AHRD V3.3 *** I3WTA8_NICAT)	ss1:0.747 ss2:0.253	ss1:0.508 ss2:0.492	ss1:-0.239 ss2:0.239	exon1:46921436-46921537 exon2:46921430-46921537
FB2	ch06	Solyc06g150137.1	Solyc06g150137:ss2+ES+IR	ss2	No	No	Yes	Yes	No	Cytochrome P450 (AHRD V3.3 *** A0A2U1MXM4_ARTAN)	ss2:0.001	ss2:0.256	ss2:0.255	exon1:45904731-45905433 exon2:45898088-45905433 exon3:45904732-45905432
FB2	ch07	Solyc07g005240.4	Solyc07g005240:ss1_ss2	ss1;ss2	No	Yes	No	No	No	FAD-dependent oxidoreductase family protein (AHRD V3.3 *** A0A2U1NVG0_ARTAN)	ss1:0.591 ss2:0.380	ss1:0.386 ss2:0.606	ss1:-0.205 ss2:0.226	exon1:202465-202551 exon2:202442-202551 exon3:202436-202551
FB2	ch07	Solyc07g005660.4	Solyc07g005660:ss1+ES+IR	ss1	No	No	Yes	Yes	No	Purine permease (AHRD V3.3 *** A0A2P5FNM5_TREOI)	ss1:0.770	ss1:0.997	ss1:0.227	exon1:522187-523593 exon2:523297-523593 exon3:522188-523592
FB2	ch07	Solyc07g006190.3	Solyc07g006190:ss1_ss2	ss1;ss2	No	Yes	No	No	No	5'-nucleotidase domain-containing protein (AHRD V3.3 *** A0A1J3EQC8_NOCCA)	ss1:0.545 ss2:0.277	ss1:0.187 ss2:0.698	ss1:-0.358 ss2:0.421	exon1:1006676-1007697 exon2:1006598-1007697 exon3:1006595-1007697
FB2	ch07	Solyc07g007940.3	Solyc07g007940:ss1_ss2+ES	ss1;ss2	No	No	Yes	No	No	Small nuclear RNA activating complex (SNAPc)%2C subunit SNAP43 protein (AHRD V3.3 *** AT3G53270.9)	ss1:0.986 ss2:0.014	ss1:0.763 ss2:0.237	ss1:-0.223 ss2:0.223	exon1:2571178-2574446 exon2:2571178-2573687
FB2	ch07	Solyc07g008210.4	Solyc07g008210:ss1_ss2+ES	ss1;ss2	No	No	Yes	No	No	Tetratricopeptide repeat (TPR)-like superfamily protein (AHRD V3.3 *-* F4K464_ARATH)	ss1:0.144 ss2:0.856	ss1:0.365 ss2:0.635	ss1:0.221 ss2:-0.221	exon1:2923551-2923826 exon2:2922883-2923826
FB2	ch07	Solyc07g008475.1	Solyc07g008475:ss5+ES+IR	ss5	Yes	Yes	Yes	Yes	No	Subtilisin-like protease-like protein (AHRD V3.3 *-* A0A2K3MPS2_TRIPR)	ss5:0.680	ss5:0.453	ss5:-0.227	exon1:3361892-3362730 exon2:3361892-3362206 exon3:3361892-3362200 exon4:3361497-3362730 exon5:3361893-3362199
FB2	ch07	Solyc07g008760.4	Solyc07g008760:ss2	ss2	Yes	Yes	No	No	No	tetratricopeptide repeat protein 27 homolog (AHRD V3.3 *** A0A2I4DPN4_9ROSI)	ss2:0.136	ss2:0.372	ss2:0.236	exon1:3718265-3719065 exon2:3718213-3719065 exon3:3718210-3719065 exon4:3718213-3719061
FB2	ch07	Solyc07g041280.4	Solyc07g041280:ss1_ss2	ss1;ss2	No	Yes	No	No	No	Carbon-nitrogen hydrolase (AHRD V3.3 *** A0A200QEN6_9MAGN)	ss1:0.215 ss2:0.785	ss1:0.446 ss2:0.554	ss1:0.231 ss2:-0.231	exon1:52024759-52025161 exon2:52024759-52025210
FB2	ch07	Solyc07g041330.3	Solyc07g041330:ss3	ss3	No	Yes	No	No	No	maternal effect embryo arrest 22 (AHRD V3.3 *** AT2G34780.4)	ss3:0.731	ss3:0.527	ss3:-0.204	exon1:52227454-52227531 exon2:52227454-52227547 exon3:52227454-52227566
FB2	ch07	Solyc07g041980.3	Solyc07g041980:ss1_ss2	ss1;ss2	Yes	No	No	No	No	Guanine nucleotide-binding protein subunit gamma 3 (AHRD V3.3 *-* A0A2G3BYH7_CAPCH)	ss1:0.630 ss2:0.370	ss1:0.295 ss2:0.705	ss1:-0.335 ss2:0.335	exon1:54584609-54585022 exon2:54584609-54584727
FB2	ch07	Solyc07g045140.4	Solyc07g045140:ss1_ss2	ss1;ss2	No	Yes	No	No	Down-regulated	transmembrane protein (AHRD V3.3 *** AT4G12680.1)	ss1:0.656 ss2:0.344	ss1:0.264 ss2:0.736	ss1:-0.392 ss2:0.392	exon1:58129392-58129528 exon2:58129392-58129532
FB2	ch07	Solyc07g049740.4	Solyc07g049740:ss2	ss2	Yes	Yes	No	No	No	Probable lipid-A-disaccharide synthase, mitochondrial [Source:Projected from Arabidopsis thaliana (AT2G04560) UniProtKB/Swiss-Prot;Acc:F4IF99]; Lipid-A-disaccharide synthase (AHRD V3.3 *** A0A2K3MQP4_TRIPR)	ss2:0.110	ss2:0.313	ss2:0.203	exon1:60005483-60005584 exon2:60005483-60005601 exon3:60005502-60005584 exon4:60005502-60005601
FB2	ch07	Solyc07g052570.4	Solyc07g052570:ss1_ss2	ss1;ss2	Yes	No	No	No	No	Histone-lysine N-methyltransferase ATXR2 [Source:Projected from Arabidopsis thaliana (AT3G21820) UniProtKB/Swiss-Prot;Acc:Q5PP37]; Histone-lysine N-methyltransferase ATXR2 (AHRD V3.3 *** A0A2G2Z378_CAPAN)	ss1:0.703 ss2:0.297	ss1:0.919 ss2:0.081	ss1:0.216 ss2:-0.216	exon1:60968936-60969068 exon2:60968936-60969022
FB2	ch07	Solyc07g052880.4	Solyc07g052880:ss1_ss2	ss1;ss2	No	Yes	No	No	No	Formin-like protein (AHRD V3.3 *-* A0A2G2Z2B0_CAPAN)	ss1:0.509 ss2:0.491	ss1:0.300 ss2:0.700	ss1:-0.209 ss2:0.209	exon1:61226772-61228082 exon2:61226772-61228093
FB2	ch07	Solyc07g055150.3	Solyc07g055150:ss1_ss2	ss1;ss2	Yes	Yes	No	No	No	Plant cysteine oxidase (AHRD V3.3 *** A0A2R6QX59_ACTCH)	ss1:0.744 ss2:0.245	ss1:0.522 ss2:0.474	ss1:-0.222 ss2:0.229	exon1:63203143-63203704 exon2:63203062-63203704 exon3:63203143-63203428
FB2	ch07	Solyc07g055280.4	Solyc07g055280:ss3	ss3	No	Yes	No	No	No	WRKY69 [Source:Projected from Arabidopsis thaliana (AT3G58710) UniProtKB/TrEMBL;Acc:A0A178V7K8]; WRKY transcription factor 78	ss3:0.034	ss3:0.282	ss3:0.248	exon1:63282984-63283199 exon2:63282984-63283202 exon3:63282984-63283246
FB2	ch07	Solyc07g055920.4	Solyc07g055920:ss3_ss4_ss6	ss3;ss4;ss6	Yes	Yes	No	No	No	MADS-box transcription factor ARLEQUIN [Source:UniProtKB/TrEMBL;Acc:E9JUM2]; Tomato AGAMOUS-like 1	ss3:0.588 ss4:0.002 ss6:0.002	ss3:0.227 ss4:0.273 ss6:0.267	ss3:-0.361 ss4:0.271 ss6:0.265	exon1:63759065-63759274 exon2:63759068-63759277 exon3:63759068-63759278 exon4:63759073-63759286 exon5:63759073-63759287 exon6:63759077-63759286 exon7:63759080-63759287
FB2	ch07	Solyc07g062910.3	Solyc07g062910:ss3_ss4+ES	ss3;ss4	No	No	Yes	No	No	Protein yippee-like (AHRD V3.3 *** A0A1U8EEB0_CAPAN)	ss3:0.570 ss4:0.268	ss3:0.888 ss4:0.047	ss3:0.318 ss4:-0.221	exon1:65369674-65371014 exon2:65369674-65372168 exon3:65369674-65372228 exon4:65369674-65373788 exon5:65369674-65379727 exon6:65369674-65384314
FB2	ch07	Solyc07g064710.3	Solyc07g064710:ss1_ss2+ES	ss1;ss2	No	No	Yes	No	No	LpxK [Source:Projected from Arabidopsis thaliana (AT3G20480) UniProtKB/TrEMBL;Acc:A0A178VBJ6]; Tetraacyldisaccharide 4'-kinase (AHRD V3.3 *** A0A200QBG8_9MAGN)	ss1:0.794 ss2:0.206	ss1:0.485 ss2:0.515	ss1:-0.309 ss2:0.309	exon1:66572200-66573080 exon2:66572503-66573080
FB2	ch08	Solyc08g005580.3	Solyc08g005580:ss1_ss2+ES	ss1;ss2	No	No	Yes	No	No	ABC transporter G family member 14 (AHRD V3.3 *** A0A2G2W3Y1_CAPBA)	ss1:0.276 ss2:0.724	ss1:0.021 ss2:0.979	ss1:-0.255 ss2:0.255	exon1:451960-452086 exon2:451960-452342
FB2	ch08	Solyc08g006230.4	Solyc08g006230:ss1+ES	ss1	Yes	No	Yes	No	No	Transcriptional factor B3 family protein (AHRD V3.3 *** A0A2H1ZEQ2_ARATH)	ss1:0.528	ss1:0.729	ss1:0.201	exon1:932448-933608 exon2:932458-933608 exon3:933513-933608 exon4:933519-933608
FB2	ch08	Solyc08g006907.1	Solyc08g006907:ss3+ES	ss3	No	Yes	Yes	No	No	Unknown protein	ss3:0.829	ss3:0.621	ss3:-0.208	exon1:1484483-1485169 exon2:1484483-1488795 exon3:1484483-1489423 exon4:1484483-1489628
FB2	ch08	Solyc08g007100.4	Solyc08g007100:ss2_ss4+ES	ss2;ss4	No	Yes	Yes	No	No	Haloacid dehalogenase-like hydrolase (HAD) superfamily protein (AHRD V3.3 *** A0A2U1KV95_ARTAN),Pfam:PF13419	ss2:0.125 ss4:0.663	ss2:0.388 ss4:0.462	ss2:0.263 ss4:-0.201	exon1:1672916-1674457 exon2:1673780-1674457 exon3:1672916-1674460 exon4:1673780-1674460
FB2	ch08	Solyc08g007330.3	Solyc08g007330:ss1+ES	ss1	Yes	Yes	Yes	No	No	DNA mismatch repair protein MSH4 [Source:Projected from Arabidopsis thaliana (AT4G17380) UniProtKB/Swiss-Prot;Acc:F4JP48]; DNA mismatch repair protein MutS (AHRD V3.3 *** A0A200Q639_9MAGN)	ss1:0.645	ss1:0.386	ss1:-0.259	exon1:1903113-1903363 exon2:1903103-1903363 exon3:1902969-1903363 exon4:1903113-1903340 exon5:1902969-1903340
FB2	ch08	Solyc08g007330.3	Solyc08g007330:ss1_ss2	ss1;ss2	Yes	No	No	No	No	DNA mismatch repair protein MSH4 [Source:Projected from Arabidopsis thaliana (AT4G17380) UniProtKB/Swiss-Prot;Acc:F4JP48]; DNA mismatch repair protein MutS (AHRD V3.3 *** A0A200Q639_9MAGN)	ss1:0.779 ss2:0.221	ss1:0.988 ss2:0.012	ss1:0.209 ss2:-0.209	exon1:1909183-1909918 exon2:1909183-1909863
FB2	ch08	Solyc08g007710.3	Solyc08g007710:ss2_ss3+ES	ss2;ss3	No	Yes	Yes	No	No	hypothetical protein (AHRD V3.3 *** AT1G12530.1)	ss2:0.460 ss3:0.376	ss2:0.847 ss3:0.093	ss2:0.387 ss3:-0.283	exon1:2199853-2201414 exon2:2199853-2200175 exon3:2199773-2200175
FB2	ch08	Solyc08g008010.4	Solyc08g008010:ss1_ss3+ES	ss1;ss3	Yes	No	Yes	No	No	Serine/threonine dehydratase (AHRD V3.3 *** A8J977_CHLRE)	ss1:0.570 ss3:0.425	ss1:0.787 ss3:0.203	ss1:0.217 ss3:-0.222	exon1:2514184-2515730 exon2:2514184-2515461 exon3:2514184-2514912
FB2	ch08	Solyc08g008280.3	Solyc08g008280:ss1_ss2	ss1;ss2	Yes	Yes	No	No	No	WRKY transcription factor 53	ss1:0.636 ss2:0.364	ss1:0.419 ss2:0.581	ss1:-0.217 ss2:0.217	exon1:2713368-2713700 exon2:2713345-2713633
FB2	ch08	Solyc08g008380.4	Solyc08g008380:ss1_ss2	ss1;ss2	No	Yes	No	No	No	Auxin Response Factor 9B	ss1:0.422 ss2:0.578	ss1:0.710 ss2:0.290	ss1:0.288 ss2:-0.288	exon1:2813423-2813534 exon2:2813423-2813540
FB2	ch08	Solyc08g013760.1	Solyc08g013760:ss1_ss2	ss1;ss2	No	Yes	No	No	Up-regulated	F-box family protein (AHRD V3.3 *-* A0A2K3MZH1_TRIPR)	ss1:0.078 ss2:0.922	ss1:0.416 ss2:0.584	ss1:0.338 ss2:-0.338	exon1:3143900-3144011 exon2:3143900-3144023
FB2	ch08	Solyc08g015730.3	Solyc08g015730:ss1_ss2	ss1;ss2	No	Yes	No	No	No	Histidinol-phosphate aminotransferase, chloroplastic (AHRD V3.3 *** A0A2G2XLG4_CAPBA)	ss1:0.250 ss2:0.750	ss1:0.547 ss2:0.453	ss1:0.297 ss2:-0.297	exon1:5409591-5410279 exon2:5409484-5410279
FB2	ch08	Solyc08g028970.3	Solyc08g028970:ss1+ES	ss1	No	No	Yes	No	No	Vacuolar iron transporter-like protein 3 (AHRD V3.3 *-* A0A2G3AWL9_CAPCH)	ss1:0.319	ss1:0.558	ss1:0.239	exon1:37839237-37841421 exon2:37839459-37841421 exon3:37840224-37841421 exon4:37841253-37841421
FB2	ch08	Solyc08g042030.3	Solyc08g042030:ss1+ES	ss1	No	Yes	Yes	No	No	Kinesin-like protein (AHRD V3.3 *** A0A328E6H2_9ASTE)	ss1:0.921	ss1:0.694	ss1:-0.227	exon1:23860170-23860695 exon2:23860162-23860695 exon3:23859977-23860695
FB2	ch08	Solyc08g062210.3	Solyc08g062210:ss2_ss6+ES+IR	ss2;ss6	Yes	Yes	Yes	Yes	No	Nuclear transcription factor Y subunit A-1 (AHRD V3.3 *** A0A1U8DRR5_CAPAN)	ss2:0.496 ss6:0.451	ss2:0.794 ss6:0.177	ss2:0.298 ss6:-0.274	exon1:48859055-48860186 exon2:48858847-48860188 exon3:48858938-48860188 exon4:48859504-48860188 exon5:48859563-48860188 exon6:48859056-48860185
FB2	ch08	Solyc08g065320.3	Solyc08g065320:ss1+ES+IR	ss1	No	Yes	Yes	Yes	No	Green ripe-like 1 [Source:UniProtKB/TrEMBL;Acc:Q1HTV4]; green ripe-like 1	ss1:0.642	ss1:0.430	ss1:-0.212	exon1:51326024-51328547 exon2:51326453-51328547 exon3:51326024-51328595 exon4:51326454-51328546
FB2	ch08	Solyc08g065830.4	Solyc08g065830:ss1_ss2	ss1;ss2	Yes	No	No	No	No	Lysine-specific demethylase JMJ25 (AHRD V3.3 *-* A0A1J3HZ68_NOCCA)	ss1:0.171 ss2:0.829	ss1:0.376 ss2:0.624	ss1:0.205 ss2:-0.205	exon1:52241218-52241348 exon2:52241218-52241303
FB2	ch08	Solyc08g066290.3	Solyc08g066290:ss1_ss2	ss1;ss2	No	Yes	No	No	No	Unknown protein	ss1:0.869 ss2:0.131	ss1:0.500 ss2:0.500	ss1:-0.369 ss2:0.369	exon1:52886974-52888087 exon2:52886974-52888090
FB2	ch08	Solyc08g066620.3	Solyc08g066620:ss2+ES	ss2	No	No	Yes	No	No	Cystathionine beta-lyase (AHRD V3.3 *-* A0A1U8EBG6_CAPAN)	ss2:0.294	ss2:0.007	ss2:-0.287	exon1:53470061-53470848 exon2:53470061-53470986 exon3:53470061-53471895
FB2	ch08	Solyc08g066680.3	Solyc08g066680:ss1+ES	ss1	No	Yes	Yes	No	No	Exostosin-like (AHRD V3.3 *** A0A200QDL7_9MAGN)	ss1:0.659	ss1:0.862	ss1:0.203	exon1:53602259-53602412 exon2:53602195-53602412 exon3:53601598-53602412
FB2	ch08	Solyc08g067730.2	Solyc08g067730:ss4+ES	ss4	Yes	Yes	Yes	No	No	Unknown protein	ss4:0.095	ss4:0.321	ss4:0.226	exon1:54807684-54811905 exon2:54807684-54811444 exon3:54807665-54813909 exon4:54807665-54811422
FB2	ch08	Solyc08g074600.4	Solyc08g074600:ss1	ss1	Yes	Yes	No	No	No	RECQ helicase L2 [Source:Projected from Arabidopsis thaliana (AT1G31360) TAIR;Acc:AT1G31360]; ATP-dependent DNA helicase (AHRD V3.3 *** A0A1U8GRF1_CAPAN)	ss1:0.732	ss1:0.951	ss1:0.219	exon1:56819038-56821372 exon2:56819034-56821372 exon3:56819038-56821368
FB2	ch08	Solyc08g076010.4	Solyc08g076010:ss1_ss2	ss1;ss2	No	Yes	No	No	No	Myb family transcription factor APL (AHRD V3.3 *** A0A2G3AFT2_CAPAN)	ss1:0.333 ss2:0.667	ss1:0.648 ss2:0.352	ss1:0.315 ss2:-0.315	exon1:58180494-58180650 exon2:58180491-58180650
FB2	ch08	Solyc08g076020.4	Solyc08g076020:ss4+IR	ss4	Yes	Yes	No	Yes	No	Cobalamin biosynthesis protein CobW (AHRD V3.3 *-* A0A2T6DKX1_9BACT)	ss4:0.700	ss4:0.909	ss4:0.209	exon1:58192243-58192355 exon2:58192243-58192347 exon3:58192230-58192347 exon4:58192244-58192346
FB2	ch08	Solyc08g076790.3	Solyc08g076790:ss1_ss2+IR	ss1;ss2	No	No	No	Yes	Down-regulated	NAD(P)-binding Rossmann-fold superfamily protein (AHRD V3.3 *** A0A2U1LGD5_ARTAN)	ss1:0.509 ss2:0.491	ss1:0.743 ss2:0.257	ss1:0.234 ss2:-0.234	exon1:58817466-58817637 exon2:58817467-58817636
FB2	ch08	Solyc08g081390.4	Solyc08g081390:ss1_ss2	ss1;ss2	No	Yes	No	No	No	Phosphoglycerate mutase-like protein AT74 (AHRD V3.3 *** A0A2G3ADV8_CAPAN)	ss1:0.267 ss2:0.733	ss1:0.054 ss2:0.946	ss1:-0.213 ss2:0.213	exon1:62572996-62573220 exon2:62572989-62573220
FB2	ch08	Solyc08g081840.3	Solyc08g081840:ss1+IR	ss1	No	Yes	No	Yes	No	BTB/POZ domain-containing protein (AHRD V3.3 *** A0A1U8EY34_CAPAN)	ss1:0.655	ss1:0.429	ss1:-0.226	exon1:62909313-62910896 exon2:62909313-62910928 exon3:62909314-62910895
FB2	ch09	Solyc09g005035.1	Solyc09g005035:ss3+ES+IR	ss3	Yes	No	Yes	Yes	No	Unknown protein	ss3:0.027	ss3:0.227	ss3:0.200	exon1:27944-28740 exon2:27971-28740 exon3:28020-28565 exon4:28021-28564
FB2	ch09	Solyc09g008100.4	Solyc09g008100:ss2	ss2	No	Yes	No	No	No	TSL-kinase interacting protein 1 (AHRD V3.3 *** A0A2G3BJ47_CAPCH)	ss2:0.390	ss2:0.616	ss2:0.226	exon1:1595705-1600720 exon2:1595529-1600720 exon3:1595479-1600720
FB2	ch09	Solyc09g008480.4	Solyc09g008480:ss2+ES	ss2	Yes	No	Yes	No	No	Phosphatidylinositol 4-phosphate 5-kinase (AHRD V3.3 *** K4CQN6_SOLLC)	ss2:0.568	ss2:0.800	ss2:0.232	exon1:1964134-1965018 exon2:1962926-1965018 exon3:1962926-1964809 exon4:1962926-1964758 exon5:1962926-1964666 exon6:1962926-1964535
FB2	ch09	Solyc09g009380.3	Solyc09g009380:ss1_ss2+ES	ss1;ss2	No	No	Yes	No	No	Protein kinase G11A (AHRD V3.3 *** A0A1U8F337_CAPAN)	ss1:0.608 ss2:0.392	ss1:0.835 ss2:0.165	ss1:0.227 ss2:-0.227	exon1:2855316-2856927 exon2:2855316-2856035
FB2	ch09	Solyc09g009380.3	Solyc09g009380:ss1_ss2+ES	ss1;ss2	No	No	Yes	No	No	Protein kinase G11A (AHRD V3.3 *** A0A1U8F337_CAPAN)	ss1:0.375 ss2:0.625	ss1:0.157 ss2:0.843	ss1:-0.218 ss2:0.218	exon1:2856050-2856927 exon2:2855316-2856927
FB2	ch09	Solyc09g047910.4	Solyc09g047910:ss1_ss2_ss3+ES	ss1;ss2;ss3	Yes	Yes	Yes	No	No	Lysine ketoglutarate reductase trans-splicing-like protein, putative (DUF707) (AHRD V3.3 *** A0A1P8B5N9_ARATH)	ss1:0.210 ss2:0.264 ss3:0.559	ss1:0.465 ss2:0.497 ss3:0.039	ss1:0.255 ss2:0.233 ss3:-0.520	exon1:30992182-30992257 exon2:30992095-30992193 exon3:30991232-30992193
FB2	ch09	Solyc09g065660.4	Solyc09g065660:ss3	ss3	Yes	No	No	No	No	Heat shock transcription factor (AHRD V3.3 *-* A0A1Y1I763_KLENI)	ss3:0.583	ss3:0.808	ss3:0.225	exon1:59977272-59977391 exon2:59977277-59977391 exon3:59977292-59977391 exon4:59977305-59977391
FB2	ch09	Solyc09g083130.3	Solyc09g083130:ss3+ES	ss3	Yes	No	Yes	No	No	Acylamino-acid-releasing enzyme (AHRD V3.3 *** A0A1J3E2A0_NOCCA)	ss3:0.578	ss3:0.785	ss3:0.207	exon1:64916618-64917370 exon2:64916618-64917311 exon3:64916618-64917121
FB2	ch09	Solyc09g083330.3	Solyc09g083330:ss1_ss2	ss1;ss2	No	Yes	No	No	No	Phosphatidate cytidylyltransferase [Source:UniProtKB/TrEMBL;Acc:K4CVV9]; Phosphatidate cytidylyltransferase (AHRD V3.3 *** A0A1U8G5A6_CAPAN),Pfam:PF01148	ss1:0.306 ss2:0.694	ss1:0.507 ss2:0.493	ss1:0.201 ss2:-0.201	exon1:65108636-65109469 exon2:65108626-65109469
FB2	ch09	Solyc09g090840.3	Solyc09g090840:ss1_ss2	ss1;ss2	Yes	Yes	No	No	No	Glutamyl-tRNA(Gln) amidotransferase subunit B, chloroplastic/mitochondrial [Source:UniProtKB/TrEMBL;Acc:K4CWB0]; Aspartyl/glutamyl-tRNA(Asn/Gln) amidotransferase subunit B (AHRD V3.3 *** A0A2Z4MCS0_BREBE)	ss1:0.961 ss2:0.031	ss1:0.326 ss2:0.672	ss1:-0.635 ss2:0.641	exon1:66338198-66338419 exon2:66338215-66338436 exon3:66338294-66338440
FB2	ch09	Solyc09g092670.3	Solyc09g092670:ss1_ss2+IR	ss1;ss2	No	No	No	Yes	No	Cytochrome (AHRD V3.3 *** A0A1U8G4E5_CAPAN)	ss1:0.302 ss2:0.698	ss1:0.531 ss2:0.469	ss1:0.229 ss2:-0.229	exon1:67751411-67751578 exon2:67751412-67751577
FB2	ch09	Solyc09g098090.4	Solyc09g098090:ss2	ss2	No	Yes	No	No	No	NAD(P)-linked oxidoreductase, aldo/keto reductase family protein (AHRD V3.3 *** A0A1Y1HY98_KLENI)	ss2:0.871	ss2:0.658	ss2:-0.213	exon1:68043213-68044398 exon2:68043213-68044405 exon3:68043213-68044454
FB2	ch10	Solyc10g008070.4	Solyc10g008070:ss1_ss3+IR	ss1;ss3	No	Yes	No	Yes	No	Transcription factor GTE4 [Source:Projected from Arabidopsis thaliana (AT1G06230) UniProtKB/Swiss-Prot;Acc:Q9LNC4]; Transcription factor GTE4 (AHRD V3.3 *-* A0A2G2VRS1_CAPBA)	ss1:0.792 ss3:0.206	ss1:0.505 ss3:0.494	ss1:-0.287 ss3:0.288	exon1:2100211-2100329 exon2:2100207-2100329 exon3:2100212-2100328
FB2	ch10	Solyc10g009400.3	Solyc10g009400:ss1_ss2+IR	ss1;ss2	No	No	No	Yes	No	S-adenosyl-L-methionine-dependent methyltransferases superfamily protein (AHRD V3.3 *** AT5G27400.1)	ss1:0.729 ss2:0.271	ss1:0.993 ss2:0.007	ss1:0.264 ss2:-0.264	exon1:3329475-3330024 exon2:3329476-3330023
FB2	ch10	Solyc10g047960.3	Solyc10g047960:ss1+ES+IR	ss1	Yes	No	Yes	Yes	No	transmembrane protein (AHRD V3.3 *** AT3G49720.3)	ss1:0.521	ss1:0.234	ss1:-0.287	exon1:42228421-42229100 exon2:42227232-42229100 exon3:42227232-42228700 exon4:42228422-42228699
FB2	ch10	Solyc10g051120.3	Solyc10g051120:ss1_ss2+ES+IR	ss1;ss2	No	No	Yes	Yes	No	Mitochondrial pyruvate carrier (AHRD V3.3 *** A0A2G2WMA1_CAPBA)	ss1:0.669 ss2:0.231	ss1:0.989 ss2:0.006	ss1:0.320 ss2:-0.225	exon1:50533383-50533779 exon2:50533383-50533542 exon3:50533384-50533541
FB2	ch10	Solyc10g074900.2	Solyc10g074900:ss1_ss2+ES	ss1;ss2	No	No	Yes	No	No	GPCR kinase (AHRD V3.3 *** A0A2P5CHJ2_PARAD)	ss1:0.759 ss2:0.241	ss1:0.990 ss2:0.010	ss1:0.231 ss2:-0.231	exon1:57653962-57654198 exon2:57653770-57654198
FB2	ch10	Solyc10g078320.2	Solyc10g078320:ss1_ss2	ss1;ss2	Yes	No	No	No	No	Calmodulin-interacting protein 111 [Source:Projected from Arabidopsis thaliana (AT3G56690) UniProtKB/Swiss-Prot;Acc:Q9LET7]; Calmodulin-interacting protein (AHRD V3.3 *** A0A2G3BIC3_CAPCH)	ss1:0.500 ss2:0.500	ss1:0.229 ss2:0.771	ss1:-0.271 ss2:0.271	exon1:59269442-59269718 exon2:59269442-59269713
FB2	ch10	Solyc10g081730.2	Solyc10g081730:ss5	ss5	Yes	Yes	No	No	No	Protein WVD2-like 1 (AHRD V3.3 *** A0A2G3AVM2_CAPCH)	ss5:0.817	ss5:0.518	ss5:-0.299	exon1:61859260-61860408 exon2:61859261-61860166 exon3:61859262-61860165 exon4:61859260-61860165 exon5:61859260-61860164 exon6:61859258-61860164 exon7:61859262-61860161 exon8:61859239-61860142 exon9:61859260-61859772 exon10:61859260-61859572
FB2	ch10	Solyc10g083180.2	Solyc10g083180:ss2+ES	ss2	Yes	No	Yes	No	No	NAD(P)-binding Rossmann-fold superfamily protein (AHRD V3.3 *** A0A2U1PL19_ARTAN),Pfam:PF13561	ss2:0.243	ss2:0.019	ss2:-0.224	exon1:62206236-62208941 exon2:62208550-62208931 exon3:62206236-62208931 exon4:62208545-62208624
FB2	ch10	Solyc10g085620.2	Solyc10g085620:ss1_ss2	ss1;ss2	No	Yes	No	No	No	Myb family transcription factor APL (AHRD V3.3 *** A0A1U8E9S3_CAPAN)	ss1:0.591 ss2:0.409	ss1:0.372 ss2:0.628	ss1:-0.219 ss2:0.219	exon1:63892337-63892704 exon2:63892319-63892704
FB2	ch10	Solyc10g085930.3	Solyc10g085930:ss1_ss2+IR	ss1;ss2	No	No	No	Yes	No	YCF20-like protein (DUF565) (AHRD V3.3 *** AT3G56830.8)	ss1:0.509 ss2:0.491	ss1:0.722 ss2:0.278	ss1:0.213 ss2:-0.213	exon1:64094241-64094617 exon2:64094579-64094616
FB2	ch11	Solyc11g005690.3	Solyc11g005690:ss2	ss2	Yes	Yes	No	No	No	TONSOKU protein (AHRD V3.3 *** Q4W7J1_TOBAC)	ss2:0.735	ss2:0.937	ss2:0.202	exon1:532225-533094 exon2:532225-533097 exon3:532229-533156
FB2	ch11	Solyc11g007410.3	Solyc11g007410:ss1_ss2+ES	ss1;ss2	No	No	Yes	No	No	Receptor-like protein kinase (AHRD V3.3 *** A0A2K3PPP5_TRIPR)	ss1:0.363 ss2:0.637	ss1:0.094 ss2:0.906	ss1:-0.269 ss2:0.269	exon1:1778012-1778096 exon2:1777860-1778096
FB2	ch11	Solyc11g008530.3	Solyc11g008530:ss1_ss2	ss1;ss2	Yes	No	No	No	No	Dicer-like 2d	ss1:0.223 ss2:0.777	ss1:0.007 ss2:0.993	ss1:-0.216 ss2:0.216	exon1:2733994-2734113 exon2:2734023-2734113
FB2	ch11	Solyc11g040223.1	Solyc11g040223:ss1_ss2	ss1;ss2	Yes	No	No	No	No	Cytochrome P450 (AHRD V3.3 *** A0A200QCI8_9MAGN)	ss1:0.328 ss2:0.672	ss1:0.010 ss2:0.990	ss1:-0.318 ss2:0.318	exon1:37097679-37098542 exon2:37097679-37098397
FB2	ch11	Solyc11g042460.2	Solyc11g042460:ss2	ss2	No	Yes	No	No	No	Non-lysosomal glucosylceramidase [Source:UniProtKB/TrEMBL;Acc:K4D818]; Non-lysosomal glucosylceramidase (AHRD V3.3 *** A0A2I4FRE3_9ROSI)	ss2:0.619	ss2:0.416	ss2:-0.203	exon1:35240629-35240679 exon2:35240607-35240679 exon3:35240570-35240679
FB2	ch11	Solyc11g064890.2	Solyc11g064890:ss3+ES	ss3	Yes	Yes	Yes	No	No	hypoxia-induced protein L31	ss3:0.569	ss3:0.343	ss3:-0.226	exon1:48215353-48215718 exon2:48215354-48215718 exon3:48215382-48215582 exon4:48215382-48216165
FB2	ch11	Solyc11g065890.2	Solyc11g065890:ss2_ss3+ES+IR	ss2;ss3	No	No	Yes	Yes	No	1-acyl-sn-glycerol-3-phosphate acyltransferase 3 [Source:Projected from Arabidopsis thaliana (AT1G51260) UniProtKB/Swiss-Prot;Acc:Q9SYC8]; 1-acyl-sn-glycerol-3-phosphate acyltransferase (Putative) (AHRD V3.3 *** Q40119_LIMDO)	ss2:0.828 ss3:0.167	ss2:0.447 ss3:0.551	ss2:-0.381 ss3:0.384	exon1:49524656-49527636 exon2:49526989-49527636 exon3:49526990-49527635
FB2	ch11	Solyc11g067040.2	Solyc11g067040:ss3	ss3	No	Yes	No	No	No	tRNA(Ile)-lysidine synthase (AHRD V3.3 *** A0A1J3CXQ9_NOCCA)	ss3:0.510	ss3:0.769	ss3:0.259	exon1:50829620-50829690 exon2:50829607-50829690 exon3:50829596-50829690 exon4:50829560-50829690
FB2	ch11	Solyc11g071870.2	Solyc11g071870:ss1_ss2+IR	ss1;ss2	Yes	Yes	No	Yes	No	UBC15 [Source:UniProtKB/TrEMBL;Acc:K4DAP4]; Ubiquitin-conjugating enzyme (AHRD V3.3 *** A0A200R0U5_9MAGN)	ss1:0.008 ss2:0.362	ss1:0.338 ss2:0.146	ss1:0.330 ss2:-0.216	exon1:53277575-53278639 exon2:53277576-53278641 exon3:53277577-53278638
FB2	ch11	Solyc11g072290.3	Solyc11g072290:ss1_ss3+ES	ss1;ss3	Yes	No	Yes	No	No	Cysteine and histidine-rich domain-containing protein RAR1 (AHRD V3.3 *** A0A2G2YGM0_CAPAN)	ss1:0.874 ss3:0.123	ss1:0.579 ss3:0.417	ss1:-0.295 ss3:0.294	exon1:53552210-53554039 exon2:53552210-53552521 exon3:53552210-53552304
FB2	ch11	Solyc11g072290.3	Solyc11g072290:ss2_ss3+ES+IR	ss2;ss3	Yes	No	Yes	Yes	No	Cysteine and histidine-rich domain-containing protein RAR1 (AHRD V3.3 *** A0A2G2YGM0_CAPAN)	ss2:0.851 ss3:0.146	ss2:0.599 ss3:0.397	ss2:-0.252 ss3:0.251	exon1:53552526-53554042 exon2:53552210-53554039 exon3:53552527-53554038
FB2	ch11	Solyc11g073265.1	Solyc11g073265:ss1_ss2+ES	ss1;ss2	No	No	Yes	No	No	Unknown protein	ss1:0.218 ss2:0.782	ss1:0.444 ss2:0.556	ss1:0.226 ss2:-0.226	exon1:54338798-54339722 exon2:54338798-54339581
FB2	ch12	Solyc12g005090.3	Solyc12g005090:ss1_ss2+ES	ss1;ss2	No	No	Yes	No	No	hypothetical protein (AHRD V3.3 *-* AT1G50730.3)	ss1:0.066 ss2:0.934	ss1:0.268 ss2:0.732	ss1:0.202 ss2:-0.202	exon1:68599-70824 exon2:68599-68717
FB2	ch12	Solyc12g007170.3	Solyc12g007170:ss1_ss2+IR	ss1;ss2	No	No	No	Yes	No	Glyoxysomal fatty acid beta-oxidation multifunctional protein MFP-a (AHRD V3.3 *** A0A2G3BNP7_CAPCH)	ss1:0.666 ss2:0.334	ss1:0.873 ss2:0.127	ss1:0.207 ss2:-0.207	exon1:1622018-1623530 exon2:1622019-1624691
FB2	ch12	Solyc12g008470.2	Solyc12g008470:ss3	ss3	Yes	No	No	No	No	Cytochrome B5-like protein (AHRD V3.3 *** A0A1U8EAT2_CAPAN)	ss3:0.247	ss3:0.467	ss3:0.220	exon1:1934502-1934796 exon2:1934511-1934796 exon3:1934688-1934796
FB2	ch12	Solyc12g011170.3	Solyc12g011170:ss1_ss2+ES	ss1;ss2	No	No	Yes	No	No	Phospholipase D (AHRD V3.3 *** K4DCK3_SOLLC)	ss1:0.215 ss2:0.785	ss1:0.007 ss2:0.993	ss1:-0.208 ss2:0.208	exon1:4057867-4060298 exon2:4060008-4060298
FB2	ch12	Solyc12g019750.3	Solyc12g019750:ss3_ss4+ES+IR	ss3;ss4	No	No	Yes	Yes	No	Polypyrimidine tract-binding protein homolog 3 [Source:Projected from Arabidopsis thaliana (AT1G43190) UniProtKB/Swiss-Prot;Acc:Q6ICX4]; polypyrimidine tract-binding protein homolog 3 (AHRD V3.3 *** A0A2I4DWZ5_9ROSI)	ss3:0.352 ss4:0.569	ss3:0.121 ss4:0.870	ss3:-0.231 ss4:0.301	exon1:11432294-11432394 exon2:11430962-11432394 exon3:11430778-11432394 exon4:11431556-11432393
[truncated: 648 more rows]

## Sheet: Table S7
Supplementary Table S7. List of codominant markers used for mapping the sus2 mutation candidate region and primer sequence.
[truncated: 7 more rows]

[truncated: 1 more sheets: Table S8]
